# Supplementary material for: Defining the marker and developmental trajectory of myeloid-derived suppressor cells in aging by single-cell transcriptomics
Source: NPJ Aging. 2025 Dec 24;12(1):18. doi: 10.1038/s41514-025-00317-x (PMC12855942; doi:10.1038/s41514-025-00317-x)
Supplement: Supplementary file 2 — Supplementary Data 1 [file 41514_2025_317_MOESM2_ESM.xlsx]

## Sheet: Sheet1
Target_Cluster	GeneID	GeneName	Target_Cluster_mean	Other_Cluster_mean	log2FC	Pvlaue	Qvalue	Description	GO	KEGG	KO_ENTRY	EC
0	ENSMUSG00000022651	Retnlg	375.424	191.686	0.969778	0	0	resistin like gamma [Source:MGI Symbol;Acc:MGI:2667763]	GO:0002408(myeloid dendritic cell chemotaxis);GO:0005179(hormone activity);GO:0005576(extracellular region);GO:0005615(extracellular space);GO:0010469(regulation of signaling receptor activity)	NA	NA	NA
0	ENSMUSG00000001025	S100a6	140.186	84.0636	0.737783	0	0	S100 calcium binding protein A6 (calcyclin) [Source:MGI Symbol;Acc:MGI:1339467]	GO:0001726(ruffle);GO:0005509(calcium ion binding);GO:0005515(protein binding);GO:0005523(tropomyosin binding);GO:0005634(nucleus);GO:0005635(nuclear envelope);GO:0005737(cytoplasm);GO:0005829(cytosol);GO:0005886(plasma membrane);GO:0008270(zinc ion binding);GO:0015075(ion transmembrane transporter activity);GO:0016020(membrane);GO:0031234(extrinsic component of cytoplasmic side of plasma membran…	NA	NA	NA
0	ENSMUSG00000005800	Mmp8	39.8218	25.2145	0.659303	0	0	matrix metallopeptidase 8 [Source:MGI Symbol;Acc:MGI:1202395]	GO:0004175(endopeptidase activity);GO:0004222(metalloendopeptidase activity);GO:0004252(serine-type endopeptidase activity);GO:0005509(calcium ion binding);GO:0005576(extracellular region);GO:0005615(extracellular space);GO:0006508(proteolysis);GO:0008233(peptidase activity);GO:0008237(metallopeptidase activity);GO:0008270(zinc ion binding);GO:0010628(positive regulation of gene expression);GO:00…	NA	K01402	EC:3.4.24.34
0	ENSMUSG00000054169	Ceacam10	3.46986	2.2638	0.616133	0	0	carcinoembryonic antigen-related cell adhesion molecule 10 [Source:MGI Symbol;Acc:MGI:1347248]	NA	NA	K06499	NA
0	ENSMUSG00000023048	Prr13	10.4635	7.39025	0.501674	0	0	proline rich 13 [Source:MGI Symbol;Acc:MGI:1913401]	GO:0003674(molecular_function);GO:0005634(nucleus);GO:0008150(biological_process)	NA	NA	NA
0	ENSMUSG00000045551	Fpr1	2.82752	2.01918	0.485769	0	0	formyl peptide receptor 1 [Source:MGI Symbol;Acc:MGI:107443]	GO:0001664(G protein-coupled receptor binding);GO:0002430(complement receptor mediated signaling pathway);GO:0004930(G protein-coupled receptor activity);GO:0004982(N-formyl peptide receptor activity);GO:0005124(scavenger receptor binding);GO:0005737(cytoplasm);GO:0005886(plasma membrane);GO:0006935(chemotaxis);GO:0006954(inflammatory response);GO:0007165(signal transduction);GO:0007186(G protein…	04015(Rap1 signaling pathway);04080(Neuroactive ligand-receptor interaction);05150(Staphylococcus aureus infection)	K04172	NA
0	ENSMUSG00000017466	Timp2	3.77225	2.73759	0.462517	0	0	tissue inhibitor of metalloproteinase 2 [Source:MGI Symbol;Acc:MGI:98753]	GO:0002020(protease binding);GO:0005178(integrin binding);GO:0005515(protein binding);GO:0005576(extracellular region);GO:0005615(extracellular space);GO:0007417(central nervous system development);GO:0007568(aging);GO:0008191(metalloendopeptidase inhibitor activity);GO:0008270(zinc ion binding);GO:0008285(negative regulation of cell population proliferation);GO:0009986(cell surface);GO:0010951(n…	NA	K22583	NA
0	ENSMUSG00000017737	Mmp9	29.0587	21.0929	0.46221	0	0	matrix metallopeptidase 9 [Source:MGI Symbol;Acc:MGI:97011]	GO:0001501(skeletal system development);GO:0001503(ossification);GO:0001934(positive regulation of protein phosphorylation);GO:0001968(fibronectin binding);GO:0002687(positive regulation of leukocyte migration);GO:0004175(endopeptidase activity);GO:0004222(metalloendopeptidase activity);GO:0004252(serine-type endopeptidase activity);GO:0005576(extracellular region);GO:0005615(extracellular space)…	01522(Endocrine resistance);04657(IL-17 signaling pathway);04668(TNF signaling pathway);04670(Leukocyte transendothelial migration);04915(Estrogen signaling pathway);04926(Relaxin signaling pathway);05161(Hepatitis B);05200(Pathways in cancer);05202(Transcriptional misregulation in cancer);05205(Proteoglycans in cancer);05206(MicroRNAs in cancer);05215(Prostate cancer);05219(Bladder cancer);05418…	K01403	EC:3.4.24.35
0	ENSMUSG00000017002	Slpi	24.149	17.9523	0.427799	0	0	secretory leukocyte peptidase inhibitor [Source:MGI Symbol;Acc:MGI:109297]	GO:0002376(immune system process);GO:0003677(DNA binding);GO:0003729(mRNA binding);GO:0004866(endopeptidase inhibitor activity);GO:0004867(serine-type endopeptidase inhibitor activity);GO:0005515(protein binding);GO:0005576(extracellular region);GO:0005615(extracellular space);GO:0006508(proteolysis);GO:0006955(immune response);GO:0008233(peptidase activity);GO:0010466(negative regulation of pept…	NA	NA	NA
0	ENSMUSG00000027907	S100a11	45.5896	35.0146	0.380746	0	0	S100 calcium binding protein A11 [Source:MGI Symbol;Acc:MGI:1338798]	GO:0001726(ruffle);GO:0005509(calcium ion binding);GO:0005634(nucleus);GO:0005737(cytoplasm);GO:0042127(regulation of cell population proliferation);GO:0042803(protein homodimerization activity);GO:0044548(S100 protein binding);GO:0046872(metal ion binding);GO:0048306(calcium-dependent protein binding);GO:0062023(collagen-containing extracellular matrix)	NA	NA	NA
0	ENSMUSG00000059108	Ifitm6	33.496	25.9285	0.369449	0	0	interferon induced transmembrane protein 6 [Source:MGI Symbol;Acc:MGI:2686976]	GO:0003674(molecular_function);GO:0005886(plasma membrane);GO:0016020(membrane);GO:0016021(integral component of membrane);GO:0034341(response to interferon-gamma);GO:0035455(response to interferon-alpha);GO:0035456(response to interferon-beta);GO:0045071(negative regulation of viral genome replication);GO:0046597(negative regulation of viral entry into host cell);GO:0051607(defense response to v…	NA	K06566	NA
0	ENSMUSG00000030413	Pglyrp1	34.267	26.5291	0.369246	0	0	peptidoglycan recognition protein 1 [Source:MGI Symbol;Acc:MGI:1345092]	GO:0002221(pattern recognition receptor signaling pathway);GO:0002376(immune system process);GO:0005125(cytokine activity);GO:0005576(extracellular region);GO:0005615(extracellular space);GO:0005737(cytoplasm);GO:0006915(apoptotic process);GO:0008270(zinc ion binding);GO:0008745(N-acetylmuramoyl-L-alanine amidase activity);GO:0009253(peptidoglycan catabolic process);GO:0009617(response to bacteri…	NA	K01446	NA
0	ENSMUSG00000022564	Grina	11.1629	8.88262	0.329649	0	0	glutamate receptor, ionotropic, N-methyl D-aspartate-associated protein 1 (glutamate binding) [Source:MGI Symbol;Acc:MGI:1913418]	GO:0005783(endoplasmic reticulum);GO:0005794(Golgi apparatus);GO:0016020(membrane);GO:0016021(integral component of membrane);GO:0032469(endoplasmic reticulum calcium ion homeostasis);GO:0044325(ion channel binding);GO:1902236(negative regulation of endoplasmic reticulum stress-induced intrinsic apoptotic signaling pathway)	NA	K06890	NA
0	ENSMUSG00000056054	S100a8	1577.97	1278.5	0.303616	0	0	S100 calcium binding protein A8 (calgranulin A) [Source:MGI Symbol;Acc:MGI:88244]	GO:0002376(immune system process);GO:0002523(leukocyte migration involved in inflammatory response);GO:0002793(positive regulation of peptide secretion);GO:0005509(calcium ion binding);GO:0005576(extracellular region);GO:0005615(extracellular space);GO:0005737(cytoplasm);GO:0005829(cytosol);GO:0005856(cytoskeleton);GO:0005886(plasma membrane);GO:0006914(autophagy);GO:0006915(apoptotic process);GO…	04657(IL-17 signaling pathway)	K21127	NA
0	ENSMUSG00000056071	S100a9	1687.24	1376.09	0.294084	0	0	S100 calcium binding protein A9 (calgranulin B) [Source:MGI Symbol;Acc:MGI:1338947]	GO:0002376(immune system process);GO:0002523(leukocyte migration involved in inflammatory response);GO:0002793(positive regulation of peptide secretion);GO:0005509(calcium ion binding);GO:0005576(extracellular region);GO:0005615(extracellular space);GO:0005654(nucleoplasm);GO:0005737(cytoplasm);GO:0005829(cytosol);GO:0005856(cytoskeleton);GO:0005886(plasma membrane);GO:0006417(regulation of trans…	04657(IL-17 signaling pathway)	K21128	NA
0	ENSMUSG00000025503	Taldo1	17.6374	14.4245	0.290116	0	0	transaldolase 1 [Source:MGI Symbol;Acc:MGI:1274789]	GO:0003824(catalytic activity);GO:0004801(sedoheptulose-7-phosphate:D-glyceraldehyde-3-phosphate glyceronetransferase activity);GO:0005634(nucleus);GO:0005654(nucleoplasm);GO:0005737(cytoplasm);GO:0005829(cytosol);GO:0005975(carbohydrate metabolic process);GO:0006002(fructose 6-phosphate metabolic process);GO:0006098(pentose-phosphate shunt);GO:0009052(pentose-phosphate shunt, non-oxidative branc…	00030(Pentose phosphate pathway)	K00616	EC:2.2.1.2
0	ENSMUSG00000001156	Mxd1	10.526	8.60663	0.290441	4.14051e-314	1.06225e-309	MAX dimerization protein 1 [Source:MGI Symbol;Acc:MGI:96908]	GO:0000122(negative regulation of transcription by RNA polymerase II);GO:0000790(nuclear chromatin);GO:0000978(RNA polymerase II proximal promoter sequence-specific DNA binding);GO:0001227(DNA-binding transcription repressor activity, RNA polymerase II-specific);GO:0005654(nucleoplasm);GO:0005739(mitochondrion);GO:0005829(cytosol);GO:0046983(protein dimerization activity)	NA	NA	NA
0	ENSMUSG00000035781	R3hdm4	5.82864	4.50713	0.37095	2.7732e-289	7.11466e-285	R3H domain containing 4 [Source:MGI Symbol;Acc:MGI:1924814]	GO:0003674(molecular_function);GO:0003676(nucleic acid binding);GO:0005575(cellular_component);GO:0005634(nucleus);GO:0008150(biological_process)	NA	NA	NA
0	ENSMUSG00000022582	Ly6g	8.93106	7.25817	0.299225	1.91325e-281	4.90845e-277	lymphocyte antigen 6 complex, locus G [Source:MGI Symbol;Acc:MGI:109440]	GO:0005886(plasma membrane);GO:0009897(external side of plasma membrane);GO:0016020(membrane);GO:0031225(anchored component of membrane)	NA	K06846	NA
0	ENSMUSG00000025473	Adam8	4.88086	3.87463	0.333076	2.35702e-281	6.04693e-277	a disintegrin and metallopeptidase domain 8 [Source:MGI Symbol;Acc:MGI:107825]	GO:0000902(cell morphogenesis);GO:0001525(angiogenesis);GO:0002102(podosome);GO:0002523(leukocyte migration involved in inflammatory response);GO:0002675(positive regulation of acute inflammatory response);GO:0002693(positive regulation of cellular extravasation);GO:0004222(metalloendopeptidase activity);GO:0005178(integrin binding);GO:0005509(calcium ion binding);GO:0005515(protein binding);GO:0…	NA	K06540	EC:3.4.24.-
0	ENSMUSG00000021069	Pygl	10.3465	8.35508	0.30842	7.49249e-275	1.9222e-270	liver glycogen phosphorylase [Source:MGI Symbol;Acc:MGI:97829]	GO:0000166(nucleotide binding);GO:0002060(purine nucleobase binding);GO:0003824(catalytic activity);GO:0004645(phosphorylase activity);GO:0005515(protein binding);GO:0005524(ATP binding);GO:0005737(cytoplasm);GO:0005975(carbohydrate metabolic process);GO:0005977(glycogen metabolic process);GO:0005980(glycogen catabolic process);GO:0006015(5-phosphoribose 1-diphosphate biosynthetic process);GO:000…	00500(Starch and sucrose metabolism);04217(Necroptosis);04910(Insulin signaling pathway);04922(Glucagon signaling pathway);04931(Insulin resistance)	K00688	EC:2.4.1.1
0	ENSMUSG00000015143	Actn1	5.42709	4.22971	0.359621	1.06414e-250	2.73006e-246	actinin, alpha 1 [Source:MGI Symbol;Acc:MGI:2137706]	GO:0001725(stress fiber);GO:0001726(ruffle);GO:0003725(double-stranded RNA binding);GO:0003779(actin binding);GO:0005178(integrin binding);GO:0005509(calcium ion binding);GO:0005515(protein binding);GO:0005634(nucleus);GO:0005737(cytoplasm);GO:0005856(cytoskeleton);GO:0005884(actin filament);GO:0005886(plasma membrane);GO:0005903(brush border);GO:0005911(cell-cell junction);GO:0005916(fascia adhe…	04510(Focal adhesion);04520(Adherens junction);04530(Tight junction);04670(Leukocyte transendothelial migration);04810(Regulation of actin cytoskeleton);05146(Amoebiasis);05203(Viral carcinogenesis);05322(Systemic lupus erythematosus)	K05699	NA
0	ENSMUSG00000044103	Il1f9	1.9601	1.59503	0.297347	1.9678e-229	5.0484e-225	interleukin 1 family, member 9 [Source:MGI Symbol;Acc:MGI:2449929]	GO:0005125(cytokine activity);GO:0005576(extracellular region);GO:0005615(extracellular space);GO:0006954(inflammatory response);GO:0006955(immune response);GO:0010469(regulation of signaling receptor activity)	04060(Cytokine-cytokine receptor interaction)	K05487	NA
0	ENSMUSG00000021094	Dhrs7	7.18382	5.74401	0.322692	3.10132e-229	7.95643e-225	dehydrogenase/reductase (SDR family) member 7 [Source:MGI Symbol;Acc:MGI:1913625]	GO:0008150(biological_process);GO:0016491(oxidoreductase activity);GO:0055114(oxidation-reduction process)	NA	K11165	EC:1.1.-.-
0	ENSMUSG00000023903	Mmp25	3.64493	2.78293	0.389289	1.44293e-226	3.70183e-222	matrix metallopeptidase 25 [Source:MGI Symbol;Acc:MGI:2443938]	GO:0004222(metalloendopeptidase activity);GO:0005615(extracellular space);GO:0005886(plasma membrane);GO:0006508(proteolysis);GO:0006954(inflammatory response);GO:0008233(peptidase activity);GO:0008237(metallopeptidase activity);GO:0008270(zinc ion binding);GO:0009986(cell surface);GO:0010952(positive regulation of peptidase activity);GO:0016020(membrane);GO:0016021(integral component of membrane…	04928(Parathyroid hormone synthesis, secretion and action)	K08003	EC:3.4.24.-
0	ENSMUSG00000025330	Padi4	3.62811	2.84383	0.351382	9.78597e-211	2.51059e-206	peptidyl arginine deiminase, type IV [Source:MGI Symbol;Acc:MGI:1338898]	GO:0002376(immune system process);GO:0004668(protein-arginine deiminase activity);GO:0005509(calcium ion binding);GO:0005634(nucleus);GO:0005737(cytoplasm);GO:0006325(chromatin organization);GO:0006334(nucleosome assembly);GO:0006338(chromatin remodeling);GO:0016787(hydrolase activity);GO:0016990(arginine deiminase activity);GO:0018101(protein citrullination);GO:0019546(arginine deiminase pathway…	NA	K01481	EC:3.5.3.15
0	ENSMUSG00000047139	Cd24a	8.53133	6.90232	0.30569	2.25086e-206	5.77459e-202	CD24a antigen [Source:MGI Symbol;Acc:MGI:88323]	GO:0001666(response to hypoxia);GO:0001775(cell activation);GO:0001959(regulation of cytokine-mediated signaling pathway);GO:0002237(response to molecule of bacterial origin);GO:0002329(pre-B cell differentiation);GO:0002376(immune system process);GO:0002523(leukocyte migration involved in inflammatory response);GO:0002842(positive regulation of T cell mediated immune response to tumor cell);GO:0…	04640(Hematopoietic cell lineage)	K06469	NA
0	ENSMUSG00000027068	Dhrs9	1.49215	1.20119	0.31292	2.46959e-204	6.33574e-200	dehydrogenase/reductase (SDR family) member 9 [Source:MGI Symbol;Acc:MGI:2442798]	GO:0002138(retinoic acid biosynthetic process);GO:0004022(alcohol dehydrogenase (NAD) activity);GO:0004745(retinol dehydrogenase activity);GO:0005737(cytoplasm);GO:0005783(endoplasmic reticulum);GO:0005789(endoplasmic reticulum membrane);GO:0008209(androgen metabolic process);GO:0016020(membrane);GO:0016491(oxidoreductase activity);GO:0030176(integral component of endoplasmic reticulum membrane);…	00830(Retinol metabolism)	K11149	EC:1.1.-.-
0	ENSMUSG00000038147	Cd84	3.56697	2.9632	0.267542	2.61935e-202	6.71994e-198	CD84 antigen [Source:MGI Symbol;Acc:MGI:1336885]	GO:0016020(membrane);GO:0016021(integral component of membrane);GO:0032685(negative regulation of granulocyte macrophage colony-stimulating factor production);GO:0032701(negative regulation of interleukin-18 production);GO:0033004(negative regulation of mast cell activation);GO:0042802(identical protein binding);GO:0043305(negative regulation of mast cell degranulation);GO:2001256(regulation of s…	NA	K06511	NA
0	ENSMUSG00000028497	Hacd4	3.57057	2.92592	0.287267	1.28277e-201	3.29094e-197	3-hydroxyacyl-CoA dehydratase 4 [Source:MGI Symbol;Acc:MGI:1914025]	GO:0005783(endoplasmic reticulum);GO:0005789(endoplasmic reticulum membrane);GO:0006629(lipid metabolic process);GO:0006631(fatty acid metabolic process);GO:0006633(fatty acid biosynthetic process);GO:0016020(membrane);GO:0016021(integral component of membrane);GO:0016829(lyase activity);GO:0018812(3-hydroxyacyl-CoA dehydratase activity);GO:0019899(enzyme binding);GO:0030148(sphingolipid biosynth…	00062(Fatty acid elongation);01040(Biosynthesis of unsaturated fatty acids)	K10703	EC:4.2.1.134
0	ENSMUSG00000024725	Ostf1	8.70795	7.25235	0.263884	2.21106e-199	5.67246e-195	osteoclast stimulating factor 1 [Source:MGI Symbol;Acc:MGI:700012]	GO:0005515(protein binding);GO:0005737(cytoplasm);GO:0008150(biological_process);GO:0017124(SH3 domain binding)	NA	NA	NA
0	ENSMUSG00000021123	Rdh12	2.10517	1.64637	0.354648	1.41124e-196	3.62053e-192	retinol dehydrogenase 12 [Source:MGI Symbol;Acc:MGI:1925224]	GO:0001917(photoreceptor inner segment);GO:0004745(retinol dehydrogenase activity);GO:0007601(visual perception);GO:0016491(oxidoreductase activity);GO:0042572(retinol metabolic process);GO:0050896(response to stimulus);GO:0052650(NADP-retinol dehydrogenase activity);GO:0055114(oxidation-reduction process);GO:0110095(cellular detoxification of aldehyde)	00830(Retinol metabolism)	K11153	EC:1.1.1.300
0	ENSMUSG00000030083	Abtb1	3.54101	2.83959	0.318479	2.17597e-195	5.58246e-191	ankyrin repeat and BTB (POZ) domain containing 1 [Source:MGI Symbol;Acc:MGI:1933148]	GO:0005515(protein binding);GO:0005730(nucleolus);GO:0005829(cytosol);GO:0005886(plasma membrane)	NA	K10520	NA
0	ENSMUSG00000030142	Clec4e	2.72455	2.19874	0.30934	1.00851e-193	2.58733e-189	C-type lectin domain family 4, member e [Source:MGI Symbol;Acc:MGI:1861232]	GO:0002221(pattern recognition receptor signaling pathway);GO:0002292(T cell differentiation involved in immune response);GO:0002376(immune system process);GO:0005509(calcium ion binding);GO:0005515(protein binding);GO:0006955(immune response);GO:0016020(membrane);GO:0016021(integral component of membrane);GO:0030246(carbohydrate binding);GO:0038023(signaling receptor activity);GO:0038094(Fc-gamm…	04625(C-type lectin receptor signaling pathway);05152(Tuberculosis)	K10059	NA
0	ENSMUSG00000003161	Sri	5.86753	4.61267	0.347151	1.24214e-187	3.18671e-183	sorcin [Source:MGI Symbol;Acc:MGI:98419]	GO:0002020(protease binding);GO:0005509(calcium ion binding);GO:0005515(protein binding);GO:0005654(nucleoplasm);GO:0005737(cytoplasm);GO:0005739(mitochondrion);GO:0005789(endoplasmic reticulum membrane);GO:0005790(smooth endoplasmic reticulum);GO:0005829(cytosol);GO:0005886(plasma membrane);GO:0006816(calcium ion transport);GO:0007507(heart development);GO:0010459(negative regulation of heart ra…	NA	NA	NA
0	ENSMUSG00000008540	Mgst1	7.10189	5.62301	0.336859	1.22535e-185	3.14365e-181	microsomal glutathione S-transferase 1 [Source:MGI Symbol;Acc:MGI:1913850]	GO:0004364(glutathione transferase activity);GO:0004602(glutathione peroxidase activity);GO:0005634(nucleus);GO:0005739(mitochondrion);GO:0005741(mitochondrial outer membrane);GO:0005743(mitochondrial inner membrane);GO:0005778(peroxisomal membrane);GO:0005783(endoplasmic reticulum);GO:0005789(endoplasmic reticulum membrane);GO:0006749(glutathione metabolic process);GO:0010243(response to organon…	00480(Glutathione metabolism);00980(Metabolism of xenobiotics by cytochrome P450);00982(Drug metabolism - cytochrome P450);00983(Drug metabolism - other enzymes);01524(Platinum drug resistance);05200(Pathways in cancer);05204(Chemical carcinogenesis);05225(Hepatocellular carcinoma);05418(Fluid shear stress and atherosclerosis)	K00799	EC:2.5.1.18
0	ENSMUSG00000000530	Acvrl1	1.7612	1.36543	0.367199	9.22521e-176	2.36673e-171	activin A receptor, type II-like 1 [Source:MGI Symbol;Acc:MGI:1338946]	GO:0000166(nucleotide binding);GO:0001525(angiogenesis);GO:0001666(response to hypoxia);GO:0001701(in utero embryonic development);GO:0001937(negative regulation of endothelial cell proliferation);GO:0001938(positive regulation of endothelial cell proliferation);GO:0001946(lymphangiogenesis);GO:0001974(blood vessel remodeling);GO:0003203(endocardial cushion morphogenesis);GO:0004672(protein kinas…	04060(Cytokine-cytokine receptor interaction)	K13594	EC:2.7.11.30
0	ENSMUSG00000021866	Anxa11	3.32254	2.65281	0.324766	1.52576e-173	3.91432e-169	annexin A11 [Source:MGI Symbol;Acc:MGI:108481]	GO:0005509(calcium ion binding);GO:0005515(protein binding);GO:0005544(calcium-dependent phospholipid binding);GO:0005634(nucleus);GO:0005635(nuclear envelope);GO:0005654(nucleoplasm);GO:0005737(cytoplasm);GO:0005819(spindle);GO:0005829(cytosol);GO:0005856(cytoskeleton);GO:0006909(phagocytosis);GO:0007049(cell cycle);GO:0008429(phosphatidylethanolamine binding);GO:0030496(midbody);GO:0032506(cyto…	NA	K17095	NA
0	ENSMUSG00000028961	Pgd	7.33356	6.09149	0.267718	3.85914e-173	9.90062e-169	phosphogluconate dehydrogenase [Source:MGI Symbol;Acc:MGI:97553]	GO:0004616(phosphogluconate dehydrogenase (decarboxylating) activity);GO:0005737(cytoplasm);GO:0005975(carbohydrate metabolic process);GO:0006098(pentose-phosphate shunt);GO:0006739(NADP metabolic process);GO:0009051(pentose-phosphate shunt, oxidative branch);GO:0016491(oxidoreductase activity);GO:0019322(pentose biosynthetic process);GO:0019521(D-gluconate metabolic process);GO:0030246(carbohydr…	00030(Pentose phosphate pathway);00480(Glutathione metabolism)	K00033	1.1.1.343;EC:1.1.1.44
0	ENSMUSG00000020407	Upp1	1.00335	0.779502	0.364195	9.85699e-171	2.52881e-166	uridine phosphorylase 1 [Source:MGI Symbol;Acc:MGI:1097668]	GO:0003824(catalytic activity);GO:0004850(uridine phosphorylase activity);GO:0005634(nucleus);GO:0005654(nucleoplasm);GO:0005737(cytoplasm);GO:0006218(uridine catabolic process);GO:0006220(pyrimidine nucleotide metabolic process);GO:0009116(nucleoside metabolic process);GO:0009166(nucleotide catabolic process);GO:0016740(transferase activity);GO:0016757(transferase activity, transferring glycosyl…	00240(Pyrimidine metabolism);00983(Drug metabolism - other enzymes)	K00757	EC:2.4.2.3
0	ENSMUSG00000072875	Gpr27	0.937077	0.737135	0.346239	7.75483e-165	1.9895e-160	G protein-coupled receptor 27 [Source:MGI Symbol;Acc:MGI:1202299]	GO:0004930(G protein-coupled receptor activity);GO:0005886(plasma membrane);GO:0007165(signal transduction);GO:0007186(G protein-coupled receptor signaling pathway);GO:0016020(membrane);GO:0016021(integral component of membrane);GO:0035774(positive regulation of insulin secretion involved in cellular response to glucose stimulus);GO:1900738(positive regulation of phospholipase C-activating G prot…	NA	K04301	NA
0	ENSMUSG00000033508	Asprv1	6.46414	4.58954	0.49411	4.85511e-164	1.24558e-159	aspartic peptidase, retroviral-like 1 [Source:MGI Symbol;Acc:MGI:1915105]	GO:0004190(aspartic-type endopeptidase activity);GO:0006508(proteolysis);GO:0008233(peptidase activity);GO:0016020(membrane);GO:0016021(integral component of membrane);GO:0016485(protein processing);GO:0016787(hydrolase activity);GO:0043588(skin development)	NA	NA	NA
0	ENSMUSG00000037062	Sh3glb1	4.59297	3.8288	0.262536	1.33766e-161	3.43176e-157	SH3-domain GRB2-like B1 (endophilin) [Source:MGI Symbol;Acc:MGI:1859730]	GO:0000139(Golgi membrane);GO:0000421(autophagosome membrane);GO:0005504(fatty acid binding);GO:0005515(protein binding);GO:0005737(cytoplasm);GO:0005739(mitochondrion);GO:0005740(mitochondrial envelope);GO:0005741(mitochondrial outer membrane);GO:0005769(early endosome);GO:0005783(endoplasmic reticulum);GO:0005794(Golgi apparatus);GO:0005829(cytosol);GO:0006654(phosphatidic acid biosynthetic pro…	04140(Autophagy - animal);04144(Endocytosis)	K11248	NA
0	ENSMUSG00000059436	Max	2.57872	2.11152	0.288372	7.50627e-158	1.92573e-153	Max protein [Source:MGI Symbol;Acc:MGI:96921]	GO:0000122(negative regulation of transcription by RNA polymerase II);GO:0000790(nuclear chromatin);GO:0000977(RNA polymerase II regulatory region sequence-specific DNA binding);GO:0000978(RNA polymerase II proximal promoter sequence-specific DNA binding);GO:0001227(DNA-binding transcription repressor activity, RNA polymerase II-specific);GO:0003677(DNA binding);GO:0003700(DNA-binding transcripti…	04010(MAPK signaling pathway);05200(Pathways in cancer);05202(Transcriptional misregulation in cancer);05222(Small cell lung cancer)	K04453	NA
0	ENSMUSG00000021493	Pdlim7	1.33326	1.11337	0.260031	2.38038e-154	6.10687e-150	PDZ and LIM domain 7 [Source:MGI Symbol;Acc:MGI:1914649]	GO:0001503(ossification);GO:0001725(stress fiber);GO:0001726(ruffle);GO:0005515(protein binding);GO:0005634(nucleus);GO:0005737(cytoplasm);GO:0005856(cytoskeleton);GO:0005913(cell-cell adherens junction);GO:0005925(focal adhesion);GO:0007275(multicellular organism development);GO:0015629(actin cytoskeleton);GO:0030036(actin cytoskeleton organization);GO:0030154(cell differentiation);GO:0045669(po…	NA	NA	NA
0	ENSMUSG00000091337	Eid1	1.7921	1.43433	0.321283	1.76505e-147	4.52823e-143	EP300 interacting inhibitor of differentiation 1 [Source:MGI Symbol;Acc:MGI:1889651]	GO:0000122(negative regulation of transcription by RNA polymerase II);GO:0003714(transcription corepressor activity);GO:0005515(protein binding);GO:0005634(nucleus);GO:0005654(nucleoplasm);GO:0005737(cytoplasm);GO:0007049(cell cycle);GO:0030154(cell differentiation);GO:0035034(histone acetyltransferase regulator activity);GO:0035035(histone acetyltransferase binding);GO:0035065(regulation of hist…	NA	NA	NA
0	ENSMUSG00000001627	Ifrd1	1.15517	0.93548	0.304328	6.43682e-145	1.65137e-140	interferon-related developmental regulator 1 [Source:MGI Symbol;Acc:MGI:1316717]	GO:0005634(nucleus);GO:0005737(cytoplasm);GO:0007275(multicellular organism development);GO:0014706(striated muscle tissue development);GO:0030154(cell differentiation);GO:0030517(negative regulation of axon extension);GO:0042692(muscle cell differentiation);GO:0043403(skeletal muscle tissue regeneration);GO:0045944(positive regulation of transcription by RNA polymerase II);GO:0048671(negative re…	NA	NA	NA
0	ENSMUSG00000002963	Pnkp	4.19475	3.41842	0.295256	8.97924e-144	2.30363e-139	polynucleotide kinase 3'- phosphatase [Source:MGI Symbol;Acc:MGI:1891698]	GO:0005515(protein binding);GO:0005634(nucleus);GO:0005730(nucleolus);GO:0005739(mitochondrion);GO:0006281(DNA repair);GO:0006979(response to oxidative stress);GO:0010836(negative regulation of protein ADP-ribosylation);GO:0016301(kinase activity);GO:0016310(phosphorylation);GO:0016311(dephosphorylation);GO:0032212(positive regulation of telomere maintenance via telomerase);GO:0042769(DNA damage …	NA	K08073	2.7.1.78;EC:3.1.3.32
0	ENSMUSG00000031610	Scrg1	1.39167	1.13527	0.293776	3.04612e-139	7.81482e-135	scrapie responsive gene 1 [Source:MGI Symbol;Acc:MGI:1328308]	GO:0005576(extracellular region);GO:0005737(cytoplasm);GO:0005794(Golgi apparatus);GO:0044306(neuron projection terminus);GO:0097168(mesenchymal stem cell proliferation)	NA	NA	NA
0	ENSMUSG00000031377	Bmx	1.98394	1.63416	0.279818	3.2578e-128	8.3579e-124	BMX non-receptor tyrosine kinase [Source:MGI Symbol;Acc:MGI:1101778]	GO:0000166(nucleotide binding);GO:0002250(adaptive immune response);GO:0004672(protein kinase activity);GO:0004713(protein tyrosine kinase activity);GO:0004715(non-membrane spanning protein tyrosine kinase activity);GO:0005524(ATP binding);GO:0005654(nucleoplasm);GO:0005737(cytoplasm);GO:0005886(plasma membrane);GO:0006468(protein phosphorylation);GO:0006915(apoptotic process);GO:0007155(cell adh…	NA	K08896	EC:2.7.10.2
0	ENSMUSG00000016541	Atxn10	2.76207	2.2621	0.288086	2.4694e-127	6.33523e-123	ataxin 10 [Source:MGI Symbol;Acc:MGI:1859293]	GO:0003674(molecular_function);GO:0005515(protein binding);GO:0005575(cellular_component);GO:0005737(cytoplasm);GO:0005829(cytosol);GO:0005886(plasma membrane);GO:0007399(nervous system development);GO:0019899(enzyme binding);GO:0030425(dendrite);GO:0031175(neuron projection development);GO:0042802(identical protein binding);GO:0043025(neuronal cell body);GO:0048471(perinuclear region of cytoplas…	NA	K19323	NA
0	ENSMUSG00000004864	Mapk13	2.44282	1.98308	0.300804	1.47565e-116	3.78578e-112	mitogen-activated protein kinase 13 [Source:MGI Symbol;Acc:MGI:1346864]	GO:0000165(MAPK cascade);GO:0000166(nucleotide binding);GO:0004672(protein kinase activity);GO:0004674(protein serine/threonine kinase activity);GO:0004707(MAP kinase activity);GO:0005524(ATP binding);GO:0005634(nucleus);GO:0005654(nucleoplasm);GO:0005737(cytoplasm);GO:0006468(protein phosphorylation);GO:0006970(response to osmotic stress);GO:0007049(cell cycle);GO:0010468(regulation of gene expr…	01522(Endocrine resistance);04010(MAPK signaling pathway);04015(Rap1 signaling pathway);04068(FoxO signaling pathway);04071(Sphingolipid signaling pathway);04218(Cellular senescence);04261(Adrenergic signaling in cardiomyocytes);04370(VEGF signaling pathway);04380(Osteoclast differentiation);04550(Signaling pathways regulating pluripotency of stem cells);04611(Platelet activation);04620(Toll-like…	K04441	EC:2.7.11.24
0	ENSMUSG00000096719	Mrgpra2b	1.89613	1.56468	0.277186	3.34779e-115	8.58876e-111	MAS-related GPR, member A2B [Source:MGI Symbol;Acc:MGI:3033098]	GO:0004930(G protein-coupled receptor activity);GO:0007165(signal transduction);GO:0007186(G protein-coupled receptor signaling pathway);GO:0016020(membrane);GO:0016021(integral component of membrane)	NA	K08396	NA
0	ENSMUSG00000028988	Ctnnbip1	0.984146	0.814886	0.272275	6.45741e-112	1.65665e-107	catenin beta interacting protein 1 [Source:MGI Symbol;Acc:MGI:1915756]	GO:0000122(negative regulation of transcription by RNA polymerase II);GO:0001658(branching involved in ureteric bud morphogenesis);GO:0002528(regulation of vascular permeability involved in acute inflammatory response);GO:0005515(protein binding);GO:0005634(nucleus);GO:0005737(cytoplasm);GO:0005829(cytosol);GO:0008013(beta-catenin binding);GO:0009952(anterior/posterior pattern specification);GO:0…	04310(Wnt signaling pathway)	K04493	NA
0	ENSMUSG00000045763	Basp1	1.22024	1.01715	0.262638	2.16398e-99	5.5517e-95	brain abundant, membrane attached signal protein 1 [Source:MGI Symbol;Acc:MGI:1917600]	GO:0003714(transcription corepressor activity);GO:0005515(protein binding);GO:0005634(nucleus);GO:0005737(cytoplasm);GO:0005886(plasma membrane);GO:0008180(COP9 signalosome);GO:0016020(membrane);GO:0016607(nuclear speck);GO:0019904(protein domain specific binding);GO:0030054(cell junction);GO:0030426(growth cone);GO:0042995(cell projection);GO:0044212(transcription regulatory region DNA binding);…	NA	K17272	NA
0	ENSMUSG00000079597	Gm5483	6.0151	4.73729	0.344527	2.33466e-19	5.98958e-15	predicted gene 5483 [Source:MGI Symbol;Acc:MGI:3645124]	GO:0001533(cornified envelope);GO:0002020(protease binding);GO:0004866(endopeptidase inhibitor activity);GO:0004869(cysteine-type endopeptidase inhibitor activity);GO:0005198(structural molecule activity);GO:0005615(extracellular space);GO:0005622(intracellular);GO:0005634(nucleus);GO:0005737(cytoplasm);GO:0005829(cytosol);GO:0010951(negative regulation of endopeptidase activity);GO:0030674(prote…	NA	NA	NA
1	ENSMUSG00000027398	Il1b	44.2071	9.99554	2.14492	0	0	interleukin 1 beta [Source:MGI Symbol;Acc:MGI:96543]	GO:0000122(negative regulation of transcription by RNA polymerase II);GO:0000165(MAPK cascade);GO:0000187(activation of MAPK activity);GO:0001660(fever generation);GO:0001934(positive regulation of protein phosphorylation);GO:0005125(cytokine activity);GO:0005149(interleukin-1 receptor binding);GO:0005178(integrin binding);GO:0005576(extracellular region);GO:0005615(extracellular space);GO:000573…	01523(Antifolate resistance);04010(MAPK signaling pathway);04060(Cytokine-cytokine receptor interaction);04064(NF-kappa B signaling pathway);04217(Necroptosis);04380(Osteoclast differentiation);04620(Toll-like receptor signaling pathway);04621(NOD-like receptor signaling pathway);04623(Cytosolic DNA-sensing pathway);04625(C-type lectin receptor signaling pathway);04640(Hematopoietic cell lineage)…	K04519	NA
1	ENSMUSG00000069792	Wfdc17	50.365	11.5452	2.12513	0	0	WAP four-disulfide core domain 17 [Source:MGI Symbol;Acc:MGI:3649773]	GO:0004867(serine-type endopeptidase inhibitor activity);GO:0005575(cellular_component);GO:0005576(extracellular region);GO:0008150(biological_process);GO:0010466(negative regulation of peptidase activity);GO:0010951(negative regulation of endopeptidase activity);GO:0030414(peptidase inhibitor activity)	NA	NA	NA
1	ENSMUSG00000025491	Ifitm1	40.1216	10.0421	1.99833	0	0	interferon induced transmembrane protein 1 [Source:MGI Symbol;Acc:MGI:1915963]	GO:0001503(ossification);GO:0001756(somitogenesis);GO:0002376(immune system process);GO:0003674(molecular_function);GO:0005769(early endosome);GO:0005886(plasma membrane);GO:0008285(negative regulation of cell population proliferation);GO:0009615(response to virus);GO:0009952(anterior/posterior pattern specification);GO:0016020(membrane);GO:0016021(integral component of membrane);GO:0030336(negat…	04662(B cell receptor signaling pathway)	K19831	NA
1	ENSMUSG00000028859	Csf3r	27.1947	10.0706	1.43318	0	0	colony stimulating factor 3 receptor (granulocyte) [Source:MGI Symbol;Acc:MGI:1339755]	GO:0004896(cytokine receptor activity);GO:0004912(interleukin-3 receptor activity);GO:0005515(protein binding);GO:0007155(cell adhesion);GO:0009897(external side of plasma membrane);GO:0016020(membrane);GO:0016021(integral component of membrane);GO:0019221(cytokine-mediated signaling pathway);GO:0019955(cytokine binding);GO:0019978(interleukin-3 binding);GO:0030593(neutrophil chemotaxis);GO:00360…	04060(Cytokine-cytokine receptor interaction);04151(PI3K-Akt signaling pathway);04630(Jak-STAT signaling pathway);04640(Hematopoietic cell lineage);05200(Pathways in cancer)	K05061	NA
1	ENSMUSG00000023913	Pla2g7	8.76142	3.34486	1.38922	0	0	phospholipase A2, group VII (platelet-activating factor acetylhydrolase, plasma) [Source:MGI Symbol;Acc:MGI:1351327]	GO:0003847(1-alkyl-2-acetylglycerophosphocholine esterase activity);GO:0005543(phospholipid binding);GO:0005576(extracellular region);GO:0005615(extracellular space);GO:0005737(cytoplasm);GO:0006629(lipid metabolic process);GO:0006954(inflammatory response);GO:0016042(lipid catabolic process);GO:0016787(hydrolase activity);GO:0034362(low-density lipoprotein particle);GO:0034374(low-density lipopr…	00565(Ether lipid metabolism)	K01062	EC:3.1.1.47
1	ENSMUSG00000009687	Fxyd5	28.0084	11.802	1.24683	0	0	FXYD domain-containing ion transport regulator 5 [Source:MGI Symbol;Acc:MGI:1201785]	GO:0003779(actin binding);GO:0006811(ion transport);GO:0016020(membrane);GO:0016021(integral component of membrane);GO:0017080(sodium channel regulator activity);GO:0043269(regulation of ion transport);GO:0045296(cadherin binding);GO:0099106(ion channel regulator activity);GO:2000649(regulation of sodium ion transmembrane transporter activity)	NA	K13362	NA
1	ENSMUSG00000069662	Marcks	7.25072	3.06527	1.24211	0	0	myristoylated alanine rich protein kinase C substrate [Source:MGI Symbol;Acc:MGI:96907]	GO:0003779(actin binding);GO:0005080(protein kinase C binding);GO:0005516(calmodulin binding);GO:0005737(cytoplasm);GO:0005813(centrosome);GO:0005856(cytoskeleton);GO:0005938(cell cortex);GO:0016020(membrane);GO:0032432(actin filament bundle);GO:0042585(germinal vesicle);GO:0042802(identical protein binding);GO:0051015(actin filament binding);GO:0051017(actin filament bundle assembly);GO:0051260(…	04666(Fc gamma R-mediated phagocytosis);05206(MicroRNAs in cancer)	NA	NA
1	ENSMUSG00000020077	Srgn	26.3163	11.2767	1.22262	0	0	serglycin [Source:MGI Symbol;Acc:MGI:97756]	GO:0000139(Golgi membrane);GO:0005515(protein binding);GO:0005518(collagen binding);GO:0005576(extracellular region);GO:0005615(extracellular space);GO:0005794(Golgi apparatus);GO:0006915(apoptotic process);GO:0008626(granzyme-mediated apoptotic signaling pathway);GO:0016485(protein processing);GO:0030502(negative regulation of bone mineralization);GO:0031214(biomineral tissue development);GO:003…	NA	K06849	NA
1	ENSMUSG00000018102	Hist1h2bc	5.42416	2.32656	1.2212	0	0	histone cluster 1, H2bc [Source:MGI Symbol;Acc:MGI:1915274]	GO:0000786(nucleosome);GO:0002227(innate immune response in mucosa);GO:0003677(DNA binding);GO:0005615(extracellular space);GO:0005634(nucleus);GO:0005654(nucleoplasm);GO:0005694(chromosome);GO:0005829(cytosol);GO:0006334(nucleosome assembly);GO:0019731(antibacterial humoral response);GO:0042802(identical protein binding);GO:0046982(protein heterodimerization activity);GO:0050830(defense response…	05034(Alcoholism);05203(Viral carcinogenesis);05322(Systemic lupus erythematosus)	K11252	NA
1	ENSMUSG00000079293	Clec7a	9.90025	4.32676	1.19418	0	0	C-type lectin domain family 7, member a [Source:MGI Symbol;Acc:MGI:1861431]	GO:0002366(leukocyte activation involved in immune response);GO:0002376(immune system process);GO:0005515(protein binding);GO:0005886(plasma membrane);GO:0006954(inflammatory response);GO:0016020(membrane);GO:0016021(integral component of membrane);GO:0030246(carbohydrate binding);GO:0045087(innate immune response);GO:0046872(metal ion binding);GO:0071226(cellular response to molecule of fungal o…	04145(Phagosome);04625(C-type lectin receptor signaling pathway);05152(Tuberculosis)	K10074	NA
1	ENSMUSG00000038418	Egr1	4.86758	2.13928	1.18608	0	0	early growth response 1 [Source:MGI Symbol;Acc:MGI:95295]	GO:0000122(negative regulation of transcription by RNA polymerase II);GO:0000976(transcription regulatory region sequence-specific DNA binding);GO:0000977(RNA polymerase II regulatory region sequence-specific DNA binding);GO:0000979(RNA polymerase II core promoter sequence-specific DNA binding);GO:0000981(DNA-binding transcription factor activity, RNA polymerase II-specific);GO:0001228(DNA-bindin…	04371(Apelin signaling pathway);04912(GnRH signaling pathway);04928(Parathyroid hormone synthesis, secretion and action);04933(AGE-RAGE signaling pathway in diabetic complications);05020(Prion diseases);05166(Human T-cell leukemia virus 1 infection)	K09203	NA
1	ENSMUSG00000052837	Junb	29.8721	13.2285	1.17514	0	0	jun B proto-oncogene [Source:MGI Symbol;Acc:MGI:96647]	GO:0000122(negative regulation of transcription by RNA polymerase II);GO:0000790(nuclear chromatin);GO:0000977(RNA polymerase II regulatory region sequence-specific DNA binding);GO:0000978(RNA polymerase II proximal promoter sequence-specific DNA binding);GO:0000981(DNA-binding transcription factor activity, RNA polymerase II-specific);GO:0001228(DNA-binding transcription activator activity, RNA …	04380(Osteoclast differentiation);04668(TNF signaling pathway)	K09028	NA
1	ENSMUSG00000024190	Dusp1	17.5774	7.79725	1.17268	0	0	dual specificity phosphatase 1 [Source:MGI Symbol;Acc:MGI:105120]	GO:0000188(inactivation of MAPK activity);GO:0004721(phosphoprotein phosphatase activity);GO:0004722(protein serine/threonine phosphatase activity);GO:0004725(protein tyrosine phosphatase activity);GO:0005634(nucleus);GO:0005737(cytoplasm);GO:0006470(protein dephosphorylation);GO:0007049(cell cycle);GO:0007162(negative regulation of cell adhesion);GO:0008138(protein tyrosine/serine/threonine phos…	04010(MAPK signaling pathway);04726(Serotonergic synapse);05418(Fluid shear stress and atherosclerosis)	K21278	3.1.3.48;EC:3.1.3.16
1	ENSMUSG00000048534	Jaml	6.73684	3.04602	1.14515	0	0	junction adhesion molecule like [Source:MGI Symbol;Acc:MGI:2685484]	GO:0002376(immune system process);GO:0005178(integrin binding);GO:0005886(plasma membrane);GO:0005923(bicellular tight junction);GO:0007155(cell adhesion);GO:0007157(heterophilic cell-cell adhesion via plasma membrane cell adhesion molecules);GO:0016020(membrane);GO:0016021(integral component of membrane);GO:0030054(cell junction);GO:0030593(neutrophil chemotaxis);GO:0035696(monocyte extravasatio…	NA	NA	NA
1	ENSMUSG00000039899	Fgl2	3.82441	1.74711	1.13027	0	0	fibrinogen-like protein 2 [Source:MGI Symbol;Acc:MGI:103266]	GO:0005576(extracellular region);GO:0006508(proteolysis);GO:0008233(peptidase activity);GO:0019835(cytolysis)	NA	NA	NA
1	ENSMUSG00000033508	Asprv1	11.635	5.37888	1.1131	0	0	aspartic peptidase, retroviral-like 1 [Source:MGI Symbol;Acc:MGI:1915105]	GO:0004190(aspartic-type endopeptidase activity);GO:0006508(proteolysis);GO:0008233(peptidase activity);GO:0016020(membrane);GO:0016021(integral component of membrane);GO:0016485(protein processing);GO:0016787(hydrolase activity);GO:0043588(skin development)	NA	NA	NA
1	ENSMUSG00000021250	Fos	23.2485	10.8638	1.09761	0	0	FBJ osteosarcoma oncogene [Source:MGI Symbol;Acc:MGI:95574]	GO:0000978(RNA polymerase II proximal promoter sequence-specific DNA binding);GO:0000979(RNA polymerase II core promoter sequence-specific DNA binding);GO:0001102(RNA polymerase II activating transcription factor binding);GO:0001228(DNA-binding transcription activator activity, RNA polymerase II-specific);GO:0001661(conditioned taste aversion);GO:0003677(DNA binding);GO:0003682(chromatin binding)…	01522(Endocrine resistance);04010(MAPK signaling pathway);04024(cAMP signaling pathway);04210(Apoptosis);04380(Osteoclast differentiation);04620(Toll-like receptor signaling pathway);04657(IL-17 signaling pathway);04658(Th1 and Th2 cell differentiation);04659(Th17 cell differentiation);04660(T cell receptor signaling pathway);04662(B cell receptor signaling pathway);04668(TNF signaling pathway);0…	K04379	NA
1	ENSMUSG00000018927	Ccl6	24.5427	11.5436	1.0882	0	0	chemokine (C-C motif) ligand 6 [Source:MGI Symbol;Acc:MGI:98263]	GO:0002548(monocyte chemotaxis);GO:0005125(cytokine activity);GO:0005576(extracellular region);GO:0005615(extracellular space);GO:0006935(chemotaxis);GO:0006954(inflammatory response);GO:0006955(immune response);GO:0007186(G protein-coupled receptor signaling pathway);GO:0008009(chemokine activity);GO:0010469(regulation of signaling receptor activity);GO:0030593(neutrophil chemotaxis);GO:0043547(…	04060(Cytokine-cytokine receptor interaction);04062(Chemokine signaling pathway)	K05510	NA
1	ENSMUSG00000000594	Gm2a	4.64605	2.20987	1.07204	0	0	GM2 ganglioside activator protein [Source:MGI Symbol;Acc:MGI:95762]	GO:0001573(ganglioside metabolic process);GO:0004563(beta-N-acetylhexosaminidase activity);GO:0005319(lipid transporter activity);GO:0005737(cytoplasm);GO:0005739(mitochondrion);GO:0005764(lysosome);GO:0006629(lipid metabolic process);GO:0006665(sphingolipid metabolic process);GO:0006689(ganglioside catabolic process);GO:0006869(lipid transport);GO:0007611(learning or memory);GO:0008047(enzyme ac…	04142(Lysosome)	K12383	NA
1	ENSMUSG00000021281	Tnfaip2	9.32005	4.46401	1.062	0	0	tumor necrosis factor, alpha-induced protein 2 [Source:MGI Symbol;Acc:MGI:104960]	GO:0000145(exocyst);GO:0000149(SNARE binding);GO:0001525(angiogenesis);GO:0006887(exocytosis);GO:0007275(multicellular organism development);GO:0030154(cell differentiation);GO:0051601(exocyst localization)	NA	K19989	NA
1	ENSMUSG00000060591	Ifitm2	25.024	11.9954	1.06083	0	0	interferon induced transmembrane protein 2 [Source:MGI Symbol;Acc:MGI:1933382]	GO:0002376(immune system process);GO:0003674(molecular_function);GO:0005886(plasma membrane);GO:0007507(heart development);GO:0009615(response to virus);GO:0016020(membrane);GO:0016021(integral component of membrane);GO:0032991(protein-containing complex);GO:0034341(response to interferon-gamma);GO:0035455(response to interferon-alpha);GO:0035456(response to interferon-beta);GO:0045071(negative r…	NA	K06566	NA
1	ENSMUSG00000038393	Txnip	7.44836	3.65012	1.02898	0	0	thioredoxin interacting protein [Source:MGI Symbol;Acc:MGI:1889549]	GO:0000122(negative regulation of transcription by RNA polymerase II);GO:0004857(enzyme inhibitor activity);GO:0005515(protein binding);GO:0005634(nucleus);GO:0005737(cytoplasm);GO:0005758(mitochondrial intermembrane space);GO:0005829(cytosol);GO:0006606(protein import into nucleus);GO:0006979(response to oxidative stress);GO:0007049(cell cycle);GO:0009612(response to mechanical stimulus);GO:0009…	04621(NOD-like receptor signaling pathway)	K20910	NA
1	ENSMUSG00000027506	Tpd52	8.72702	4.38984	0.991319	0	0	tumor protein D52 [Source:MGI Symbol;Acc:MGI:107749]	GO:0005509(calcium ion binding);GO:0005515(protein binding);GO:0005737(cytoplasm);GO:0005783(endoplasmic reticulum);GO:0008284(positive regulation of cell population proliferation);GO:0016020(membrane);GO:0016021(integral component of membrane);GO:0030183(B cell differentiation);GO:0042803(protein homodimerization activity);GO:0045202(synapse);GO:0046982(protein heterodimerization activity);GO:00…	NA	NA	NA
1	ENSMUSG00000036478	Btg1	25.4998	12.8458	0.989192	0	0	B cell translocation gene 1, anti-proliferative [Source:MGI Symbol;Acc:MGI:88215]	GO:0005515(protein binding);GO:0005634(nucleus);GO:0005737(cytoplasm);GO:0006479(protein methylation);GO:0008285(negative regulation of cell population proliferation);GO:0019899(enzyme binding);GO:0043085(positive regulation of catalytic activity);GO:0045603(positive regulation of endothelial cell differentiation);GO:0045663(positive regulation of myoblast differentiation);GO:0045766(positive reg…	03018(RNA degradation)	K14443	NA
1	ENSMUSG00000034641	Cd300ld	4.79064	2.43162	0.978301	0	0	CD300 molecule like family member d [Source:MGI Symbol;Acc:MGI:2442358]	GO:0001618(virus receptor activity);GO:0002376(immune system process);GO:0005515(protein binding);GO:0005886(plasma membrane);GO:0016020(membrane);GO:0016021(integral component of membrane);GO:0032675(regulation of interleukin-6 production);GO:0032680(regulation of tumor necrosis factor production);GO:0046718(viral entry into host cell)	NA	K20395	NA
1	ENSMUSG00000078780	Gm5150	2.66277	1.37509	0.953405	0	0	predicted gene 5150 [Source:MGI Symbol;Acc:MGI:3779469]	GO:0003674(molecular_function);GO:0005886(plasma membrane);GO:0008150(biological_process);GO:0016020(membrane);GO:0016021(integral component of membrane)	NA	NA	NA
1	ENSMUSG00000026360	Rgs2	12.8266	6.64069	0.949735	0	0	regulator of G-protein signaling 2 [Source:MGI Symbol;Acc:MGI:1098271]	GO:0001965(G-protein alpha-subunit binding);GO:0001975(response to amphetamine);GO:0005096(GTPase activator activity);GO:0005515(protein binding);GO:0005634(nucleus);GO:0005730(nucleolus);GO:0005737(cytoplasm);GO:0005829(cytosol);GO:0005886(plasma membrane);GO:0006417(regulation of translation);GO:0007049(cell cycle);GO:0007186(G protein-coupled receptor signaling pathway);GO:0007283(spermatogene…	04022(cGMP-PKG signaling pathway);04740(Olfactory transduction);04921(Oxytocin signaling pathway)	K18154	NA
1	ENSMUSG00000021360	Gcnt2	4.21309	2.18672	0.946112	0	0	glucosaminyl (N-acetyl) transferase 2, I-branching enzyme [Source:MGI Symbol;Acc:MGI:1100870]	GO:0000139(Golgi membrane);GO:0005794(Golgi apparatus);GO:0006486(protein glycosylation);GO:0007179(transforming growth factor beta receptor signaling pathway);GO:0008109(N-acetyllactosaminide beta-1,6-N-acetylglucosaminyltransferase activity);GO:0008284(positive regulation of cell population proliferation);GO:0008375(acetylglucosaminyltransferase activity);GO:0010608(posttranscriptional regulati…	00601(Glycosphingolipid biosynthesis - lacto and neolacto series)	K00742	EC:2.4.1.150
1	ENSMUSG00000048163	Selplg	10.4069	5.41118	0.94353	0	0	selectin, platelet (p-selectin) ligand [Source:MGI Symbol;Acc:MGI:106689]	GO:0016020(membrane);GO:0016021(integral component of membrane);GO:0030246(carbohydrate binding)	04514(Cell adhesion molecules (CAMs));05150(Staphylococcus aureus infection)	K06544	NA
1	ENSMUSG00000056501	Cebpb	16.2372	8.45571	0.941304	0	0	CCAAT/enhancer binding protein (C/EBP), beta [Source:MGI Symbol;Acc:MGI:88373]	GO:0000122(negative regulation of transcription by RNA polymerase II);GO:0000779(condensed chromosome, centromeric region);GO:0000790(nuclear chromatin);GO:0000977(RNA polymerase II regulatory region sequence-specific DNA binding);GO:0000978(RNA polymerase II proximal promoter sequence-specific DNA binding);GO:0000979(RNA polymerase II core promoter sequence-specific DNA binding);GO:0000981(DNA-b…	04657(IL-17 signaling pathway);04668(TNF signaling pathway);05152(Tuberculosis);05202(Transcriptional misregulation in cancer)	K10048	NA
1	ENSMUSG00000044811	Cd300c2	3.12519	1.63251	0.936855	0	0	CD300C molecule 2 [Source:MGI Symbol;Acc:MGI:2153249]	GO:0002376(immune system process);GO:0005515(protein binding);GO:0005886(plasma membrane);GO:0016020(membrane);GO:0016021(integral component of membrane);GO:0050715(positive regulation of cytokine secretion)	NA	K06719	NA
1	ENSMUSG00000036181	Hist1h1c	9.8213	5.1942	0.919012	0	0	histone cluster 1, H1c [Source:MGI Symbol;Acc:MGI:1931526]	GO:0000122(negative regulation of transcription by RNA polymerase II);GO:0000786(nucleosome);GO:0003677(DNA binding);GO:0003690(double-stranded DNA binding);GO:0005515(protein binding);GO:0005634(nucleus);GO:0005694(chromosome);GO:0005719(nuclear euchromatin);GO:0006334(nucleosome assembly);GO:0006355(regulation of transcription, DNA-templated);GO:0006357(regulation of transcription by RNA polyme…	NA	K11275	NA
1	ENSMUSG00000025993	Slc40a1	4.51411	2.3898	0.91755	0	0	solute carrier family 40 (iron-regulated transporter), member 1 [Source:MGI Symbol;Acc:MGI:1315204]	GO:0002260(lymphocyte homeostasis);GO:0003158(endothelium development);GO:0005381(iron ion transmembrane transporter activity);GO:0005515(protein binding);GO:0005654(nucleoplasm);GO:0005829(cytosol);GO:0005886(plasma membrane);GO:0006811(ion transport);GO:0006826(iron ion transport);GO:0006879(cellular iron ion homeostasis);GO:0008021(synaptic vesicle);GO:0015093(ferrous iron transmembrane transp…	04216(Ferroptosis);04978(Mineral absorption)	K14685	NA
1	ENSMUSG00000024014	Pim1	7.15136	3.82599	0.902384	0	0	proviral integration site 1 [Source:MGI Symbol;Acc:MGI:97584]	GO:0000166(nucleotide binding);GO:0004672(protein kinase activity);GO:0004674(protein serine/threonine kinase activity);GO:0005515(protein binding);GO:0005524(ATP binding);GO:0005634(nucleus);GO:0005730(nucleolus);GO:0005737(cytoplasm);GO:0005829(cytosol);GO:0005886(plasma membrane);GO:0006468(protein phosphorylation);GO:0006915(apoptotic process);GO:0007049(cell cycle);GO:0008134(transcription f…	04630(Jak-STAT signaling pathway);04933(AGE-RAGE signaling pathway in diabetic complications);05200(Pathways in cancer);05206(MicroRNAs in cancer);05221(Acute myeloid leukemia)	K04702	EC:2.7.11.1
1	ENSMUSG00000024661	Fth1	57.4594	30.8575	0.89692	0	0	ferritin heavy polypeptide 1 [Source:MGI Symbol;Acc:MGI:95588]	GO:0004322(ferroxidase activity);GO:0005506(iron ion binding);GO:0005576(extracellular region);GO:0005737(cytoplasm);GO:0005739(mitochondrion);GO:0006826(iron ion transport);GO:0006879(cellular iron ion homeostasis);GO:0006880(intracellular sequestering of iron ion);GO:0006955(immune response);GO:0008198(ferrous iron binding);GO:0008199(ferric iron binding);GO:0008285(negative regulation of cell …	04216(Ferroptosis);04217(Necroptosis);04978(Mineral absorption)	K00522	EC:1.16.3.2
1	ENSMUSG00000026180	Cxcr2	17.8937	9.62161	0.8951	0	0	chemokine (C-X-C motif) receptor 2 [Source:MGI Symbol;Acc:MGI:105303]	GO:0002438(acute inflammatory response to antigenic stimulus);GO:0002690(positive regulation of leukocyte chemotaxis);GO:0004918(interleukin-8 receptor activity);GO:0004930(G protein-coupled receptor activity);GO:0004950(chemokine receptor activity);GO:0005515(protein binding);GO:0005886(plasma membrane);GO:0006935(chemotaxis);GO:0006955(immune response);GO:0006968(cellular defense response);GO:0…	04060(Cytokine-cytokine receptor interaction);04062(Chemokine signaling pathway);04072(Phospholipase D signaling pathway);04144(Endocytosis);05163(Human cytomegalovirus infection)	K05050	NA
1	ENSMUSG00000020577	Tspan13	2.86012	1.53797	0.895048	0	0	tetraspanin 13 [Source:MGI Symbol;Acc:MGI:1913359]	GO:0005246(calcium channel regulator activity);GO:0005515(protein binding);GO:0005886(plasma membrane);GO:0005887(integral component of plasma membrane);GO:0007166(cell surface receptor signaling pathway);GO:0016020(membrane);GO:0016021(integral component of membrane);GO:1903169(regulation of calcium ion transmembrane transport)	NA	K17356	NA
1	ENSMUSG00000037966	Ninj1	3.24103	1.7489	0.890003	0	0	ninjurin 1 [Source:MGI Symbol;Acc:MGI:1196617]	GO:0001954(positive regulation of cell-matrix adhesion);GO:0007155(cell adhesion);GO:0016020(membrane);GO:0016021(integral component of membrane);GO:0042246(tissue regeneration);GO:1990384(hyaloid vascular plexus regression)	NA	NA	NA
1	ENSMUSG00000031812	Map1lc3b	11.6283	6.3054	0.882986	0	0	microtubule-associated protein 1 light chain 3 beta [Source:MGI Symbol;Acc:MGI:1914693]	GO:0000045(autophagosome assembly);GO:0000421(autophagosome membrane);GO:0000422(autophagy of mitochondrion);GO:0005515(protein binding);GO:0005737(cytoplasm);GO:0005739(mitochondrion);GO:0005776(autophagosome);GO:0005829(cytosol);GO:0005856(cytoskeleton);GO:0005874(microtubule);GO:0005875(microtubule associated complex);GO:0005930(axoneme);GO:0006914(autophagy);GO:0006995(cellular response to ni…	04216(Ferroptosis)	K10435	NA
1	ENSMUSG00000073412	Lst1	11.4457	6.24823	0.87329	0	0	leukocyte specific transcript 1 [Source:MGI Symbol;Acc:MGI:1096324]	GO:0000902(cell morphogenesis);GO:0006955(immune response);GO:0016020(membrane);GO:0016021(integral component of membrane)	NA	NA	NA
1	ENSMUSG00000074677	Sirpb1c	2.23618	1.22509	0.868146	0	0	signal-regulatory protein beta 1C [Source:MGI Symbol;Acc:MGI:3807521]	GO:0003674(molecular_function);GO:0005886(plasma membrane);GO:0008150(biological_process);GO:0016020(membrane);GO:0016021(integral component of membrane)	04380(Osteoclast differentiation)	K06551	NA
1	ENSMUSG00000056708	Ier5	5.47923	3.02924	0.855016	0	0	immediate early response 5 [Source:MGI Symbol;Acc:MGI:1337072]	GO:0000159(protein phosphatase type 2A complex);GO:0005634(nucleus);GO:0005737(cytoplasm);GO:0034605(cellular response to heat);GO:0042127(regulation of cell population proliferation);GO:0042802(identical protein binding);GO:0045944(positive regulation of transcription by RNA polymerase II);GO:1900036(positive regulation of cellular response to heat)	NA	NA	NA
1	ENSMUSG00000030579	Tyrobp	71.5942	39.7616	0.848467	0	0	TYRO protein tyrosine kinase binding protein [Source:MGI Symbol;Acc:MGI:1277211]	GO:0002274(myeloid leukocyte activation);GO:0002281(macrophage activation involved in immune response);GO:0002282(microglial cell activation involved in immune response);GO:0002283(neutrophil activation involved in immune response);GO:0005102(signaling receptor binding);GO:0005515(protein binding);GO:0005623(cell);GO:0005886(plasma membrane);GO:0007229(integrin-mediated signaling pathway);GO:0009…	04380(Osteoclast differentiation);04650(Natural killer cell mediated cytotoxicity)	K07992	NA
1	ENSMUSG00000092341	Malat1	238.14	132.562	0.845145	0	0	metastasis associated lung adenocarcinoma transcript 1 (non-coding RNA) [Source:MGI Symbol;Acc:MGI:1919539]	NA	NA	NA	NA
1	ENSMUSG00000017002	Slpi	35.2726	19.6623	0.843114	0	0	secretory leukocyte peptidase inhibitor [Source:MGI Symbol;Acc:MGI:109297]	GO:0002376(immune system process);GO:0003677(DNA binding);GO:0003729(mRNA binding);GO:0004866(endopeptidase inhibitor activity);GO:0004867(serine-type endopeptidase inhibitor activity);GO:0005515(protein binding);GO:0005576(extracellular region);GO:0005615(extracellular space);GO:0006508(proteolysis);GO:0006955(immune response);GO:0008233(peptidase activity);GO:0010466(negative regulation of pept…	NA	NA	NA
1	ENSMUSG00000020423	Btg2	12.4105	6.92691	0.841281	0	0	B cell translocation gene 2, anti-proliferative [Source:MGI Symbol;Acc:MGI:108384]	GO:0000122(negative regulation of transcription by RNA polymerase II);GO:0001227(DNA-binding transcription repressor activity, RNA polymerase II-specific);GO:0005515(protein binding);GO:0005634(nucleus);GO:0005737(cytoplasm);GO:0006479(protein methylation);GO:0006974(cellular response to DNA damage stimulus);GO:0008285(negative regulation of cell population proliferation);GO:0008306(associative l…	03018(RNA degradation)	K14443	NA
1	ENSMUSG00000092274	Neat1	16.482	9.25944	0.831894	0	0	nuclear paraspeckle assembly transcript 1 (non-protein coding) [Source:MGI Symbol;Acc:MGI:1914211]	NA	NA	NA	NA
1	ENSMUSG00000022148	Fyb	8.68805	4.9179	0.820991	0	0	FYN binding protein [Source:MGI Symbol;Acc:MGI:1346327]	GO:0005515(protein binding);GO:0005634(nucleus);GO:0005737(cytoplasm);GO:0005829(cytosol);GO:0005886(plasma membrane);GO:0006955(immune response);GO:0007229(integrin-mediated signaling pathway);GO:0008289(lipid binding);GO:0015629(actin cytoskeleton);GO:0030054(cell junction);GO:0044877(protein-containing complex binding);GO:0050852(T cell receptor signaling pathway);GO:0072659(protein localizati…	04015(Rap1 signaling pathway)	K17698	NA
1	ENSMUSG00000075705	Msrb1	34.1874	19.4176	0.816097	0	0	methionine sulfoxide reductase B1 [Source:MGI Symbol;Acc:MGI:1351642]	GO:0002376(immune system process);GO:0003779(actin binding);GO:0005634(nucleus);GO:0005654(nucleoplasm);GO:0005737(cytoplasm);GO:0005856(cytoskeleton);GO:0006979(response to oxidative stress);GO:0008270(zinc ion binding);GO:0015629(actin cytoskeleton);GO:0016491(oxidoreductase activity);GO:0016671(oxidoreductase activity, acting on a sulfur group of donors, disulfide as acceptor);GO:0030041(actin…	NA	K07305	EC:1.8.4.12
1	ENSMUSG00000047180	Neurl3	4.01696	2.29741	0.806098	0	0	neuralized E3 ubiquitin protein ligase 3 [Source:MGI Symbol;Acc:MGI:2429944]	GO:0005575(cellular_component);GO:0016567(protein ubiquitination);GO:0016740(transferase activity);GO:0046872(metal ion binding);GO:0061630(ubiquitin protein ligase activity)	NA	K15689	EC:2.3.2.27
1	ENSMUSG00000038612	Mcl1	15.3051	8.81906	0.795317	0	0	myeloid cell leukemia sequence 1 [Source:MGI Symbol;Acc:MGI:101769]	GO:0005515(protein binding);GO:0005634(nucleus);GO:0005654(nucleoplasm);GO:0005737(cytoplasm);GO:0005739(mitochondrion);GO:0005741(mitochondrial outer membrane);GO:0005829(cytosol);GO:0006915(apoptotic process);GO:0007275(multicellular organism development);GO:0008630(intrinsic apoptotic signaling pathway in response to DNA damage);GO:0010507(negative regulation of autophagy);GO:0016020(membrane)…	04151(PI3K-Akt signaling pathway);04210(Apoptosis);04630(Jak-STAT signaling pathway);05206(MicroRNAs in cancer)	K02539	NA
1	ENSMUSG00000030144	Clec4d	4.00799	2.3257	0.785215	0	0	C-type lectin domain family 4, member d [Source:MGI Symbol;Acc:MGI:1298389]	GO:0002250(adaptive immune response);GO:0002292(T cell differentiation involved in immune response);GO:0002376(immune system process);GO:0005886(plasma membrane);GO:0016020(membrane);GO:0016021(integral component of membrane);GO:0030246(carbohydrate binding);GO:0030887(positive regulation of myeloid dendritic cell activation);GO:0034987(immunoglobulin receptor binding);GO:0038094(Fc-gamma recepto…	04625(C-type lectin receptor signaling pathway)	K10058	NA
1	ENSMUSG00000039361	Picalm	5.80978	3.37361	0.784191	0	0	phosphatidylinositol binding clathrin assembly protein [Source:MGI Symbol;Acc:MGI:2385902]	GO:0000149(SNARE binding);GO:0005543(phospholipid binding);GO:0005545(1-phosphatidylinositol binding);GO:0005546(phosphatidylinositol-4,5-bisphosphate binding);GO:0005634(nucleus);GO:0005768(endosome);GO:0005769(early endosome);GO:0005794(Golgi apparatus);GO:0005886(plasma membrane);GO:0005905(clathrin-coated pit);GO:0006897(endocytosis);GO:0006898(receptor-mediated endocytosis);GO:0006900(vesicl…	NA	K20044	NA
1	ENSMUSG00000022564	Grina	17.1035	9.95053	0.781444	0	0	glutamate receptor, ionotropic, N-methyl D-aspartate-associated protein 1 (glutamate binding) [Source:MGI Symbol;Acc:MGI:1913418]	GO:0005783(endoplasmic reticulum);GO:0005794(Golgi apparatus);GO:0016020(membrane);GO:0016021(integral component of membrane);GO:0032469(endoplasmic reticulum calcium ion homeostasis);GO:0044325(ion channel binding);GO:1902236(negative regulation of endoplasmic reticulum stress-induced intrinsic apoptotic signaling pathway)	NA	K06890	NA
1	ENSMUSG00000007891	Ctsd	11.7632	6.85108	0.779873	0	0	cathepsin D [Source:MGI Symbol;Acc:MGI:88562]	GO:0000045(autophagosome assembly);GO:0004175(endopeptidase activity);GO:0004190(aspartic-type endopeptidase activity);GO:0005515(protein binding);GO:0005576(extracellular region);GO:0005615(extracellular space);GO:0005739(mitochondrion);GO:0005764(lysosome);GO:0006508(proteolysis);GO:0008233(peptidase activity);GO:0016787(hydrolase activity);GO:0030163(protein catabolic process);GO:0042277(pepti…	04071(Sphingolipid signaling pathway);04140(Autophagy - animal);04142(Lysosome);04210(Apoptosis);04915(Estrogen signaling pathway);05152(Tuberculosis)	K01379	EC:3.4.23.5
1	ENSMUSG00000027346	Gpcpd1	3.72028	2.19784	0.759322	0	0	glycerophosphocholine phosphodiesterase 1 [Source:MGI Symbol;Acc:MGI:104898]	GO:0005737(cytoplasm);GO:0005829(cytosol);GO:0006629(lipid metabolic process);GO:0007519(skeletal muscle tissue development);GO:0008081(phosphoric diester hydrolase activity);GO:0008889(glycerophosphodiester phosphodiesterase activity);GO:0016787(hydrolase activity);GO:0030246(carbohydrate binding);GO:0046475(glycerophospholipid catabolic process);GO:0047389(glycerophosphocholine phosphodiesteras…	00564(Glycerophospholipid metabolism);05231(Choline metabolism in cancer)	K18695	EC:3.1.4.2
1	ENSMUSG00000024856	Cdk2ap2	10.7184	6.40404	0.743042	0	0	CDK2-associated protein 2 [Source:MGI Symbol;Acc:MGI:1098779]	GO:0005515(protein binding);GO:0005634(nucleus);GO:0005737(cytoplasm);GO:0005874(microtubule);GO:0070507(regulation of microtubule cytoskeleton organization);GO:2000035(regulation of stem cell division);GO:2000134(negative regulation of G1/S transition of mitotic cell cycle)	NA	NA	NA
1	ENSMUSG00000026094	Stk17b	11.694	6.9986	0.740632	0	0	serine/threonine kinase 17b (apoptosis-inducing) [Source:MGI Symbol;Acc:MGI:2138162]	GO:0000166(nucleotide binding);GO:0004672(protein kinase activity);GO:0004674(protein serine/threonine kinase activity);GO:0005524(ATP binding);GO:0005634(nucleus);GO:0005793(endoplasmic reticulum-Golgi intermediate compartment);GO:0005886(plasma membrane);GO:0006468(protein phosphorylation);GO:0006915(apoptotic process);GO:0012501(programmed cell death);GO:0015629(actin cytoskeleton);GO:0016020(…	NA	K08804	EC:2.7.11.1
1	ENSMUSG00000042675	Ypel3	7.80857	4.67886	0.738902	0	0	yippee like 3 [Source:MGI Symbol;Acc:MGI:1913340]	GO:0003674(molecular_function);GO:0005575(cellular_component);GO:0005634(nucleus);GO:0005730(nucleolus);GO:0006915(apoptotic process);GO:0046872(metal ion binding);GO:2000774(positive regulation of cellular senescence)	NA	NA	NA
1	ENSMUSG00000052749	Trim30b	3.72229	2.23336	0.736972	0	0	tripartite motif-containing 30B [Source:MGI Symbol;Acc:MGI:4821256]	GO:0003674(molecular_function);GO:0004842(ubiquitin-protein transferase activity);GO:0005575(cellular_component);GO:0006914(autophagy);GO:0008150(biological_process);GO:0008270(zinc ion binding);GO:0016567(protein ubiquitination);GO:0045087(innate immune response);GO:0046872(metal ion binding);GO:0051607(defense response to virus)	NA	NA	NA
1	ENSMUSG00000024399	Ltb	5.44656	3.27169	0.73531	0	0	lymphotoxin B [Source:MGI Symbol;Acc:MGI:104796]	GO:0005125(cytokine activity);GO:0005164(tumor necrosis factor receptor binding);GO:0005515(protein binding);GO:0005615(extracellular space);GO:0005886(plasma membrane);GO:0006955(immune response);GO:0010467(gene expression);GO:0010469(regulation of signaling receptor activity);GO:0016020(membrane);GO:0016021(integral component of membrane);GO:0043588(skin development);GO:0045084(positive regulat…	04060(Cytokine-cytokine receptor interaction);04064(NF-kappa B signaling pathway);05323(Rheumatoid arthritis)	K03157	NA
1	ENSMUSG00000037926	Ssh2	5.03292	3.03286	0.730717	0	0	slingshot protein phosphatase 2 [Source:MGI Symbol;Acc:MGI:2679255]	GO:0003779(actin binding);GO:0004721(phosphoprotein phosphatase activity);GO:0004725(protein tyrosine phosphatase activity);GO:0005737(cytoplasm);GO:0005856(cytoskeleton);GO:0005925(focal adhesion);GO:0006470(protein dephosphorylation);GO:0008064(regulation of actin polymerization or depolymerization);GO:0008138(protein tyrosine/serine/threonine phosphatase activity);GO:0010591(regulation of lame…	04360(Axon guidance);04810(Regulation of actin cytoskeleton)	K05766	3.1.3.48;EC:3.1.3.16
1	ENSMUSG00000068566	Myadm	3.13873	1.89606	0.727171	0	0	myeloid-associated differentiation marker [Source:MGI Symbol;Acc:MGI:1355332]	GO:0001726(ruffle);GO:0001933(negative regulation of protein phosphorylation);GO:0005886(plasma membrane);GO:0005911(cell-cell junction);GO:0010629(negative regulation of gene expression);GO:0016020(membrane);GO:0016021(integral component of membrane);GO:0030335(positive regulation of cell migration);GO:0030837(negative regulation of actin filament polymerization);GO:0030864(cortical actin cytosk…	NA	NA	NA
1	ENSMUSG00000078763	Slfn1	8.56983	5.18677	0.72443	0	0	schlafen 1 [Source:MGI Symbol;Acc:MGI:1313259]	GO:0000122(negative regulation of transcription by RNA polymerase II);GO:0001933(negative regulation of protein phosphorylation);GO:0005515(protein binding);GO:0005524(ATP binding);GO:0005634(nucleus);GO:0005737(cytoplasm);GO:0007050(cell cycle arrest);GO:0008285(negative regulation of cell population proliferation);GO:0042130(negative regulation of T cell proliferation);GO:1900477(negative regul…	NA	NA	NA
1	ENSMUSG00000025804	Ccr1	7.55261	4.59668	0.716383	0	0	chemokine (C-C motif) receptor 1 [Source:MGI Symbol;Acc:MGI:104618]	GO:0004435(phosphatidylinositol phospholipase C activity);GO:0004930(G protein-coupled receptor activity);GO:0004950(chemokine receptor activity);GO:0005515(protein binding);GO:0005737(cytoplasm);GO:0005886(plasma membrane);GO:0006816(calcium ion transport);GO:0006874(cellular calcium ion homeostasis);GO:0006887(exocytosis);GO:0006935(chemotaxis);GO:0006954(inflammatory response);GO:0006955(immun…	04060(Cytokine-cytokine receptor interaction);04062(Chemokine signaling pathway);05163(Human cytomegalovirus infection);05167(Kaposi sarcoma-associated herpesvirus infection)	K04176	NA
1	ENSMUSG00000012428	Steap4	1.25522	0.763967	0.716358	0	0	STEAP family member 4 [Source:MGI Symbol;Acc:MGI:1923560]	GO:0000139(Golgi membrane);GO:0005768(endosome);GO:0005794(Golgi apparatus);GO:0005886(plasma membrane);GO:0005887(integral component of plasma membrane);GO:0006811(ion transport);GO:0008823(cupric reductase activity);GO:0009055(electron transfer activity);GO:0015677(copper ion import);GO:0016020(membrane);GO:0016021(integral component of membrane);GO:0016491(oxidoreductase activity);GO:0020037(h…	NA	K19876	EC:1.16.1.-
1	ENSMUSG00000071076	Jund	10.3845	6.32244	0.715879	0	0	jun D proto-oncogene [Source:MGI Symbol;Acc:MGI:96648]	GO:0000122(negative regulation of transcription by RNA polymerase II);GO:0000790(nuclear chromatin);GO:0000978(RNA polymerase II proximal promoter sequence-specific DNA binding);GO:0000981(DNA-binding transcription factor activity, RNA polymerase II-specific);GO:0001228(DNA-binding transcription activator activity, RNA polymerase II-specific);GO:0002076(osteoblast development);GO:0003677(DNA bind…	04010(MAPK signaling pathway);04380(Osteoclast differentiation);04657(IL-17 signaling pathway);04928(Parathyroid hormone synthesis, secretion and action)	K04449	NA
1	ENSMUSG00000045817	Zfp36l2	6.23678	3.81802	0.707978	0	0	zinc finger protein 36, C3H type-like 2 [Source:MGI Symbol;Acc:MGI:107945]	GO:0000165(MAPK cascade);GO:0000288(nuclear-transcribed mRNA catabolic process, deadenylation-dependent decay);GO:0003677(DNA binding);GO:0003723(RNA binding);GO:0003730(mRNA 3'-UTR binding);GO:0005634(nucleus);GO:0005737(cytoplasm);GO:0005829(cytosol);GO:0006402(mRNA catabolic process);GO:0007275(multicellular organism development);GO:0009611(response to wounding);GO:0017091(AU-rich element bind…	04218(Cellular senescence)	K18753	NA
1	ENSMUSG00000048234	Rnf149	2.17378	1.33097	0.707728	0	0	ring finger protein 149 [Source:MGI Symbol;Acc:MGI:2677438]	GO:0005515(protein binding);GO:0006511(ubiquitin-dependent protein catabolic process);GO:0016020(membrane);GO:0016021(integral component of membrane);GO:0016567(protein ubiquitination);GO:0016740(transferase activity);GO:0031647(regulation of protein stability);GO:0035690(cellular response to drug);GO:0043409(negative regulation of MAPK cascade);GO:0046872(metal ion binding);GO:0061630(ubiquitin …	NA	K15704	EC:2.3.2.27
1	ENSMUSG00000021728	Emb	8.30052	5.13434	0.693022	0	0	embigin [Source:MGI Symbol;Acc:MGI:95321]	GO:0005886(plasma membrane);GO:0005887(integral component of plasma membrane);GO:0007155(cell adhesion);GO:0007156(homophilic cell adhesion via plasma membrane adhesion molecules);GO:0007411(axon guidance);GO:0016020(membrane);GO:0016021(integral component of membrane);GO:0030054(cell junction);GO:0030424(axon);GO:0035879(plasma membrane lactate transport);GO:0045202(synapse);GO:0070593(dendrite …	NA	NA	NA
1	ENSMUSG00000034652	Cd300a	2.84603	1.76584	0.688595	0	0	CD300A molecule [Source:MGI Symbol;Acc:MGI:2443411]	GO:0001786(phosphatidylserine binding);GO:0002376(immune system process);GO:0002552(serotonin secretion by mast cell);GO:0005515(protein binding);GO:0005886(plasma membrane);GO:0006898(receptor-mediated endocytosis);GO:0008429(phosphatidylethanolamine binding);GO:0014063(negative regulation of serotonin secretion);GO:0016020(membrane);GO:0016021(integral component of membrane);GO:0030889(negative…	NA	K06719	NA
1	ENSMUSG00000049313	Sorl1	12.1481	7.54061	0.687974	0	0	sortilin-related receptor, LDLR class A repeats-containing [Source:MGI Symbol;Acc:MGI:1202296]	GO:0001540(amyloid-beta binding);GO:0005515(protein binding);GO:0005576(extracellular region);GO:0005615(extracellular space);GO:0005641(nuclear envelope lumen);GO:0005768(endosome);GO:0005769(early endosome);GO:0005771(multivesicular body);GO:0005783(endoplasmic reticulum);GO:0005794(Golgi apparatus);GO:0005802(trans-Golgi network);GO:0006605(protein targeting);GO:0006622(protein targeting to ly…	NA	NA	NA
1	ENSMUSG00000003484	Cyp4f18	5.94702	3.7187	0.677371	0	0	cytochrome P450, family 4, subfamily f, polypeptide 18 [Source:MGI Symbol;Acc:MGI:1919304]	GO:0000038(very long-chain fatty acid metabolic process);GO:0001676(long-chain fatty acid metabolic process);GO:0004497(monooxygenase activity);GO:0005506(iron ion binding);GO:0005737(cytoplasm);GO:0005783(endoplasmic reticulum);GO:0005789(endoplasmic reticulum membrane);GO:0008217(regulation of blood pressure);GO:0008392(arachidonic acid epoxygenase activity);GO:0016020(membrane);GO:0016021(inte…	00590(Arachidonic acid metabolism)	K17726	1.14.14.79;1.14.14.94;EC:1.14.14.78
1	ENSMUSG00000026395	Ptprc	19.2054	12.0384	0.673872	0	0	protein tyrosine phosphatase, receptor type, C [Source:MGI Symbol;Acc:MGI:97810]	GO:0000187(activation of MAPK activity);GO:0001779(natural killer cell differentiation);GO:0001915(negative regulation of T cell mediated cytotoxicity);GO:0001916(positive regulation of T cell mediated cytotoxicity);GO:0001960(negative regulation of cytokine-mediated signaling pathway);GO:0002244(hematopoietic progenitor cell differentiation);GO:0002378(immunoglobulin biosynthetic process);GO:000…	04514(Cell adhesion molecules (CAMs));04660(T cell receptor signaling pathway);04666(Fc gamma R-mediated phagocytosis);05340(Primary immunodeficiency)	K06478	EC:3.1.3.48
1	ENSMUSG00000027287	Snap23	2.99288	1.87979	0.670965	0	0	synaptosomal-associated protein 23 [Source:MGI Symbol;Acc:MGI:109356]	GO:0002553(histamine secretion by mast cell);GO:0005484(SNAP receptor activity);GO:0005515(protein binding);GO:0005654(nucleoplasm);GO:0005737(cytoplasm);GO:0005886(plasma membrane);GO:0005913(cell-cell adherens junction);GO:0006887(exocytosis);GO:0006906(vesicle fusion);GO:0015031(protein transport);GO:0016020(membrane);GO:0016082(synaptic vesicle priming);GO:0016192(vesicle-mediated transport);…	04130(SNARE interactions in vesicular transport);04611(Platelet activation)	K08508	NA
1	ENSMUSG00000003380	Rabac1	4.91577	3.08992	0.669847	0	0	Rab acceptor 1 (prenylated) [Source:MGI Symbol;Acc:MGI:1201692]	GO:0005515(protein binding);GO:0005737(cytoplasm);GO:0005794(Golgi apparatus);GO:0005886(plasma membrane);GO:0008021(synaptic vesicle);GO:0008022(protein C-terminus binding);GO:0016020(membrane);GO:0016021(integral component of membrane);GO:0030054(cell junction);GO:0031410(cytoplasmic vesicle);GO:0042802(identical protein binding);GO:0045202(synapse);GO:0070064(proline-rich region binding)	NA	K20359	NA
1	ENSMUSG00000025509	Pnpla2	2.01776	1.26881	0.669279	0	0	patatin-like phospholipase domain containing 2 [Source:MGI Symbol;Acc:MGI:1914103]	GO:0004806(triglyceride lipase activity);GO:0005515(protein binding);GO:0005654(nucleoplasm);GO:0005737(cytoplasm);GO:0005811(lipid droplet);GO:0005829(cytosol);GO:0005886(plasma membrane);GO:0006629(lipid metabolic process);GO:0010891(negative regulation of sequestering of triglyceride);GO:0010898(positive regulation of triglyceride catabolic process);GO:0016020(membrane);GO:0016021(integral com…	00561(Glycerolipid metabolism);04714(Thermogenesis);04923(Regulation of lipolysis in adipocytes)	K16816	EC:3.1.1.3
1	ENSMUSG00000073411	H2-D1	22.8522	14.528	0.653494	0	0	histocompatibility 2, D region locus 1 [Source:MGI Symbol;Acc:MGI:95896]	GO:0001916(positive regulation of T cell mediated cytotoxicity);GO:0002376(immune system process);GO:0002474(antigen processing and presentation of peptide antigen via MHC class I);GO:0002476(antigen processing and presentation of endogenous peptide antigen via MHC class Ib);GO:0002485(antigen processing and presentation of endogenous peptide antigen via MHC class I via ER pathway, TAP-dependent)…	04144(Endocytosis);04145(Phagosome);04218(Cellular senescence);04514(Cell adhesion molecules (CAMs));04612(Antigen processing and presentation);04650(Natural killer cell mediated cytotoxicity);04940(Type I diabetes mellitus);05163(Human cytomegalovirus infection);05165(Human papillomavirus infection);05166(Human T-cell leukemia virus 1 infection);05167(Kaposi sarcoma-associated herpesvirus infect…	K06751	NA
1	ENSMUSG00000044786	Zfp36	12.8593	8.1966	0.649714	0	0	zinc finger protein 36 [Source:MGI Symbol;Acc:MGI:99180]	GO:0000122(negative regulation of transcription by RNA polymerase II);GO:0000165(MAPK cascade);GO:0000288(nuclear-transcribed mRNA catabolic process, deadenylation-dependent decay);GO:0000289(nuclear-transcribed mRNA poly(A) tail shortening);GO:0000932(P-body);GO:0003677(DNA binding);GO:0003729(mRNA binding);GO:0003730(mRNA 3'-UTR binding);GO:0005515(protein binding);GO:0005634(nucleus);GO:000573…	05166(Human T-cell leukemia virus 1 infection);05167(Kaposi sarcoma-associated herpesvirus infection)	K15308	NA
1	ENSMUSG00000025825	Iscu	2.88257	1.83981	0.6478	0	0	iron-sulfur cluster assembly enzyme [Source:MGI Symbol;Acc:MGI:1913633]	GO:0005506(iron ion binding);GO:0005737(cytoplasm);GO:0005739(mitochondrion);GO:0005759(mitochondrial matrix);GO:0005829(cytosol);GO:0006879(cellular iron ion homeostasis);GO:0008198(ferrous iron binding);GO:0016226(iron-sulfur cluster assembly);GO:0032947(protein-containing complex scaffold activity);GO:0046872(metal ion binding);GO:0051536(iron-sulfur cluster binding);GO:0051537(2 iron, 2 sulfu…	NA	K22068	NA
1	ENSMUSG00000020841	Cpd	4.21467	2.69112	0.64721	0	0	carboxypeptidase D [Source:MGI Symbol;Acc:MGI:107265]	GO:0004180(carboxypeptidase activity);GO:0004181(metallocarboxypeptidase activity);GO:0004185(serine-type carboxypeptidase activity);GO:0005615(extracellular space);GO:0005634(nucleus);GO:0005802(trans-Golgi network);GO:0005886(plasma membrane);GO:0006508(proteolysis);GO:0006518(peptide metabolic process);GO:0008233(peptidase activity);GO:0008237(metallopeptidase activity);GO:0008270(zinc ion bin…	NA	K07752	EC:3.4.17.22
1	ENSMUSG00000031490	Eif4ebp1	3.51772	2.25298	0.642808	0	0	eukaryotic translation initiation factor 4E binding protein 1 [Source:MGI Symbol;Acc:MGI:103267]	GO:0000082(G1/S transition of mitotic cell cycle);GO:0002192(IRES-dependent translational initiation of linear mRNA);GO:0002931(response to ischemia);GO:0005515(protein binding);GO:0005634(nucleus);GO:0005737(cytoplasm);GO:0005829(cytosol);GO:0006417(regulation of translation);GO:0006446(regulation of translational initiation);GO:0008190(eukaryotic initiation factor 4E binding);GO:0008286(insulin…	01521(EGFR tyrosine kinase inhibitor resistance);03013(RNA transport);04012(ErbB signaling pathway);04066(HIF-1 signaling pathway);04150(mTOR signaling pathway);04151(PI3K-Akt signaling pathway);04152(AMPK signaling pathway);04211(Longevity regulating pathway);04218(Cellular senescence);04910(Insulin signaling pathway);05163(Human cytomegalovirus infection);05165(Human papillomavirus infection);0…	K07205	NA
1	ENSMUSG00000050708	Ftl1	46.0662	29.5729	0.639433	0	0	ferritin light polypeptide 1 [Source:MGI Symbol;Acc:MGI:95589]	GO:0005623(cell);GO:0006826(iron ion transport);GO:0006879(cellular iron ion homeostasis);GO:0008199(ferric iron binding);GO:0046872(metal ion binding)	04216(Ferroptosis);04217(Necroptosis);04978(Mineral absorption)	K13625	NA
1	ENSMUSG00000027447	Cst3	11.9241	7.69821	0.631287	0	0	cystatin C [Source:MGI Symbol;Acc:MGI:102519]	GO:0001540(amyloid-beta binding);GO:0001654(eye development);GO:0001666(response to hypoxia);GO:0001775(cell activation);GO:0002020(protease binding);GO:0004866(endopeptidase inhibitor activity);GO:0004869(cysteine-type endopeptidase inhibitor activity);GO:0005576(extracellular region);GO:0005604(basement membrane);GO:0005615(extracellular space);GO:0005737(cytoplasm);GO:0005764(lysosome);GO:0005…	04970(Salivary secretion)	K13899	NA
1	ENSMUSG00000003039	Fam32a	3.80293	2.45877	0.629173	0	0	family with sequence similarity 32, member A [Source:MGI Symbol;Acc:MGI:1915172]	GO:0005634(nucleus);GO:0005730(nucleolus);GO:0006915(apoptotic process);GO:0007049(cell cycle);GO:0008150(biological_process)	NA	K13120	NA
1	ENSMUSG00000036918	Ttc7	2.48035	1.60443	0.628479	0	0	tetratricopeptide repeat domain 7 [Source:MGI Symbol;Acc:MGI:1920999]	GO:0005515(protein binding);GO:0005737(cytoplasm);GO:0005886(plasma membrane);GO:0006879(cellular iron ion homeostasis);GO:0016020(membrane);GO:0030097(hemopoiesis);GO:0046854(phosphatidylinositol phosphorylation);GO:0072659(protein localization to plasma membrane)	NA	K21843	NA
1	ENSMUSG00000071637	Cebpd	8.56198	5.58902	0.615351	0	0	CCAAT/enhancer binding protein (C/EBP), delta [Source:MGI Symbol;Acc:MGI:103573]	GO:0000978(RNA polymerase II proximal promoter sequence-specific DNA binding);GO:0001228(DNA-binding transcription activator activity, RNA polymerase II-specific);GO:0002244(hematopoietic progenitor cell differentiation);GO:0003677(DNA binding);GO:0003700(DNA-binding transcription factor activity);GO:0005515(protein binding);GO:0005634(nucleus);GO:0005654(nucleoplasm);GO:0006355(regulation of tra…	NA	K10050	NA
1	ENSMUSG00000018819	Lsp1	16.3327	10.7162	0.607977	0	0	lymphocyte specific 1 [Source:MGI Symbol;Acc:MGI:96832]	GO:0003779(actin binding);GO:0005886(plasma membrane);GO:0006915(apoptotic process);GO:0006935(chemotaxis);GO:0006952(defense response);GO:0007010(cytoskeleton organization);GO:0007165(signal transduction);GO:0016020(membrane);GO:0098761(cellular response to interleukin-7)	04625(C-type lectin receptor signaling pathway);05152(Tuberculosis)	K14957	NA
1	ENSMUSG00000058099	Nfam1	10.1488	6.68121	0.603134	0	0	Nfat activating molecule with ITAM motif 1 [Source:MGI Symbol;Acc:MGI:1921289]	GO:0001819(positive regulation of cytokine production);GO:0004888(transmembrane signaling receptor activity);GO:0005886(plasma membrane);GO:0007165(signal transduction);GO:0009986(cell surface);GO:0016020(membrane);GO:0016021(integral component of membrane);GO:0030183(B cell differentiation);GO:0035556(intracellular signal transduction);GO:0045121(membrane raft);GO:0045577(regulation of B cell di…	NA	NA	NA
1	ENSMUSG00000097354	2310001H17Rik	3.45915	2.27836	0.602425	0	0	RIKEN cDNA 2310001H17 gene [Source:MGI Symbol;Acc:MGI:1923682]	NA	NA	NA	NA
1	ENSMUSG00000028657	Ppt1	1.97865	1.30677	0.598508	0	0	palmitoyl-protein thioesterase 1 [Source:MGI Symbol;Acc:MGI:1298204]	GO:0002084(protein depalmitoylation);GO:0005515(protein binding);GO:0005576(extracellular region);GO:0005615(extracellular space);GO:0005634(nucleus);GO:0005764(lysosome);GO:0005794(Golgi apparatus);GO:0005829(cytosol);GO:0006898(receptor-mediated endocytosis);GO:0006907(pinocytosis);GO:0007040(lysosome organization);GO:0007042(lysosomal lumen acidification);GO:0007269(neurotransmitter secretion)…	00062(Fatty acid elongation);04142(Lysosome)	K01074	EC:3.1.2.22
1	ENSMUSG00000060032	H2afj	6.99859	4.64566	0.591181	0	0	H2A histone family, member J [Source:MGI Symbol;Acc:MGI:3606192]	GO:0000786(nucleosome);GO:0000790(nuclear chromatin);GO:0003677(DNA binding);GO:0005634(nucleus);GO:0005694(chromosome);GO:0006325(chromatin organization);GO:0046982(protein heterodimerization activity)	04217(Necroptosis);05034(Alcoholism);05322(Systemic lupus erythematosus)	K11251	NA
1	ENSMUSG00000027782	Kpna4	2.60219	1.731	0.58812	0	0	karyopherin (importin) alpha 4 [Source:MGI Symbol;Acc:MGI:1100848]	GO:0005515(protein binding);GO:0005634(nucleus);GO:0005737(cytoplasm);GO:0006606(protein import into nucleus);GO:0008565(protein transporter activity);GO:0015031(protein transport);GO:0031965(nuclear membrane);GO:0042542(response to hydrogen peroxide);GO:0061608(nuclear import signal receptor activity)	NA	NA	NA
1	ENSMUSG00000031662	Snx20	3.13879	2.09308	0.58458	0	0	sorting nexin 20 [Source:MGI Symbol;Acc:MGI:1918857]	GO:0005515(protein binding);GO:0005654(nucleoplasm);GO:0015031(protein transport);GO:0035091(phosphatidylinositol binding)	NA	K17931	NA
1	ENSMUSG00000027907	S100a11	55.2277	36.8715	0.582886	0	0	S100 calcium binding protein A11 [Source:MGI Symbol;Acc:MGI:1338798]	GO:0001726(ruffle);GO:0005509(calcium ion binding);GO:0005634(nucleus);GO:0005737(cytoplasm);GO:0042127(regulation of cell population proliferation);GO:0042803(protein homodimerization activity);GO:0044548(S100 protein binding);GO:0046872(metal ion binding);GO:0048306(calcium-dependent protein binding);GO:0062023(collagen-containing extracellular matrix)	NA	NA	NA
1	ENSMUSG00000028367	Txn1	24.9056	16.6909	0.577411	0	0	thioredoxin 1 [Source:MGI Symbol;Acc:MGI:98874]	GO:0000122(negative regulation of transcription by RNA polymerase II);GO:0005515(protein binding);GO:0005576(extracellular region);GO:0005634(nucleus);GO:0005737(cytoplasm);GO:0005739(mitochondrion);GO:0005829(cytosol);GO:0006662(glycerol ether metabolic process);GO:0009314(response to radiation);GO:0015035(protein disulfide oxidoreductase activity);GO:0015037(peptide disulfide oxidoreductase act…	04621(NOD-like receptor signaling pathway);05418(Fluid shear stress and atherosclerosis)	K03671	NA
1	ENSMUSG00000026786	Apbb1ip	6.27332	4.20553	0.576941	0	0	amyloid beta (A4) precursor protein-binding, family B, member 1 interacting protein [Source:MGI Symbol;Acc:MGI:1861354]	GO:0002291(T cell activation via T cell receptor contact with antigen bound to MHC molecule on antigen presenting cell);GO:0005515(protein binding);GO:0005737(cytoplasm);GO:0005829(cytosol);GO:0005856(cytoskeleton);GO:0005886(plasma membrane);GO:0005925(focal adhesion);GO:0007165(signal transduction);GO:0016020(membrane);GO:0030027(lamellipodium);GO:0030054(cell junction);GO:0042101(T cell recept…	04015(Rap1 signaling pathway);04611(Platelet activation)	NA	NA
1	ENSMUSG00000033192	Lpcat2	3.15296	2.11442	0.576448	0	0	lysophosphatidylcholine acyltransferase 2 [Source:MGI Symbol;Acc:MGI:3606214]	GO:0000139(Golgi membrane);GO:0003841(1-acylglycerol-3-phosphate O-acyltransferase activity);GO:0005509(calcium ion binding);GO:0005783(endoplasmic reticulum);GO:0005789(endoplasmic reticulum membrane);GO:0005794(Golgi apparatus);GO:0005795(Golgi stack);GO:0005811(lipid droplet);GO:0006629(lipid metabolic process);GO:0006644(phospholipid metabolic process);GO:0006663(platelet activating factor bi…	00564(Glycerophospholipid metabolism);00565(Ether lipid metabolism)	K13510	2.3.1.67;EC:2.3.1.23
1	ENSMUSG00000022663	Atg3	3.90231	2.61824	0.575734	0	0	autophagy related 3 [Source:MGI Symbol;Acc:MGI:1915091]	GO:0000045(autophagosome assembly);GO:0000153(cytoplasmic ubiquitin ligase complex);GO:0000422(autophagy of mitochondrion);GO:0005515(protein binding);GO:0005737(cytoplasm);GO:0005829(cytosol);GO:0006464(cellular protein modification process);GO:0006914(autophagy);GO:0015031(protein transport);GO:0016236(macroautophagy);GO:0016567(protein ubiquitination);GO:0016740(transferase activity);GO:001977…	04136(Autophagy - other);04140(Autophagy - animal);05167(Kaposi sarcoma-associated herpesvirus infection)	K08343	NA
1	ENSMUSG00000018585	Atox1	4.51664	3.04548	0.568582	0	0	antioxidant 1 copper chaperone [Source:MGI Symbol;Acc:MGI:1333855]	GO:0005507(copper ion binding);GO:0005829(cytosol);GO:0006811(ion transport);GO:0006825(copper ion transport);GO:0006878(cellular copper ion homeostasis);GO:0006979(response to oxidative stress);GO:0016531(copper chaperone activity);GO:0030001(metal ion transport);GO:0032767(copper-dependent protein binding);GO:0043066(negative regulation of apoptotic process);GO:0046872(metal ion binding);GO:005…	04978(Mineral absorption)	K07213	NA
1	ENSMUSG00000023861	Mpc1	3.68026	2.48511	0.5665	0	0	mitochondrial pyruvate carrier 1 [Source:MGI Symbol;Acc:MGI:1915240]	GO:0005739(mitochondrion);GO:0005743(mitochondrial inner membrane);GO:0006850(mitochondrial pyruvate transmembrane transport);GO:0016020(membrane);GO:0016021(integral component of membrane);GO:0031305(integral component of mitochondrial inner membrane);GO:0050833(pyruvate transmembrane transporter activity);GO:0061732(mitochondrial acetyl-CoA biosynthetic process from pyruvate);GO:1990830(cellula…	NA	K22138	NA
1	ENSMUSG00000026457	Adipor1	7.51797	5.10325	0.558928	0	0	adiponectin receptor 1 [Source:MGI Symbol;Acc:MGI:1919924]	GO:0005515(protein binding);GO:0005886(plasma membrane);GO:0006629(lipid metabolic process);GO:0006631(fatty acid metabolic process);GO:0009755(hormone-mediated signaling pathway);GO:0010633(negative regulation of epithelial cell migration);GO:0010719(negative regulation of epithelial to mesenchymal transition);GO:0010906(regulation of glucose metabolic process);GO:0016020(membrane);GO:0016021(in…	04152(AMPK signaling pathway);04211(Longevity regulating pathway);04920(Adipocytokine signaling pathway);04932(Non-alcoholic fatty liver disease (NAFLD))	K07297	NA
1	ENSMUSG00000113010	Gm34084	2.23691	1.52803	0.549834	0	0	predicted gene, 34084 [Source:MGI Symbol;Acc:MGI:5593243]	NA	NA	NA	NA
1	ENSMUSG00000005142	Man2b1	4.1396	2.82889	0.549256	0	0	mannosidase 2, alpha B1 [Source:MGI Symbol;Acc:MGI:107286]	GO:0003824(catalytic activity);GO:0004559(alpha-mannosidase activity);GO:0005537(mannose binding);GO:0005615(extracellular space);GO:0005764(lysosome);GO:0005774(vacuolar membrane);GO:0005975(carbohydrate metabolic process);GO:0006013(mannose metabolic process);GO:0006464(cellular protein modification process);GO:0006517(protein deglycosylation);GO:0007611(learning or memory);GO:0008152(metabolic…	00511(Other glycan degradation);04142(Lysosome)	K12311	EC:3.2.1.24
1	ENSMUSG00000027808	Serp1	5.16747	3.53397	0.548166	0	0	stress-associated endoplasmic reticulum protein 1 [Source:MGI Symbol;Acc:MGI:92638]	GO:0001501(skeletal system development);GO:0005783(endoplasmic reticulum);GO:0005789(endoplasmic reticulum membrane);GO:0005881(cytoplasmic microtubule);GO:0006006(glucose metabolic process);GO:0006486(protein glycosylation);GO:0009791(post-embryonic development);GO:0010259(multicellular organism aging);GO:0015031(protein transport);GO:0016020(membrane);GO:0016021(integral component of membrane);…	NA	NA	NA
1	ENSMUSG00000115987	Vps28	3.05052	2.09421	0.542648	0	0	vacuolar protein sorting 28 [Source:MGI Symbol;Acc:MGI:1914164]	GO:0000813(ESCRT I complex);GO:0005515(protein binding);GO:0005737(cytoplasm);GO:0005768(endosome);GO:0005769(early endosome);GO:0005829(cytosol);GO:0005886(plasma membrane);GO:0010008(endosome membrane);GO:0015031(protein transport);GO:0016020(membrane);GO:0031397(negative regulation of protein ubiquitination);GO:0031902(late endosome membrane);GO:0032509(endosome transport via multivesicular bo…	04144(Endocytosis)	NA	NA
1	ENSMUSG00000046245	Pilra	5.0715	3.48316	0.542018	0	0	paired immunoglobin-like type 2 receptor alpha [Source:MGI Symbol;Acc:MGI:2450529]	GO:0005515(protein binding);GO:0007165(signal transduction);GO:0016020(membrane);GO:0016021(integral component of membrane);GO:0042288(MHC class I protein binding)	05168(Herpes simplex virus 1 infection)	K15411	NA
1	ENSMUSG00000020029	Nudt4	6.35568	4.38284	0.536178	0	0	nudix (nucleoside diphosphate linked moiety X)-type motif 4 [Source:MGI Symbol;Acc:MGI:1918457]	GO:0000298(endopolyphosphatase activity);GO:0003723(RNA binding);GO:0005634(nucleus);GO:0005737(cytoplasm);GO:0005829(cytosol);GO:0008486(diphosphoinositol-polyphosphate diphosphatase activity);GO:0016787(hydrolase activity);GO:0030515(snoRNA binding);GO:0034431(bis(5'-adenosyl)-hexaphosphatase activity);GO:0034432(bis(5'-adenosyl)-pentaphosphatase activity);GO:0046872(metal ion binding);GO:00500…	NA	K07766	EC:3.6.1.52
1	ENSMUSG00000002111	Spi1	11.4269	7.92149	0.528597	0	0	spleen focus forming virus (SFFV) proviral integration oncogene [Source:MGI Symbol;Acc:MGI:98282]	GO:0000122(negative regulation of transcription by RNA polymerase II);GO:0000790(nuclear chromatin);GO:0000978(RNA polymerase II proximal promoter sequence-specific DNA binding);GO:0000980(RNA polymerase II distal enhancer sequence-specific DNA binding);GO:0000981(DNA-binding transcription factor activity, RNA polymerase II-specific);GO:0001085(RNA polymerase II transcription factor binding);GO:0…	04380(Osteoclast differentiation);05166(Human T-cell leukemia virus 1 infection);05200(Pathways in cancer);05202(Transcriptional misregulation in cancer);05221(Acute myeloid leukemia)	K09438	NA
1	ENSMUSG00000045193	Cirbp	1.58264	1.09733	0.528343	0	0	cold inducible RNA binding protein [Source:MGI Symbol;Acc:MGI:893588]	GO:0003676(nucleic acid binding);GO:0003723(RNA binding);GO:0003730(mRNA 3'-UTR binding);GO:0005634(nucleus);GO:0005654(nucleoplasm);GO:0005681(spliceosomal complex);GO:0005730(nucleolus);GO:0005737(cytoplasm);GO:0008266(poly(U) RNA binding);GO:0009409(response to cold);GO:0009411(response to UV);GO:0010494(cytoplasmic stress granule);GO:0017148(negative regulation of translation);GO:0030308(nega…	NA	K13195	NA
1	ENSMUSG00000032508	Myd88	1.75211	1.21538	0.527679	0	0	myeloid differentiation primary response gene 88 [Source:MGI Symbol;Acc:MGI:108005]	GO:0002238(response to molecule of fungal origin);GO:0002376(immune system process);GO:0002755(MyD88-dependent toll-like receptor signaling pathway);GO:0005102(signaling receptor binding);GO:0005121(Toll binding);GO:0005149(interleukin-1 receptor binding);GO:0005515(protein binding);GO:0005634(nucleus);GO:0005737(cytoplasm);GO:0005829(cytosol);GO:0005886(plasma membrane);GO:0006915(apoptotic proc…	04010(MAPK signaling pathway);04064(NF-kappa B signaling pathway);04620(Toll-like receptor signaling pathway);04621(NOD-like receptor signaling pathway);05132(Salmonella infection);05133(Pertussis);05134(Legionellosis);05140(Leishmaniasis);05142(Chagas disease (American trypanosomiasis));05143(African trypanosomiasis);05144(Malaria);05145(Toxoplasmosis);05152(Tuberculosis);05161(Hepatitis B);0516…	K04729	NA
1	ENSMUSG00000037960	Card19	3.5589	2.47246	0.525485	0	0	caspase recruitment domain family, member 19 [Source:MGI Symbol;Acc:MGI:1915730]	GO:0003674(molecular_function);GO:0005739(mitochondrion);GO:0005783(endoplasmic reticulum);GO:0005789(endoplasmic reticulum membrane);GO:0008150(biological_process);GO:0016020(membrane);GO:0016021(integral component of membrane);GO:0031966(mitochondrial membrane);GO:0042981(regulation of apoptotic process)	NA	NA	NA
1	ENSMUSG00000038274	Fau	43.52	30.2816	0.523237	0	0	Finkel-Biskis-Reilly murine sarcoma virus (FBR-MuSV) ubiquitously expressed (fox derived) [Source:MGI Symbol;Acc:MGI:102547]	GO:0002227(innate immune response in mucosa);GO:0003735(structural constituent of ribosome);GO:0005515(protein binding);GO:0005615(extracellular space);GO:0005622(intracellular);GO:0005840(ribosome);GO:0006412(translation);GO:0019731(antibacterial humoral response);GO:0022627(cytosolic small ribosomal subunit);GO:0050830(defense response to Gram-positive bacterium);GO:0061844(antimicrobial humora…	03010(Ribosome)	K02983	NA
1	ENSMUSG00000019505	Ubb	11.6081	8.09711	0.519647	0	0	ubiquitin B [Source:MGI Symbol;Acc:MGI:98888]	GO:0005515(protein binding);GO:0005634(nucleus);GO:0005654(nucleoplasm);GO:0005737(cytoplasm);GO:0005739(mitochondrion);GO:0005829(cytosol);GO:0007141(male meiosis I);GO:0007144(female meiosis I);GO:0008584(male gonad development);GO:0008585(female gonad development);GO:0016567(protein ubiquitination);GO:0019941(modification-dependent protein catabolic process);GO:0021888(hypothalamus gonadotroph…	04137(Mitophagy - animal);04144(Endocytosis);05012(Parkinson disease);05167(Kaposi sarcoma-associated herpesvirus infection)	K04551	NA
1	ENSMUSG00000016559	H3f3b	30.4173	21.343	0.511131	0	0	H3 histone, family 3B [Source:MGI Symbol;Acc:MGI:1101768]	GO:0000228(nuclear chromosome);GO:0000784(nuclear chromosome, telomeric region);GO:0000786(nucleosome);GO:0000788(nuclear nucleosome);GO:0000979(RNA polymerase II core promoter sequence-specific DNA binding);GO:0000980(RNA polymerase II distal enhancer sequence-specific DNA binding);GO:0001649(osteoblast differentiation);GO:0001740(Barr body);GO:0003677(DNA binding);GO:0005634(nucleus);GO:0005654…	05034(Alcoholism);05202(Transcriptional misregulation in cancer);05322(Systemic lupus erythematosus)	K11253	NA
1	ENSMUSG00000040128	Pnrc1	4.97672	3.49346	0.510538	0	0	proline-rich nuclear receptor coactivator 1 [Source:MGI Symbol;Acc:MGI:1917838]	GO:0003674(molecular_function);GO:0005634(nucleus)	NA	K18774	NA
1	ENSMUSG00000000682	Cd52	55.9917	39.3424	0.509129	0	0	CD52 antigen [Source:MGI Symbol;Acc:MGI:1346088]	GO:0005886(plasma membrane);GO:0007204(positive regulation of cytosolic calcium ion concentration);GO:0009617(response to bacterium);GO:0016020(membrane);GO:0031225(anchored component of membrane);GO:0097225(sperm midpiece)	NA	NA	NA
1	ENSMUSG00000018567	Gabarap	11.6459	8.21078	0.504235	0	0	gamma-aminobutyric acid receptor associated protein [Source:MGI Symbol;Acc:MGI:1861742]	GO:0000045(autophagosome assembly);GO:0000139(Golgi membrane);GO:0000226(microtubule cytoskeleton organization);GO:0000421(autophagosome membrane);GO:0000422(autophagy of mitochondrion);GO:0005515(protein binding);GO:0005737(cytoplasm);GO:0005764(lysosome);GO:0005776(autophagosome);GO:0005790(smooth endoplasmic reticulum);GO:0005794(Golgi apparatus);GO:0005829(cytosol);GO:0005856(cytoskeleton);GO…	04068(FoxO signaling pathway);04136(Autophagy - other);04137(Mitophagy - animal);04140(Autophagy - animal);04371(Apelin signaling pathway);04621(NOD-like receptor signaling pathway);04727(GABAergic synapse);05167(Kaposi sarcoma-associated herpesvirus infection)	K08341	NA
1	ENSMUSG00000020485	Supt4a	3.47377	2.45599	0.5002	0	0	suppressor of Ty 4A [Source:MGI Symbol;Acc:MGI:107416]	GO:0000122(negative regulation of transcription by RNA polymerase II);GO:0000993(RNA polymerase II complex binding);GO:0003727(single-stranded RNA binding);GO:0005634(nucleus);GO:0006325(chromatin organization);GO:0006355(regulation of transcription, DNA-templated);GO:0006368(transcription elongation from RNA polymerase II promoter);GO:0008270(zinc ion binding);GO:0032044(DSIF complex);GO:0032785…	NA	K15171	NA
1	ENSMUSG00000028874	Fgr	4.67005	3.3093	0.496912	0	0	FGR proto-oncogene, Src family tyrosine kinase [Source:MGI Symbol;Acc:MGI:95527]	GO:0000166(nucleotide binding);GO:0001784(phosphotyrosine residue binding);GO:0002376(immune system process);GO:0004672(protein kinase activity);GO:0004713(protein tyrosine kinase activity);GO:0004715(non-membrane spanning protein tyrosine kinase activity);GO:0005102(signaling receptor binding);GO:0005515(protein binding);GO:0005524(ATP binding);GO:0005737(cytoplasm);GO:0005739(mitochondrion);GO:…	04062(Chemokine signaling pathway)	K08891	EC:2.7.10.2
1	ENSMUSG00000025503	Taldo1	21.2492	15.2215	0.481293	0	0	transaldolase 1 [Source:MGI Symbol;Acc:MGI:1274789]	GO:0003824(catalytic activity);GO:0004801(sedoheptulose-7-phosphate:D-glyceraldehyde-3-phosphate glyceronetransferase activity);GO:0005634(nucleus);GO:0005654(nucleoplasm);GO:0005737(cytoplasm);GO:0005829(cytosol);GO:0005975(carbohydrate metabolic process);GO:0006002(fructose 6-phosphate metabolic process);GO:0006098(pentose-phosphate shunt);GO:0009052(pentose-phosphate shunt, non-oxidative branc…	00030(Pentose phosphate pathway)	K00616	EC:2.2.1.2
1	ENSMUSG00000020390	Ube2b	4.56135	3.29166	0.470644	0	0	ubiquitin-conjugating enzyme E2B [Source:MGI Symbol;Acc:MGI:102944]	GO:0000166(nucleotide binding);GO:0000209(protein polyubiquitination);GO:0000785(chromatin);GO:0000790(nuclear chromatin);GO:0001701(in utero embryonic development);GO:0001741(XY body);GO:0004842(ubiquitin-protein transferase activity);GO:0005515(protein binding);GO:0005524(ATP binding);GO:0005634(nucleus);GO:0005657(replication fork);GO:0005737(cytoplasm);GO:0005886(plasma membrane);GO:0006281(D…	04120(Ubiquitin mediated proteolysis)	K10574	EC:2.3.2.23
1	ENSMUSG00000034390	Cmip	2.33882	1.70787	0.453583	0	0	c-Maf inducing protein [Source:MGI Symbol;Acc:MGI:1921690]	GO:0003674(molecular_function);GO:0005634(nucleus);GO:0005654(nucleoplasm);GO:0005737(cytoplasm);GO:0005829(cytosol);GO:0008150(biological_process)	NA	NA	NA
1	ENSMUSG00000028821	Syf2	2.69821	1.97916	0.447115	0	0	SYF2 homolog, RNA splicing factor (S. cerevisiae) [Source:MGI Symbol;Acc:MGI:1915842]	GO:0000398(mRNA splicing, via spliceosome);GO:0000974(Prp19 complex);GO:0001701(in utero embryonic development);GO:0005634(nucleus);GO:0005681(spliceosomal complex);GO:0006397(mRNA processing);GO:0007095(mitotic G2 DNA damage checkpoint);GO:0007369(gastrulation);GO:0008284(positive regulation of cell population proliferation);GO:0008380(RNA splicing);GO:0016607(nuclear speck);GO:0048568(embryonic…	03040(Spliceosome)	K12868	NA
1	ENSMUSG00000038803	Ost4	2.24509	1.67169	0.425468	0	0	oligosaccharyltransferase complex subunit 4 (non-catalytic) [Source:MGI Symbol;Acc:MGI:1914945]	GO:0003674(molecular_function);GO:0005575(cellular_component);GO:0005783(endoplasmic reticulum);GO:0005789(endoplasmic reticulum membrane);GO:0006486(protein glycosylation);GO:0008150(biological_process);GO:0008250(oligosaccharyltransferase complex);GO:0016020(membrane);GO:0016021(integral component of membrane);GO:0018279(protein N-linked glycosylation via asparagine)	NA	NA	NA
1	ENSMUSG00000029038	Ssu72	3.33422	2.50068	0.41503	0	0	Ssu72 RNA polymerase II CTD phosphatase homolog (yeast) [Source:MGI Symbol;Acc:MGI:1916241]	GO:0004721(phosphoprotein phosphatase activity);GO:0005634(nucleus);GO:0005654(nucleoplasm);GO:0005737(cytoplasm);GO:0005829(cytosol);GO:0005847(mRNA cleavage and polyadenylation specificity factor complex);GO:0006369(termination of RNA polymerase II transcription);GO:0006378(mRNA polyadenylation);GO:0006397(mRNA processing);GO:0008420(RNA polymerase II CTD heptapeptide repeat phosphatase activit…	03015(mRNA surveillance pathway)	K15544	EC:3.1.3.16
1	ENSMUSG00000064339	mt-Rnr2	71.5942	53.8471	0.410975	0	0	mitochondrially encoded 16S rRNA [Source:MGI Symbol;Acc:MGI:102492]	NA	NA	NA	NA
1	ENSMUSG00000096727	Psmb9	1.89179	1.44759	0.386097	0	0	proteasome (prosome, macropain) subunit, beta type 9 (large multifunctional peptidase 2) [Source:MGI Symbol;Acc:MGI:1346526]	GO:0000502(proteasome complex);GO:0002376(immune system process);GO:0004175(endopeptidase activity);GO:0004298(threonine-type endopeptidase activity);GO:0005634(nucleus);GO:0005737(cytoplasm);GO:0005829(cytosol);GO:0005839(proteasome core complex);GO:0006508(proteolysis);GO:0008233(peptidase activity);GO:0016787(hydrolase activity);GO:0051603(proteolysis involved in cellular protein catabolic pro…	03050(Proteasome)	K02741	EC:3.4.25.1
1	ENSMUSG00000036835	Psenen	1.93613	1.50276	0.365567	0	0	presenilin enhancer gamma secretase subunit [Source:MGI Symbol;Acc:MGI:1913590]	GO:0005515(protein binding);GO:0005739(mitochondrion);GO:0005783(endoplasmic reticulum);GO:0005789(endoplasmic reticulum membrane);GO:0005794(Golgi apparatus);GO:0005886(plasma membrane);GO:0005887(integral component of plasma membrane);GO:0006509(membrane protein ectodomain proteolysis);GO:0007219(Notch signaling pathway);GO:0007220(Notch receptor processing);GO:0016020(membrane);GO:0016021(inte…	04330(Notch signaling pathway);05010(Alzheimer disease)	K06170	NA
1	ENSMUSG00000030474	Siglece	2.8965	2.06433	0.488639	1.4822e-323	3.80258e-319	sialic acid binding Ig-like lectin E [Source:MGI Symbol;Acc:MGI:1932475]	GO:0005515(protein binding);GO:0007155(cell adhesion);GO:0009897(external side of plasma membrane);GO:0016020(membrane);GO:0016021(integral component of membrane);GO:0030246(carbohydrate binding);GO:0033691(sialic acid binding);GO:0048029(monosaccharide binding);GO:0050728(negative regulation of inflammatory response);GO:0060101(negative regulation of phagocytosis, engulfment)	NA	NA	NA
1	ENSMUSG00000021361	Tmem14c	2.46533	1.77236	0.476108	1.18576e-322	3.04206e-318	transmembrane protein 14C [Source:MGI Symbol;Acc:MGI:1913404]	GO:0003674(molecular_function);GO:0005739(mitochondrion);GO:0005743(mitochondrial inner membrane);GO:0006783(heme biosynthetic process);GO:0006839(mitochondrial transport);GO:0016020(membrane);GO:0016021(integral component of membrane);GO:0030218(erythrocyte differentiation);GO:0031966(mitochondrial membrane);GO:0070453(regulation of heme biosynthetic process)	NA	NA	NA
1	ENSMUSG00000041629	Fam104a	1.49443	1.20167	0.314548	1.81322e-321	4.65182e-317	family with sequence similarity 104, member A [Source:MGI Symbol;Acc:MGI:106351]	GO:0003674(molecular_function);GO:0005575(cellular_component);GO:0008150(biological_process)	NA	NA	NA
1	ENSMUSG00000003037	Rab8a	2.19023	1.69877	0.366592	7.05546e-319	1.81008e-314	RAB8A, member RAS oncogene family [Source:MGI Symbol;Acc:MGI:96960]	GO:0000166(nucleotide binding);GO:0003924(GTPase activity);GO:0005515(protein binding);GO:0005525(GTP binding);GO:0005737(cytoplasm);GO:0005768(endosome);GO:0005794(Golgi apparatus);GO:0005813(centrosome);GO:0005814(centriole);GO:0005856(cytoskeleton);GO:0005886(plasma membrane);GO:0005929(cilium);GO:0006886(intracellular protein transport);GO:0006904(vesicle docking involved in exocytosis);GO:00…	04144(Endocytosis);04152(AMPK signaling pathway);04530(Tight junction);04972(Pancreatic secretion)	K07901	NA
1	ENSMUSG00000030341	Tnfrsf1a	2.76845	2.05123	0.432588	1.69131e-318	4.33904e-314	tumor necrosis factor receptor superfamily, member 1a [Source:MGI Symbol;Acc:MGI:1314884]	GO:0000139(Golgi membrane);GO:0002020(protease binding);GO:0003176(aortic valve development);GO:0003177(pulmonary valve development);GO:0003332(negative regulation of extracellular matrix constituent secretion);GO:0005031(tumor necrosis factor-activated receptor activity);GO:0005515(protein binding);GO:0005615(extracellular space);GO:0005634(nucleus);GO:0005739(mitochondrion);GO:0005794(Golgi app…	04010(MAPK signaling pathway);04060(Cytokine-cytokine receptor interaction);04064(NF-kappa B signaling pathway);04071(Sphingolipid signaling pathway);04150(mTOR signaling pathway);04210(Apoptosis);04215(Apoptosis - multiple species);04217(Necroptosis);04380(Osteoclast differentiation);04668(TNF signaling pathway);04920(Adipocytokine signaling pathway);04931(Insulin resistance);04932(Non-alcoholic…	K03158	NA
1	ENSMUSG00000101585	1600010M07Rik	1.94992	1.23224	0.662133	3.9299e-318	1.00822e-313	RIKEN cDNA 1600010M07 gene [Source:MGI Symbol;Acc:MGI:1917031]	NA	NA	NA	NA
1	ENSMUSG00000053560	Ier2	9.33927	6.38031	0.549684	6.11421e-318	1.5686e-313	immediate early response 2 [Source:MGI Symbol;Acc:MGI:104815]	GO:0000977(RNA polymerase II regulatory region sequence-specific DNA binding);GO:0001228(DNA-binding transcription activator activity, RNA polymerase II-specific);GO:0003677(DNA binding);GO:0005634(nucleus);GO:0005654(nucleoplasm);GO:0005737(cytoplasm);GO:0030182(neuron differentiation);GO:0045944(positive regulation of transcription by RNA polymerase II);GO:0048870(cell motility);GO:0071774(resp…	NA	NA	NA
1	ENSMUSG00000027540	Ptpn1	4.30194	3.06075	0.491104	8.94351e-318	2.29446e-313	protein tyrosine phosphatase, non-receptor type 1 [Source:MGI Symbol;Acc:MGI:97805]	GO:0004721(phosphoprotein phosphatase activity);GO:0004725(protein tyrosine phosphatase activity);GO:0005158(insulin receptor binding);GO:0005737(cytoplasm);GO:0005769(early endosome);GO:0005783(endoplasmic reticulum);GO:0005789(endoplasmic reticulum membrane);GO:0005829(cytosol);GO:0005886(plasma membrane);GO:0006470(protein dephosphorylation);GO:0007257(activation of JUN kinase activity);GO:000…	04520(Adherens junction);04910(Insulin signaling pathway);04931(Insulin resistance)	K05696	EC:3.1.3.48
1	ENSMUSG00000009549	Srp14	2.07408	1.67997	0.304043	1.30213e-317	3.34061e-313	signal recognition particle 14 [Source:MGI Symbol;Acc:MGI:107169]	GO:0003723(RNA binding);GO:0005634(nucleus);GO:0005737(cytoplasm);GO:0005786(signal recognition particle, endoplasmic reticulum targeting);GO:0006614(SRP-dependent cotranslational protein targeting to membrane);GO:0008312(7S RNA binding);GO:0030942(endoplasmic reticulum signal peptide binding);GO:0042493(response to drug);GO:0045047(protein targeting to ER);GO:0048500(signal recognition particle)	03060(Protein export)	K03104	NA
1	ENSMUSG00000053113	Socs3	1.81714	1.03433	0.812966	3.58313e-317	9.19251e-313	suppressor of cytokine signaling 3 [Source:MGI Symbol;Acc:MGI:1201791]	GO:0001784(phosphotyrosine residue binding);GO:0001932(regulation of protein phosphorylation);GO:0005515(protein binding);GO:0005737(cytoplasm);GO:0005829(cytosol);GO:0005942(phosphatidylinositol 3-kinase complex);GO:0007165(signal transduction);GO:0007259(receptor signaling pathway via JAK-STAT);GO:0009968(negative regulation of signal transduction);GO:0016567(protein ubiquitination);GO:0035556(…	04120(Ubiquitin mediated proteolysis);04380(Osteoclast differentiation);04630(Jak-STAT signaling pathway);04668(TNF signaling pathway);04910(Insulin signaling pathway);04917(Prolactin signaling pathway);04920(Adipocytokine signaling pathway);04930(Type II diabetes mellitus);04931(Insulin resistance);04932(Non-alcoholic fatty liver disease (NAFLD));05160(Hepatitis C);05164(Influenza A);05168(Herpe…	K04696	NA
1	ENSMUSG00000019362	D8Ertd738e	3.37814	2.55045	0.405479	1.92829e-316	4.94702e-312	DNA segment, Chr 8, ERATO Doi 738, expressed [Source:MGI Symbol;Acc:MGI:1289231]	GO:0003674(molecular_function);GO:0005634(nucleus);GO:0005730(nucleolus);GO:0008150(biological_process)	NA	NA	NA
1	ENSMUSG00000027009	Itga4	3.0114	1.73136	0.798529	3.38171e-316	8.67579e-312	integrin alpha 4 [Source:MGI Symbol;Acc:MGI:96603]	GO:0001968(fibronectin binding);GO:0002687(positive regulation of leukocyte migration);GO:0003366(cell-matrix adhesion involved in ameboidal cell migration);GO:0003823(antigen binding);GO:0005886(plasma membrane);GO:0007155(cell adhesion);GO:0007159(leukocyte cell-cell adhesion);GO:0007160(cell-matrix adhesion);GO:0007229(integrin-mediated signaling pathway);GO:0008305(integrin complex);GO:000998…	04151(PI3K-Akt signaling pathway);04510(Focal adhesion);04512(ECM-receptor interaction);04514(Cell adhesion molecules (CAMs));04640(Hematopoietic cell lineage);04670(Leukocyte transendothelial migration);04672(Intestinal immune network for IgA production);04810(Regulation of actin cytoskeleton);05140(Leishmaniasis);05165(Human papillomavirus infection);05410(Hypertrophic cardiomyopathy (HCM));054…	K06483	NA
1	ENSMUSG00000028673	Fuca1	2.23115	1.61927	0.462446	3.42874e-315	8.79643e-311	fucosidase, alpha-L- 1, tissue [Source:MGI Symbol;Acc:MGI:95593]	GO:0004560(alpha-L-fucosidase activity);GO:0005764(lysosome);GO:0005975(carbohydrate metabolic process);GO:0006004(fucose metabolic process);GO:0008152(metabolic process);GO:0015928(fucosidase activity);GO:0016139(glycoside catabolic process);GO:0016787(hydrolase activity);GO:0016798(hydrolase activity, acting on glycosyl bonds);GO:0030246(carbohydrate binding)	00511(Other glycan degradation);04142(Lysosome)	K01206	EC:3.2.1.51
1	ENSMUSG00000095028	Sirpb1b	1.598	0.993245	0.686046	2.63394e-314	6.75738e-310	signal-regulatory protein beta 1B [Source:MGI Symbol;Acc:MGI:3779828]	GO:0003674(molecular_function);GO:0005886(plasma membrane);GO:0008150(biological_process);GO:0016020(membrane);GO:0016021(integral component of membrane)	04380(Osteoclast differentiation)	K06551	NA
1	ENSMUSG00000003031	Cdkn1b	2.89042	2.06948	0.482008	1.67894e-313	4.30731e-309	cyclin-dependent kinase inhibitor 1B [Source:MGI Symbol;Acc:MGI:104565]	GO:0000082(G1/S transition of mitotic cell cycle);GO:0001666(response to hypoxia);GO:0001890(placenta development);GO:0004860(protein kinase inhibitor activity);GO:0004861(cyclin-dependent protein serine/threonine kinase inhibitor activity);GO:0005515(protein binding);GO:0005634(nucleus);GO:0005737(cytoplasm);GO:0005768(endosome);GO:0005829(cytosol);GO:0006813(potassium ion transport);GO:0007049(…	01522(Endocrine resistance);04012(ErbB signaling pathway);04066(HIF-1 signaling pathway);04068(FoxO signaling pathway);04110(Cell cycle);04151(PI3K-Akt signaling pathway);04933(AGE-RAGE signaling pathway in diabetic complications);04934(Cushing syndrome);05162(Measles);05165(Human papillomavirus infection);05169(Epstein-Barr virus infection);05200(Pathways in cancer);05202(Transcriptional misregu…	K06624	NA
1	ENSMUSG00000021025	Nfkbia	2.73088	2.08477	0.389479	2.37843e-311	6.10187e-307	nuclear factor of kappa light polypeptide gene enhancer in B cells inhibitor, alpha [Source:MGI Symbol;Acc:MGI:104741]	GO:0005515(protein binding);GO:0005634(nucleus);GO:0005737(cytoplasm);GO:0005829(cytosol);GO:0005886(plasma membrane);GO:0006606(protein import into nucleus);GO:0007249(I-kappaB kinase/NF-kappaB signaling);GO:0007253(cytoplasmic sequestering of NF-kappaB);GO:0008139(nuclear localization sequence binding);GO:0010468(regulation of gene expression);GO:0010745(negative regulation of macrophage derive…	04024(cAMP signaling pathway);04062(Chemokine signaling pathway);04064(NF-kappa B signaling pathway);04210(Apoptosis);04380(Osteoclast differentiation);04620(Toll-like receptor signaling pathway);04621(NOD-like receptor signaling pathway);04622(RIG-I-like receptor signaling pathway);04623(Cytosolic DNA-sensing pathway);04625(C-type lectin receptor signaling pathway);04657(IL-17 signaling pathway)…	K04734	NA
1	ENSMUSG00000024104	Washc2	2.43362	1.80995	0.427151	6.39801e-311	1.64141e-306	WASH complex subunit 2` [Source:MGI Symbol;Acc:MGI:106463]	GO:0005546(phosphatidylinositol-4,5-bisphosphate binding);GO:0005547(phosphatidylinositol-3,4,5-trisphosphate binding);GO:0005730(nucleolus);GO:0005768(endosome);GO:0005769(early endosome);GO:0005829(cytosol);GO:0005886(plasma membrane);GO:0010314(phosphatidylinositol-5-phosphate binding);GO:0015031(protein transport);GO:0016020(membrane);GO:0031901(early endosome membrane);GO:0032266(phosphatidy…	04144(Endocytosis)	K18462	NA
1	ENSMUSG00000031839	Hsbp1	1.44997	1.1892	0.286035	1.09878e-309	2.81892e-305	heat shock factor binding protein 1 [Source:MGI Symbol;Acc:MGI:1915446]	GO:0003714(transcription corepressor activity);GO:0005634(nucleus);GO:0005737(cytoplasm);GO:0005829(cytosol);GO:0005856(cytoskeleton);GO:0006936(muscle contraction);GO:0035987(endodermal cell differentiation);GO:0042802(identical protein binding);GO:0070370(cellular heat acclimation);GO:1903507(negative regulation of nucleic acid-templated transcription)	NA	NA	NA
1	ENSMUSG00000032841	Prr5l	1.32578	0.81997	0.693197	3.9735e-309	1.0194e-304	proline rich 5 like [Source:MGI Symbol;Acc:MGI:1919696]	GO:0001933(negative regulation of protein phosphorylation);GO:0001934(positive regulation of protein phosphorylation);GO:0005739(mitochondrion);GO:0009968(negative regulation of signal transduction);GO:0010762(regulation of fibroblast migration);GO:0014068(positive regulation of phosphatidylinositol 3-kinase signaling);GO:0031625(ubiquitin protein ligase binding);GO:0031932(TORC2 complex);GO:0034…	NA	NA	NA
1	ENSMUSG00000048118	Arid4a	2.88189	2.10406	0.45384	4.31927e-309	1.10811e-304	AT rich interactive domain 4A (RBP1-like) [Source:MGI Symbol;Acc:MGI:2444354]	GO:0003677(DNA binding);GO:0005634(nucleus);GO:0005654(nucleoplasm);GO:0005829(cytosol);GO:0005886(plasma membrane);GO:0006325(chromatin organization);GO:0006349(regulation of gene expression by genetic imprinting);GO:0006357(regulation of transcription by RNA polymerase II);GO:0007283(spermatogenesis);GO:0017053(transcriptional repressor complex);GO:0030154(cell differentiation);GO:0034773(histo…	NA	K19194	NA
1	ENSMUSG00000027360	Hdc	7.35244	4.64613	0.662194	2.01289e-306	5.16408e-302	histidine decarboxylase [Source:MGI Symbol;Acc:MGI:96062]	GO:0001692(histamine metabolic process);GO:0001694(histamine biosynthetic process);GO:0003824(catalytic activity);GO:0004398(histidine decarboxylase activity);GO:0005829(cytosol);GO:0006520(cellular amino acid metabolic process);GO:0006547(histidine metabolic process);GO:0006548(histidine catabolic process);GO:0016597(amino acid binding);GO:0016829(lyase activity);GO:0016831(carboxy-lyase activit…	00340(Histidine metabolism)	K01590	EC:4.1.1.22
1	ENSMUSG00000028618	Tmem59	2.27175	1.76544	0.363774	2.91806e-306	7.48629e-302	transmembrane protein 59 [Source:MGI Symbol;Acc:MGI:1929278]	GO:0000137(Golgi cis cisterna);GO:0000138(Golgi trans cisterna);GO:0000139(Golgi membrane);GO:0004175(endopeptidase activity);GO:0005764(lysosome);GO:0005765(lysosomal membrane);GO:0005768(endosome);GO:0005770(late endosome);GO:0005794(Golgi apparatus);GO:0005797(Golgi medial cisterna);GO:0005886(plasma membrane);GO:0006508(proteolysis);GO:0006914(autophagy);GO:0010508(positive regulation of auto…	NA	NA	NA
1	ENSMUSG00000015312	Gadd45b	1.82071	1.14462	0.669624	7.64115e-306	1.96034e-301	growth arrest and DNA-damage-inducible 45 beta [Source:MGI Symbol;Acc:MGI:107776]	GO:0000185(activation of MAPKKK activity);GO:0000186(activation of MAPKK activity);GO:0005515(protein binding);GO:0005634(nucleus);GO:0005737(cytoplasm);GO:0006469(negative regulation of protein kinase activity);GO:0006915(apoptotic process);GO:0007275(multicellular organism development);GO:0030154(cell differentiation);GO:0043065(positive regulation of apoptotic process);GO:0046330(positive regu…	04010(MAPK signaling pathway);04064(NF-kappa B signaling pathway);04068(FoxO signaling pathway);04110(Cell cycle);04115(p53 signaling pathway);04210(Apoptosis);04218(Cellular senescence);05169(Epstein-Barr virus infection);05200(Pathways in cancer);05202(Transcriptional misregulation in cancer);05210(Colorectal cancer);05212(Pancreatic cancer);05213(Endometrial cancer);05214(Glioma);05216(Thyroid…	K04402	NA
1	ENSMUSG00000029860	Zyx	7.86665	5.69832	0.465213	1.33585e-304	3.42712e-300	zyxin [Source:MGI Symbol;Acc:MGI:103072]	GO:0001725(stress fiber);GO:0005515(protein binding);GO:0005634(nucleus);GO:0005737(cytoplasm);GO:0005829(cytosol);GO:0005856(cytoskeleton);GO:0005913(cell-cell adherens junction);GO:0005925(focal adhesion);GO:0007155(cell adhesion);GO:0007160(cell-matrix adhesion);GO:0007179(transforming growth factor beta receptor signaling pathway);GO:0007229(integrin-mediated signaling pathway);GO:0030054(cel…	04510(Focal adhesion)	K06273	NA
1	ENSMUSG00000035697	Arhgap45	4.42748	3.33121	0.410441	2.86316e-304	7.34545e-300	Rho GTPase activating protein 45 [Source:MGI Symbol;Acc:MGI:1917969]	GO:0003674(molecular_function);GO:0005096(GTPase activator activity);GO:0005737(cytoplasm);GO:0005886(plasma membrane);GO:0007165(signal transduction);GO:0016020(membrane);GO:0032587(ruffle membrane);GO:0035556(intracellular signal transduction);GO:0042995(cell projection);GO:0043547(positive regulation of GTPase activity);GO:0046872(metal ion binding)	NA	K20644	NA
1	ENSMUSG00000031584	Gsr	13.6691	9.87443	0.469145	1.76841e-303	4.53686e-299	glutathione reductase [Source:MGI Symbol;Acc:MGI:95804]	GO:0004362(glutathione-disulfide reductase activity);GO:0005737(cytoplasm);GO:0005739(mitochondrion);GO:0005829(cytosol);GO:0006749(glutathione metabolic process);GO:0007283(spermatogenesis);GO:0009055(electron transfer activity);GO:0009897(external side of plasma membrane);GO:0016491(oxidoreductase activity);GO:0016668(oxidoreductase activity, acting on a sulfur group of donors, NAD(P) as accept…	00480(Glutathione metabolism);04918(Thyroid hormone synthesis)	K00383	EC:1.8.1.7
1	ENSMUSG00000047843	Bri3	3.39332	2.51118	0.434334	1.98918e-303	5.10325e-299	brain protein I3 [Source:MGI Symbol;Acc:MGI:1933174]	GO:0005764(lysosome);GO:0005765(lysosomal membrane);GO:0016020(membrane);GO:0016021(integral component of membrane);GO:0042802(identical protein binding)	NA	NA	NA
1	ENSMUSG00000037992	Rara	2.50403	1.64323	0.607721	2.80383e-302	7.19324e-298	retinoic acid receptor, alpha [Source:MGI Symbol;Acc:MGI:97856]	GO:0000122(negative regulation of transcription by RNA polymerase II);GO:0000790(nuclear chromatin);GO:0000900(translation repressor activity, mRNA regulatory element binding);GO:0000976(transcription regulatory region sequence-specific DNA binding);GO:0000977(RNA polymerase II regulatory region sequence-specific DNA binding);GO:0000981(DNA-binding transcription factor activity, RNA polymerase II…	04659(Th17 cell differentiation);04915(Estrogen signaling pathway);05200(Pathways in cancer);05202(Transcriptional misregulation in cancer);05221(Acute myeloid leukemia)	K08527	NA
1	ENSMUSG00000037266	Rsrp1	9.29627	6.63521	0.48651	3.7819e-302	9.70247e-298	arginine/serine rich protein 1 [Source:MGI Symbol;Acc:MGI:106498]	GO:0005515(protein binding);GO:0005575(cellular_component);GO:0008150(biological_process)	NA	NA	NA
1	ENSMUSG00000041881	Ndufa7	2.73606	2.14674	0.34995	3.14016e-301	8.05609e-297	NADH:ubiquinone oxidoreductase subunit A7 [Source:MGI Symbol;Acc:MGI:1913666]	GO:0003735(structural constituent of ribosome);GO:0005739(mitochondrion);GO:0005743(mitochondrial inner membrane);GO:0005747(mitochondrial respiratory chain complex I);GO:0005761(mitochondrial ribosome);GO:0006120(mitochondrial electron transport, NADH to ubiquinone);GO:0008137(NADH dehydrogenase (ubiquinone) activity);GO:0016020(membrane);GO:0032543(mitochondrial translation);GO:0042773(ATP synt…	00190(Oxidative phosphorylation);04714(Thermogenesis);04723(Retrograde endocannabinoid signaling);04932(Non-alcoholic fatty liver disease (NAFLD));05010(Alzheimer disease);05012(Parkinson disease);05016(Huntington disease)	K03951	NA
1	ENSMUSG00000056888	Glipr1	3.23806	2.18624	0.566677	7.53253e-301	1.93247e-296	GLI pathogenesis-related 1 (glioma) [Source:MGI Symbol;Acc:MGI:1920940]	GO:0005576(extracellular region);GO:0005615(extracellular space);GO:0016020(membrane);GO:0016021(integral component of membrane)	NA	NA	NA
1	ENSMUSG00000026832	Cytip	3.32865	2.17991	0.610667	1.94098e-300	4.97957e-296	cytohesin 1 interacting protein [Source:MGI Symbol;Acc:MGI:2183535]	GO:0005515(protein binding);GO:0005654(nucleoplasm);GO:0005737(cytoplasm);GO:0005768(endosome);GO:0005769(early endosome);GO:0005829(cytosol);GO:0005938(cell cortex);GO:0030155(regulation of cell adhesion)	NA	NA	NA
1	ENSMUSG00000028530	Jak1	4.35611	3.25275	0.421382	2.4132e-298	6.19107e-294	Janus kinase 1 [Source:MGI Symbol;Acc:MGI:96628]	GO:0000166(nucleotide binding);GO:0004672(protein kinase activity);GO:0004713(protein tyrosine kinase activity);GO:0004715(non-membrane spanning protein tyrosine kinase activity);GO:0005131(growth hormone receptor binding);GO:0005524(ATP binding);GO:0005634(nucleus);GO:0005737(cytoplasm);GO:0005856(cytoskeleton);GO:0006468(protein phosphorylation);GO:0016020(membrane);GO:0016301(kinase activity);…	01521(EGFR tyrosine kinase inhibitor resistance);04151(PI3K-Akt signaling pathway);04217(Necroptosis);04380(Osteoclast differentiation);04550(Signaling pathways regulating pluripotency of stem cells);04621(NOD-like receptor signaling pathway);04630(Jak-STAT signaling pathway);04658(Th1 and Th2 cell differentiation);04659(Th17 cell differentiation);05140(Leishmaniasis);05145(Toxoplasmosis);05152(T…	K11217	EC:2.7.10.2
1	ENSMUSG00000035673	Sbno2	2.87818	1.92809	0.577982	5.26798e-298	1.3515e-293	strawberry notch 2 [Source:MGI Symbol;Acc:MGI:2448490]	GO:0001503(ossification);GO:0002281(macrophage activation involved in immune response);GO:0005515(protein binding);GO:0005575(cellular_component);GO:0005634(nucleus);GO:0006355(regulation of transcription, DNA-templated);GO:0030154(cell differentiation);GO:0030282(bone mineralization);GO:0030316(osteoclast differentiation);GO:0045892(negative regulation of transcription, DNA-templated);GO:0045944…	NA	NA	NA
1	ENSMUSG00000015839	Nfe2l2	2.2197	1.81088	0.293676	1.01017e-297	2.59158e-293	nuclear factor, erythroid derived 2, like 2 [Source:MGI Symbol;Acc:MGI:108420]	GO:0000785(chromatin);GO:0000976(transcription regulatory region sequence-specific DNA binding);GO:0000980(RNA polymerase II distal enhancer sequence-specific DNA binding);GO:0001102(RNA polymerase II activating transcription factor binding);GO:0001221(transcription cofactor binding);GO:0001228(DNA-binding transcription activator activity, RNA polymerase II-specific);GO:0003677(DNA binding);GO:00…	04141(Protein processing in endoplasmic reticulum);05200(Pathways in cancer);05225(Hepatocellular carcinoma);05418(Fluid shear stress and atherosclerosis)	K05638	NA
1	ENSMUSG00000000346	Dazap2	5.48403	4.05211	0.436563	2.5213e-296	6.46839e-292	DAZ associated protein 2 [Source:MGI Symbol;Acc:MGI:1344344]	GO:0005515(protein binding);GO:0005634(nucleus);GO:0005667(transcription factor complex);GO:0005737(cytoplasm);GO:0016607(nuclear speck);GO:0030971(receptor tyrosine kinase binding);GO:0031435(mitogen-activated protein kinase kinase kinase binding);GO:0032991(protein-containing complex);GO:0042802(identical protein binding);GO:0043539(protein serine/threonine kinase activator activity);GO:0050699…	NA	NA	NA
1	ENSMUSG00000097705	Gm26740	3.43455	2.39681	0.519003	1.09169e-295	2.80074e-291	predicted gene, 26740 [Source:MGI Symbol;Acc:MGI:5477234]	NA	NA	NA	NA
1	ENSMUSG00000045302	Preb	1.88573	1.3022	0.534166	2.30384e-295	5.9105e-291	prolactin regulatory element binding [Source:MGI Symbol;Acc:MGI:1355326]	GO:0000139(Golgi membrane);GO:0001228(DNA-binding transcription activator activity, RNA polymerase II-specific);GO:0003400(regulation of COPII vesicle coating);GO:0003677(DNA binding);GO:0003700(DNA-binding transcription factor activity);GO:0005090(Sar guanyl-nucleotide exchange factor activity);GO:0005096(GTPase activator activity);GO:0005515(protein binding);GO:0005634(nucleus);GO:0005783(endop…	04141(Protein processing in endoplasmic reticulum)	K14003	NA
1	ENSMUSG00000027502	Rtf2	1.96245	1.55303	0.337573	1.40948e-293	3.61603e-289	replication termination factor 2 [Source:MGI Symbol;Acc:MGI:1913654]	GO:0003677(DNA binding);GO:0005634(nucleus);GO:0005657(replication fork);GO:0071171(site-specific DNA replication termination at RTS1 barrier);GO:0072711(cellular response to hydroxyurea);GO:0097752(regulation of DNA stability);GO:1902979(mitotic DNA replication termination)	NA	NA	NA
1	ENSMUSG00000039105	Atp6v1g1	5.78243	4.27818	0.43468	2.87039e-293	7.36398e-289	ATPase, H+ transporting, lysosomal V1 subunit G1 [Source:MGI Symbol;Acc:MGI:1913540]	GO:0005515(protein binding);GO:0005765(lysosomal membrane);GO:0005829(cytosol);GO:0005886(plasma membrane);GO:0006811(ion transport);GO:0006879(cellular iron ion homeostasis);GO:0008553(proton-exporting ATPase activity, phosphorylative mechanism);GO:0016471(vacuolar proton-transporting V-type ATPase complex);GO:0016887(ATPase activity);GO:0036295(cellular response to increased oxygen levels);GO:0…	00190(Oxidative phosphorylation);04145(Phagosome);04150(mTOR signaling pathway);04721(Synaptic vesicle cycle);04966(Collecting duct acid secretion);05165(Human papillomavirus infection);05323(Rheumatoid arthritis)	K02152	NA
1	ENSMUSG00000090733	Rps27	13.7091	9.97616	0.45858	1.16113e-292	2.97888e-288	ribosomal protein S27 [Source:MGI Symbol;Acc:MGI:1888676]	GO:0000028(ribosomal small subunit assembly);GO:0003735(structural constituent of ribosome);GO:0005515(protein binding);GO:0005622(intracellular);GO:0005840(ribosome);GO:0006364(rRNA processing);GO:0006412(translation);GO:0022627(cytosolic small ribosomal subunit);GO:0046872(metal ion binding)	03010(Ribosome)	K02978	NA
1	ENSMUSG00000027215	Cd82	1.69751	1.28405	0.402722	2.03956e-292	5.2325e-288	CD82 antigen [Source:MGI Symbol;Acc:MGI:104651]	GO:0005887(integral component of plasma membrane);GO:0007166(cell surface receptor signaling pathway);GO:0016020(membrane);GO:0016021(integral component of membrane)	04115(p53 signaling pathway)	K06509	NA
1	ENSMUSG00000010376	Nedd8	2.75034	2.16912	0.3425	2.79063e-292	7.15936e-288	neural precursor cell expressed, developmentally down-regulated gene 8 [Source:MGI Symbol;Acc:MGI:97301]	GO:0005515(protein binding);GO:0005634(nucleus);GO:0005654(nucleoplasm);GO:0005737(cytoplasm);GO:0005829(cytosol);GO:0006357(regulation of transcription by RNA polymerase II);GO:0008104(protein localization);GO:0014070(response to organic cyclic compound);GO:0019941(modification-dependent protein catabolic process);GO:0030162(regulation of proteolysis);GO:0031386(protein tag);GO:0031625(ubiquitin…	NA	K12158	NA
1	ENSMUSG00000025283	Sat1	8.70177	6.07906	0.51746	5.50553e-292	1.41244e-287	spermidine/spermine N1-acetyl transferase 1 [Source:MGI Symbol;Acc:MGI:98233]	GO:0001525(angiogenesis);GO:0004145(diamine N-acetyltransferase activity);GO:0005515(protein binding);GO:0005737(cytoplasm);GO:0005829(cytosol);GO:0006595(polyamine metabolic process);GO:0006598(polyamine catabolic process);GO:0008080(N-acetyltransferase activity);GO:0009447(putrescine catabolic process);GO:0016740(transferase activity);GO:0016746(transferase activity, transferring acyl groups);G…	00330(Arginine and proline metabolism);04216(Ferroptosis)	K00657	EC:2.3.1.57
1	ENSMUSG00000049091	Sephs2	2.30197	1.57345	0.54894	1.08144e-289	2.77444e-285	selenophosphate synthetase 2 [Source:MGI Symbol;Acc:MGI:108388]	GO:0000166(nucleotide binding);GO:0001887(selenium compound metabolic process);GO:0004756(selenide, water dikinase activity);GO:0005524(ATP binding);GO:0005737(cytoplasm);GO:0016260(selenocysteine biosynthetic process);GO:0016301(kinase activity);GO:0016310(phosphorylation);GO:0016740(transferase activity);GO:0070329(tRNA seleno-modification)	00450(Selenocompound metabolism)	NA	NA
1	ENSMUSG00000036402	Gng12	1.94141	1.5089	0.363605	2.26718e-287	5.81646e-283	guanine nucleotide binding protein (G protein), gamma 12 [Source:MGI Symbol;Acc:MGI:1336171]	GO:0003924(GTPase activity);GO:0005834(heterotrimeric G-protein complex);GO:0005884(actin filament);GO:0005886(plasma membrane);GO:0007165(signal transduction);GO:0007186(G protein-coupled receptor signaling pathway);GO:0016020(membrane);GO:0021987(cerebral cortex development);GO:0030165(PDZ domain binding);GO:0032496(response to lipopolysaccharide);GO:0042301(phosphate ion binding)	04010(MAPK signaling pathway);04014(Ras signaling pathway);04062(Chemokine signaling pathway);04151(PI3K-Akt signaling pathway);04371(Apelin signaling pathway);04713(Circadian entrainment);04723(Retrograde endocannabinoid signaling);04724(Glutamatergic synapse);04725(Cholinergic synapse);04726(Serotonergic synapse);04727(GABAergic synapse);04728(Dopaminergic synapse);04810(Regulation of actin cyt…	K04347	NA
1	ENSMUSG00000002699	Lcp2	1.94151	1.52707	0.346413	9.37637e-286	2.40551e-281	lymphocyte cytosolic protein 2 [Source:MGI Symbol;Acc:MGI:1321402]	GO:0005515(protein binding);GO:0005737(cytoplasm);GO:0005829(cytosol);GO:0005911(cell-cell junction);GO:0007169(transmembrane receptor protein tyrosine kinase signaling pathway);GO:0035556(intracellular signal transduction);GO:0036398(TCR signalosome);GO:0044853(plasma membrane raft);GO:0045576(mast cell activation);GO:0045860(positive regulation of protein kinase activity);GO:0050663(cytokine se…	04015(Rap1 signaling pathway);04380(Osteoclast differentiation);04611(Platelet activation);04650(Natural killer cell mediated cytotoxicity);04660(T cell receptor signaling pathway);04664(Fc epsilon RI signaling pathway)	K07361	NA
1	ENSMUSG00000007656	Arpp19	2.15493	1.73595	0.311915	4.65383e-285	1.19394e-280	cAMP-regulated phosphoprotein 19 [Source:MGI Symbol;Acc:MGI:1891691]	GO:0000086(G2/M transition of mitotic cell cycle);GO:0000278(mitotic cell cycle);GO:0004864(protein phosphatase inhibitor activity);GO:0005102(signaling receptor binding);GO:0005737(cytoplasm);GO:0007049(cell cycle);GO:0015459(potassium channel regulator activity);GO:0019212(phosphatase inhibitor activity);GO:0019888(protein phosphatase regulator activity);GO:0032515(negative regulation of phosph…	NA	NA	NA
1	ENSMUSG00000072620	Slfn2	11.9795	8.43605	0.505928	3.56058e-284	9.13467e-280	schlafen 2 [Source:MGI Symbol;Acc:MGI:1313258]	GO:0005524(ATP binding);GO:0008285(negative regulation of cell population proliferation);GO:0009617(response to bacterium)	NA	NA	NA
1	ENSMUSG00000026879	Gsn	5.35402	3.95987	0.435168	1.4095e-283	3.61608e-279	gelsolin [Source:MGI Symbol;Acc:MGI:95851]	GO:0001726(ruffle);GO:0002102(podosome);GO:0003779(actin binding);GO:0005509(calcium ion binding);GO:0005515(protein binding);GO:0005576(extracellular region);GO:0005615(extracellular space);GO:0005634(nucleus);GO:0005737(cytoplasm);GO:0005829(cytosol);GO:0005856(cytoskeleton);GO:0005886(plasma membrane);GO:0005925(focal adhesion);GO:0006911(phagocytosis, engulfment);GO:0006915(apoptotic process)…	04666(Fc gamma R-mediated phagocytosis);04810(Regulation of actin cytoskeleton);05203(Viral carcinogenesis)	K05768	NA
1	ENSMUSG00000059498	Fcgr3	5.25832	3.88697	0.435955	1.60846e-283	4.12651e-279	Fc receptor, IgG, low affinity III [Source:MGI Symbol;Acc:MGI:95500]	GO:0016020(membrane);GO:0016021(integral component of membrane)	04145(Phagosome);04380(Osteoclast differentiation);05140(Leishmaniasis);05150(Staphylococcus aureus infection);05152(Tuberculosis)	K16824	NA
1	ENSMUSG00000109429	Gm45223	2.55727	1.61585	0.662315	2.1722e-283	5.57277e-279	predicted gene 45223 [Source:MGI Symbol;Acc:MGI:5753799]	NA	NA	NA	NA
1	ENSMUSG00000057191	AB124611	3.90333	3.01809	0.371069	5.14843e-283	1.32083e-278	cDNA sequence AB124611 [Source:MGI Symbol;Acc:MGI:3043001]	GO:0016020(membrane);GO:0016021(integral component of membrane)	NA	NA	NA
1	ENSMUSG00000001289	Pfdn5	5.36432	4.13055	0.377062	2.54322e-282	6.52462e-278	prefoldin 5 [Source:MGI Symbol;Acc:MGI:1928753]	GO:0005634(nucleus);GO:0005737(cytoplasm);GO:0006457(protein folding);GO:0016272(prefoldin complex);GO:0045892(negative regulation of transcription, DNA-templated);GO:0051082(unfolded protein binding);GO:0060041(retina development in camera-type eye);GO:0090090(negative regulation of canonical Wnt signaling pathway)	NA	K04797	NA
1	ENSMUSG00000030830	Itgal	3.03388	2.18833	0.471332	2.75783e-282	7.07521e-278	integrin alpha L [Source:MGI Symbol;Acc:MGI:96606]	GO:0001772(immunological synapse);GO:0002291(T cell activation via T cell receptor contact with antigen bound to MHC molecule on antigen presenting cell);GO:0005886(plasma membrane);GO:0005911(cell-cell junction);GO:0006909(phagocytosis);GO:0007155(cell adhesion);GO:0007157(heterophilic cell-cell adhesion via plasma membrane cell adhesion molecules);GO:0007159(leukocyte cell-cell adhesion);GO:000…	04015(Rap1 signaling pathway);04514(Cell adhesion molecules (CAMs));04650(Natural killer cell mediated cytotoxicity);04670(Leukocyte transendothelial migration);04810(Regulation of actin cytoskeleton);05144(Malaria);05150(Staphylococcus aureus infection);05166(Human T-cell leukemia virus 1 infection);05169(Epstein-Barr virus infection);05323(Rheumatoid arthritis);05416(Viral myocarditis)	K05718	NA
1	ENSMUSG00000018476	Kdm6b	3.22582	2.35151	0.456081	1.63524e-279	4.1952e-275	KDM1 lysine (K)-specific demethylase 6B [Source:MGI Symbol;Acc:MGI:2448492]	GO:0000978(RNA polymerase II proximal promoter sequence-specific DNA binding);GO:0003682(chromatin binding);GO:0005515(protein binding);GO:0005634(nucleus);GO:0006325(chromatin organization);GO:0006338(chromatin remodeling);GO:0006954(inflammatory response);GO:0008013(beta-catenin binding);GO:0010468(regulation of gene expression);GO:0016491(oxidoreductase activity);GO:0016577(histone demethylati…	NA	K11448	EC:1.14.11.-
1	ENSMUSG00000026581	Sell	7.02529	4.97321	0.498379	3.80178e-279	9.75346e-275	selectin, lymphocyte [Source:MGI Symbol;Acc:MGI:98279]	GO:0002020(protease binding);GO:0005509(calcium ion binding);GO:0005515(protein binding);GO:0005886(plasma membrane);GO:0005887(integral component of plasma membrane);GO:0007155(cell adhesion);GO:0009897(external side of plasma membrane);GO:0009986(cell surface);GO:0016020(membrane);GO:0016021(integral component of membrane);GO:0016339(calcium-dependent cell-cell adhesion via plasma membrane cell…	04514(Cell adhesion molecules (CAMs))	K06495	NA
1	ENSMUSG00000089847	Timm10b	1.83794	1.45682	0.335263	5.69165e-279	1.46019e-274	translocase of inner mitochondrial membrane 10B [Source:MGI Symbol;Acc:MGI:1315196]	GO:0005739(mitochondrion);GO:0005743(mitochondrial inner membrane);GO:0015031(protein transport);GO:0016020(membrane);GO:0042719(mitochondrial intermembrane space protein transporter complex);GO:0042721(TIM22 mitochondrial import inner membrane insertion complex);GO:0046872(metal ion binding)	NA	K17779	NA
1	ENSMUSG00000031622	Sin3b	1.9159	1.59469	0.264747	6.1863e-278	1.58709e-273	transcriptional regulator, SIN3B (yeast) [Source:MGI Symbol;Acc:MGI:107158]	GO:0000122(negative regulation of transcription by RNA polymerase II);GO:0000785(chromatin);GO:0000805(X chromosome);GO:0000806(Y chromosome);GO:0001741(XY body);GO:0003682(chromatin binding);GO:0003714(transcription corepressor activity);GO:0004407(histone deacetylase activity);GO:0005515(protein binding);GO:0005634(nucleus);GO:0005737(cytoplasm);GO:0006355(regulation of transcription, DNA-templ…	NA	K23213	NA
1	ENSMUSG00000006333	Rps9	29.5983	23.0381	0.361496	1.15398e-277	2.96053e-273	ribosomal protein S9 [Source:MGI Symbol;Acc:MGI:1924096]	GO:0003723(RNA binding);GO:0003735(structural constituent of ribosome);GO:0005622(intracellular);GO:0005730(nucleolus);GO:0005737(cytoplasm);GO:0005840(ribosome);GO:0006412(translation);GO:0008284(positive regulation of cell population proliferation);GO:0015935(small ribosomal subunit);GO:0019843(rRNA binding);GO:0022627(cytosolic small ribosomal subunit);GO:0045182(translation regulator activity…	03010(Ribosome)	K02997	NA
1	ENSMUSG00000033467	Crlf2	2.1241	1.6593	0.356271	9.38835e-277	2.40858e-272	cytokine receptor-like factor 2 [Source:MGI Symbol;Acc:MGI:1889506]	GO:0005515(protein binding);GO:0016020(membrane);GO:0016021(integral component of membrane)	04060(Cytokine-cytokine receptor interaction);04630(Jak-STAT signaling pathway)	K05078	NA
1	ENSMUSG00000031453	Rasa3	1.83866	1.28356	0.518506	2.43259e-276	6.2408e-272	RAS p21 protein activator 3 [Source:MGI Symbol;Acc:MGI:1197013]	GO:0005096(GTPase activator activity);GO:0007165(signal transduction);GO:0015278(calcium-release channel activity);GO:0031235(intrinsic component of the cytoplasmic side of the plasma membrane);GO:0034605(cellular response to heat);GO:0035556(intracellular signal transduction);GO:0043087(regulation of GTPase activity);GO:0043547(positive regulation of GTPase activity);GO:0046580(negative regulati…	04014(Ras signaling pathway)	K12380	NA
1	ENSMUSG00000032712	Resf1	4.3527	2.88776	0.59196	3.29503e-276	8.45339e-272	retroelement silencing factor 1 [Source:MGI Symbol;Acc:MGI:1914496]	GO:0000930(gamma-tubulin complex);GO:0005634(nucleus);GO:0009617(response to bacterium);GO:0045869(negative regulation of single stranded viral RNA replication via double stranded DNA intermediate);GO:0090309(positive regulation of methylation-dependent chromatin silencing);GO:1990226(histone methyltransferase binding)	NA	NA	NA
1	ENSMUSG00000024914	Drap1	1.58552	1.25625	0.33584	8.13272e-274	2.08645e-269	Dr1 associated protein 1 (negative cofactor 2 alpha) [Source:MGI Symbol;Acc:MGI:1913806]	GO:0000122(negative regulation of transcription by RNA polymerase II);GO:0003677(DNA binding);GO:0003712(transcription coregulator activity);GO:0003714(transcription corepressor activity);GO:0005515(protein binding);GO:0005634(nucleus);GO:0008134(transcription factor binding);GO:0042802(identical protein binding);GO:0046982(protein heterodimerization activity)	NA	NA	NA
1	ENSMUSG00000001729	Akt1	1.74173	1.38524	0.330386	4.84952e-273	1.24415e-268	thymoma viral proto-oncogene 1 [Source:MGI Symbol;Acc:MGI:87986]	GO:0000166(nucleotide binding);GO:0001649(osteoblast differentiation);GO:0001893(maternal placenta development);GO:0001934(positive regulation of protein phosphorylation);GO:0001938(positive regulation of endothelial cell proliferation);GO:0002042(cell migration involved in sprouting angiogenesis);GO:0004672(protein kinase activity);GO:0004674(protein serine/threonine kinase activity);GO:0004712(…	01521(EGFR tyrosine kinase inhibitor resistance);01522(Endocrine resistance);01524(Platinum drug resistance);04010(MAPK signaling pathway);04012(ErbB signaling pathway);04014(Ras signaling pathway);04015(Rap1 signaling pathway);04022(cGMP-PKG signaling pathway);04024(cAMP signaling pathway);04062(Chemokine signaling pathway);04066(HIF-1 signaling pathway);04068(FoxO signaling pathway);04071(Sphin…	K04456	EC:2.7.11.1
1	ENSMUSG00000018008	Cyth4	2.38995	1.706	0.486366	5.02165e-273	1.2883e-268	cytohesin 4 [Source:MGI Symbol;Acc:MGI:2441702]	GO:0005085(guanyl-nucleotide exchange factor activity);GO:0005086(ARF guanyl-nucleotide exchange factor activity);GO:0005886(plasma membrane);GO:0008289(lipid binding);GO:0016020(membrane);GO:0032012(regulation of ARF protein signal transduction)	04072(Phospholipase D signaling pathway);04144(Endocytosis)	K18441	NA
1	ENSMUSG00000106918	Mrpl33	8.18134	6.10932	0.421325	7.10388e-273	1.8225e-268	mitochondrial ribosomal protein L33 [Source:MGI Symbol;Acc:MGI:2137225]	GO:0003735(structural constituent of ribosome);GO:0005622(intracellular);GO:0005739(mitochondrion);GO:0005762(mitochondrial large ribosomal subunit);GO:0005840(ribosome);GO:0006412(translation)	03010(Ribosome)	K02913	NA
1	ENSMUSG00000049130	C5ar1	3.89198	2.82985	0.459779	1.01811e-272	2.61196e-268	complement component 5a receptor 1 [Source:MGI Symbol;Acc:MGI:88232]	GO:0001856(complement component C5a binding);GO:0002430(complement receptor mediated signaling pathway);GO:0004875(complement receptor activity);GO:0004878(complement component C5a receptor activity);GO:0004930(G protein-coupled receptor activity);GO:0005886(plasma membrane);GO:0006915(apoptotic process);GO:0006935(chemotaxis);GO:0006954(inflammatory response);GO:0007165(signal transduction);GO:0…	04080(Neuroactive ligand-receptor interaction);04610(Complement and coagulation cascades);05150(Staphylococcus aureus infection)	K04010	NA
1	ENSMUSG00000002885	Adgre5	3.03685	2.09632	0.534716	7.15811e-272	1.83641e-267	adhesion G protein-coupled receptor E5 [Source:MGI Symbol;Acc:MGI:1347095]	GO:0004888(transmembrane signaling receptor activity);GO:0004930(G protein-coupled receptor activity);GO:0005509(calcium ion binding);GO:0007166(cell surface receptor signaling pathway);GO:0007186(G protein-coupled receptor signaling pathway);GO:0016020(membrane);GO:0016021(integral component of membrane)	NA	K08446	NA
1	ENSMUSG00000030538	Cib1	1.47461	1.20425	0.292193	2.23591e-271	5.73622e-267	calcium and integrin binding 1 (calmyrin) [Source:MGI Symbol;Acc:MGI:1344418]	GO:0001525(angiogenesis);GO:0001933(negative regulation of protein phosphorylation);GO:0001934(positive regulation of protein phosphorylation);GO:0001954(positive regulation of cell-matrix adhesion);GO:0002931(response to ischemia);GO:0005509(calcium ion binding);GO:0005515(protein binding);GO:0005634(nucleus);GO:0005654(nucleoplasm);GO:0005737(cytoplasm);GO:0005783(endoplasmic reticulum);GO:0005…	NA	K17259	NA
1	ENSMUSG00000029076	Sdf4	1.46268	1.17029	0.321755	5.0038e-271	1.28372e-266	stromal cell derived factor 4 [Source:MGI Symbol;Acc:MGI:108079]	GO:0005509(calcium ion binding);GO:0005737(cytoplasm);GO:0005770(late endosome);GO:0005783(endoplasmic reticulum);GO:0005794(Golgi apparatus);GO:0005796(Golgi lumen);GO:0005886(plasma membrane);GO:0009650(UV protection);GO:0017156(calcium ion regulated exocytosis);GO:0021549(cerebellum development);GO:0042802(identical protein binding);GO:0045444(fat cell differentiation);GO:0045471(response to e…	NA	K19934	NA
1	ENSMUSG00000047798	Cd300lf	3.61464	2.62208	0.463144	7.04627e-271	1.80772e-266	CD300 molecule like family member F [Source:MGI Symbol;Acc:MGI:2442359]	GO:0001618(virus receptor activity);GO:0001786(phosphatidylserine binding);GO:0002376(immune system process);GO:0005136(interleukin-4 receptor binding);GO:0005515(protein binding);GO:0005886(plasma membrane);GO:0008289(lipid binding);GO:0016020(membrane);GO:0016021(integral component of membrane);GO:0030316(osteoclast differentiation);GO:0033004(negative regulation of mast cell activation);GO:003…	NA	K20395	NA
1	ENSMUSG00000020225	Tmbim4	1.28742	1.07025	0.266532	1.5534e-269	3.98524e-265	transmembrane BAX inhibitor motif containing 4 [Source:MGI Symbol;Acc:MGI:1915462]	GO:0000139(Golgi membrane);GO:0003674(molecular_function);GO:0005794(Golgi apparatus);GO:0005795(Golgi stack);GO:0006915(apoptotic process);GO:0016020(membrane);GO:0016021(integral component of membrane);GO:0043066(negative regulation of apoptotic process);GO:0050848(regulation of calcium-mediated signaling)	NA	K06890	NA
1	ENSMUSG00000026851	BC005624	1.28468	1.02717	0.322733	5.79837e-269	1.48757e-264	cDNA sequence BC005624 [Source:MGI Symbol;Acc:MGI:2385132]	GO:0003674(molecular_function);GO:0005634(nucleus);GO:0005654(nucleoplasm);GO:0005681(spliceosomal complex);GO:0005829(cytosol);GO:0048024(regulation of mRNA splicing, via spliceosome)	NA	NA	NA
1	ENSMUSG00000030798	Cd37	4.15822	3.15621	0.397771	1.13178e-268	2.90358e-264	CD37 antigen [Source:MGI Symbol;Acc:MGI:88330]	GO:0001772(immunological synapse);GO:0002639(positive regulation of immunoglobulin production);GO:0002920(regulation of humoral immune response);GO:0005887(integral component of plasma membrane);GO:0007166(cell surface receptor signaling pathway);GO:0008285(negative regulation of cell population proliferation);GO:0016020(membrane);GO:0016021(integral component of membrane);GO:0030886(negative reg…	04640(Hematopoietic cell lineage)	K06475	NA
1	ENSMUSG00000059657	Stfa2l1	12.2171	5.82364	1.0689	1.38107e-268	3.54314e-264	stefin A2 like 1 [Source:MGI Symbol;Acc:MGI:3524944]	GO:0004866(endopeptidase inhibitor activity);GO:0004869(cysteine-type endopeptidase inhibitor activity);GO:0005622(intracellular);GO:0005829(cytosol);GO:0008150(biological_process);GO:0010951(negative regulation of endopeptidase activity)	NA	NA	NA
1	ENSMUSG00000021457	Syk	3.50764	2.65905	0.399593	2.07905e-268	5.3338e-264	spleen tyrosine kinase [Source:MGI Symbol;Acc:MGI:99515]	GO:0000166(nucleotide binding);GO:0000187(activation of MAPK activity);GO:0001525(angiogenesis);GO:0001784(phosphotyrosine residue binding);GO:0001820(serotonin secretion);GO:0001945(lymph vessel development);GO:0002092(positive regulation of receptor internalization);GO:0002250(adaptive immune response);GO:0002281(macrophage activation involved in immune response);GO:0002283(neutrophil activatio…	04064(NF-kappa B signaling pathway);04072(Phospholipase D signaling pathway);04151(PI3K-Akt signaling pathway);04380(Osteoclast differentiation);04611(Platelet activation);04625(C-type lectin receptor signaling pathway);04650(Natural killer cell mediated cytotoxicity);04662(B cell receptor signaling pathway);04664(Fc epsilon RI signaling pathway);04666(Fc gamma R-mediated phagocytosis);05152(Tube…	K05855	EC:2.7.10.2
1	ENSMUSG00000031207	Msn	6.75831	5.05204	0.419797	2.95405e-268	7.57862e-264	moesin [Source:MGI Symbol;Acc:MGI:97167]	GO:0001771(immunological synapse formation);GO:0001931(uropod);GO:0003725(double-stranded RNA binding);GO:0003779(actin binding);GO:0005102(signaling receptor binding);GO:0005515(protein binding);GO:0005737(cytoplasm);GO:0005829(cytosol);GO:0005856(cytoskeleton);GO:0005886(plasma membrane);GO:0005902(microvillus);GO:0005925(focal adhesion);GO:0007159(leukocyte cell-cell adhesion);GO:0008092(cytos…	04530(Tight junction);04670(Leukocyte transendothelial migration);04810(Regulation of actin cytoskeleton);05162(Measles);05205(Proteoglycans in cancer)	K05763	NA
1	ENSMUSG00000044456	Rin3	3.16196	2.43429	0.377316	3.39465e-268	8.70897e-264	Ras and Rab interactor 3 [Source:MGI Symbol;Acc:MGI:2385708]	GO:0005096(GTPase activator activity);GO:0005737(cytoplasm);GO:0005768(endosome);GO:0005769(early endosome);GO:0007165(signal transduction);GO:0017112(Rab guanyl-nucleotide exchange factor activity);GO:0017137(Rab GTPase binding);GO:0031410(cytoplasmic vesicle);GO:0043547(positive regulation of GTPase activity)	NA	NA	NA
1	ENSMUSG00000026977	March7	2.30731	1.6796	0.458097	5.85077e-268	1.50102e-263	membrane-associated ring finger (C3HC4) 7 [Source:MGI Symbol;Acc:MGI:1931053]	GO:0002643(regulation of tolerance induction);GO:0005515(protein binding);GO:0005634(nucleus);GO:0005829(cytosol);GO:0005886(plasma membrane);GO:0008270(zinc ion binding);GO:0008284(positive regulation of cell population proliferation);GO:0016567(protein ubiquitination);GO:0016740(transferase activity);GO:0019899(enzyme binding);GO:0031624(ubiquitin conjugating enzyme binding);GO:0042130(negative…	NA	K10662	EC:2.3.2.27
1	ENSMUSG00000020130	Tbc1d15	1.70231	1.21761	0.483441	1.26325e-267	3.24086e-263	TBC1 domain family, member 15 [Source:MGI Symbol;Acc:MGI:1913937]	GO:0005096(GTPase activator activity);GO:0005576(extracellular region);GO:0005737(cytoplasm);GO:0005739(mitochondrion);GO:0006886(intracellular protein transport);GO:0017137(Rab GTPase binding);GO:0043087(regulation of GTPase activity);GO:0090630(activation of GTPase activity)	04137(Mitophagy - animal)	K20168	NA
1	ENSMUSG00000038467	Chmp4b	2.5398	2.10158	0.273242	2.82347e-267	7.24362e-263	charged multivesicular body protein 4B [Source:MGI Symbol;Acc:MGI:1922858]	GO:0000281(mitotic cytokinesis);GO:0000815(ESCRT III complex);GO:0005515(protein binding);GO:0005634(nucleus);GO:0005635(nuclear envelope);GO:0005737(cytoplasm);GO:0005768(endosome);GO:0005829(cytosol);GO:0006620(posttranslational protein targeting to endoplasmic reticulum membrane);GO:0006914(autophagy);GO:0006997(nucleus organization);GO:0007034(vacuolar transport);GO:0007080(mitotic metaphase …	04144(Endocytosis);04217(Necroptosis)	K12194	NA
1	ENSMUSG00000021264	Yy1	2.26014	1.87286	0.271171	2.19775e-266	5.63832e-262	YY1 transcription factor [Source:MGI Symbol;Acc:MGI:99150]	GO:0000122(negative regulation of transcription by RNA polymerase II);GO:0000400(four-way junction DNA binding);GO:0000724(double-strand break repair via homologous recombination);GO:0000790(nuclear chromatin);GO:0000978(RNA polymerase II proximal promoter sequence-specific DNA binding);GO:0000980(RNA polymerase II distal enhancer sequence-specific DNA binding);GO:0000987(proximal promoter sequen…	NA	K09201	NA
1	ENSMUSG00000032239	Rp9	2.87245	2.31231	0.312947	3.52419e-266	9.04131e-262	retinitis pigmentosa 9 (human) [Source:MGI Symbol;Acc:MGI:2157166]	GO:0005515(protein binding);GO:0005634(nucleus);GO:0005785(signal recognition particle receptor complex);GO:0005829(cytosol);GO:0008380(RNA splicing);GO:0016607(nuclear speck);GO:0046872(metal ion binding);GO:0050890(cognition)	03040(Spliceosome)	K19604	NA
1	ENSMUSG00000033940	Brk1	2.94662	2.35864	0.321104	4.6303e-266	1.1879e-261	BRICK1, SCAR/WAVE actin-nucleating complex subunit [Source:MGI Symbol;Acc:MGI:1915406]	GO:0001701(in utero embryonic development);GO:0005737(cytoplasm);GO:0005856(cytoskeleton);GO:0007015(actin filament organization);GO:0008064(regulation of actin polymerization or depolymerization);GO:0008284(positive regulation of cell population proliferation);GO:0010592(positive regulation of lamellipodium assembly);GO:0016601(Rac protein signal transduction);GO:0030027(lamellipodium);GO:003003…	04810(Regulation of actin cytoskeleton)	K05752	NA
1	ENSMUSG00000046229	Scand1	5.43558	4.2201	0.365159	5.22704e-266	1.341e-261	SCAN domain-containing 1 [Source:MGI Symbol;Acc:MGI:1343132]	GO:0003700(DNA-binding transcription factor activity);GO:0003713(transcription coactivator activity);GO:0005634(nucleus);GO:0006355(regulation of transcription, DNA-templated);GO:1903508(positive regulation of nucleic acid-templated transcription)	NA	NA	NA
1	ENSMUSG00000054302	Eapp	1.31821	1.07451	0.294904	1.17401e-264	3.01193e-260	E2F-associated phosphoprotein [Source:MGI Symbol;Acc:MGI:1913516]	GO:0003674(molecular_function);GO:0005634(nucleus);GO:0005737(cytoplasm);GO:0008284(positive regulation of cell population proliferation);GO:0032968(positive regulation of transcription elongation from RNA polymerase II promoter);GO:0034244(negative regulation of transcription elongation from RNA polymerase II promoter)	NA	NA	NA
1	ENSMUSG00000032322	Pstpip1	2.36883	1.95013	0.280602	1.89863e-264	4.87095e-260	proline-serine-threonine phosphatase-interacting protein 1 [Source:MGI Symbol;Acc:MGI:1321396]	GO:0005515(protein binding);GO:0042802(identical protein binding)	04621(NOD-like receptor signaling pathway)	K12804	NA
1	ENSMUSG00000074748	Atxn7l3b	2.59716	2.14734	0.27438	1.05299e-263	2.70145e-259	ataxin 7-like 3B [Source:MGI Symbol;Acc:MGI:1914971]	GO:0005515(protein binding);GO:0005737(cytoplasm);GO:0010468(regulation of gene expression)	NA	NA	NA
1	ENSMUSG00000049988	Lrrc25	1.71812	1.2249	0.48816	1.12279e-263	2.88052e-259	leucine rich repeat containing 25 [Source:MGI Symbol;Acc:MGI:2445284]	GO:0003674(molecular_function);GO:0005515(protein binding);GO:0005575(cellular_component);GO:0005737(cytoplasm);GO:0008150(biological_process);GO:0016020(membrane);GO:0016021(integral component of membrane)	NA	NA	NA
1	ENSMUSG00000060639	Hist1h4i	1.29139	0.890255	0.53664	1.29919e-262	3.33308e-258	histone cluster 1, H4i [Source:MGI Symbol;Acc:MGI:2448432]	GO:0000228(nuclear chromosome);GO:0000786(nucleosome);GO:0000788(nuclear nucleosome);GO:0003677(DNA binding);GO:0005515(protein binding);GO:0005634(nucleus);GO:0005654(nucleoplasm);GO:0005694(chromosome);GO:0006334(nucleosome assembly);GO:0006335(DNA replication-dependent nucleosome assembly);GO:0006336(DNA replication-independent nucleosome assembly);GO:0006352(DNA-templated transcription, initi…	05034(Alcoholism);05203(Viral carcinogenesis);05322(Systemic lupus erythematosus)	K11254	NA
1	ENSMUSG00000022965	Ifngr2	2.12592	1.60058	0.409489	9.6913e-261	2.4863e-256	interferon gamma receptor 2 [Source:MGI Symbol;Acc:MGI:107654]	GO:0004896(cytokine receptor activity);GO:0005515(protein binding);GO:0005886(plasma membrane);GO:0016020(membrane);GO:0016021(integral component of membrane);GO:0019221(cytokine-mediated signaling pathway);GO:0051607(defense response to virus)	04060(Cytokine-cytokine receptor interaction);04066(HIF-1 signaling pathway);04217(Necroptosis);04380(Osteoclast differentiation);04630(Jak-STAT signaling pathway);04650(Natural killer cell mediated cytotoxicity);04658(Th1 and Th2 cell differentiation);04659(Th17 cell differentiation);05132(Salmonella infection);05140(Leishmaniasis);05142(Chagas disease (American trypanosomiasis));05145(Toxoplasm…	K05133	NA
1	ENSMUSG00000004285	Atp6v1f	2.66602	2.17015	0.296892	1.169e-260	2.99907e-256	ATPase, H+ transporting, lysosomal V1 subunit F [Source:MGI Symbol;Acc:MGI:1913394]	GO:0006811(ion transport);GO:0015991(ATP hydrolysis coupled proton transport);GO:0016020(membrane);GO:0016471(vacuolar proton-transporting V-type ATPase complex);GO:0033180(proton-transporting V-type ATPase, V1 domain);GO:0034220(ion transmembrane transport);GO:0042625(ATPase coupled ion transmembrane transporter activity);GO:0046961(proton-transporting ATPase activity, rotational mechanism)	00190(Oxidative phosphorylation);04145(Phagosome);04150(mTOR signaling pathway);04721(Synaptic vesicle cycle);04966(Collecting duct acid secretion);05165(Human papillomavirus infection);05323(Rheumatoid arthritis)	K02151	NA
1	ENSMUSG00000031627	Irf2	2.48786	1.96878	0.337605	5.76784e-260	1.47974e-255	interferon regulatory factor 2 [Source:MGI Symbol;Acc:MGI:96591]	GO:0000977(RNA polymerase II regulatory region sequence-specific DNA binding);GO:0000981(DNA-binding transcription factor activity, RNA polymerase II-specific);GO:0001228(DNA-binding transcription activator activity, RNA polymerase II-specific);GO:0002376(immune system process);GO:0003677(DNA binding);GO:0003700(DNA-binding transcription factor activity);GO:0005634(nucleus);GO:0005654(nucleoplasm…	NA	K10153	NA
1	ENSMUSG00000066682	Pilrb2	1.84102	1.51046	0.285517	7.92628e-260	2.03349e-255	paired immunoglobin-like type 2 receptor beta 2 [Source:MGI Symbol;Acc:MGI:2450535]	GO:0016020(membrane);GO:0016021(integral component of membrane);GO:0042288(MHC class I protein binding)	NA	NA	NA
1	ENSMUSG00000047945	Marcksl1	1.75108	1.35083	0.374403	1.65674e-259	4.25036e-255	MARCKS-like 1 [Source:MGI Symbol;Acc:MGI:97143]	GO:0003779(actin binding);GO:0005516(calmodulin binding);GO:0005737(cytoplasm);GO:0005856(cytoskeleton);GO:0005886(plasma membrane);GO:0008021(synaptic vesicle);GO:0008284(positive regulation of cell population proliferation);GO:0016020(membrane);GO:0099026(anchored component of presynaptic membrane);GO:0099509(regulation of presynaptic cytosolic calcium ion concentration);GO:0099523(presynaptic …	04666(Fc gamma R-mediated phagocytosis);05140(Leishmaniasis)	K13536	NA
1	ENSMUSG00000028672	Hmgcl	1.30435	0.986032	0.403622	1.88611e-259	4.83882e-255	3-hydroxy-3-methylglutaryl-Coenzyme A lyase [Source:MGI Symbol;Acc:MGI:96158]	GO:0000062(fatty-acyl-CoA binding);GO:0000287(magnesium ion binding);GO:0001889(liver development);GO:0003824(catalytic activity);GO:0004419(hydroxymethylglutaryl-CoA lyase activity);GO:0005102(signaling receptor binding);GO:0005739(mitochondrion);GO:0005743(mitochondrial inner membrane);GO:0005759(mitochondrial matrix);GO:0005777(peroxisome);GO:0006552(leucine catabolic process);GO:0006629(lipid…	00072(Synthesis and degradation of ketone bodies);00280(Valine, leucine and isoleucine degradation);00650(Butanoate metabolism);04146(Peroxisome)	K01640	EC:4.1.3.4
1	ENSMUSG00000059456	Ptk2b	1.53806	1.20698	0.349707	2.34434e-259	6.01441e-255	PTK2 protein tyrosine kinase 2 beta [Source:MGI Symbol;Acc:MGI:104908]	GO:0000165(MAPK cascade);GO:0000166(nucleotide binding);GO:0000302(response to reactive oxygen species);GO:0001525(angiogenesis);GO:0001556(oocyte maturation);GO:0001666(response to hypoxia);GO:0001954(positive regulation of cell-matrix adhesion);GO:0002040(sprouting angiogenesis);GO:0002250(adaptive immune response);GO:0002315(marginal zone B cell differentiation);GO:0002376(immune system proces…	04020(Calcium signaling pathway);04062(Chemokine signaling pathway);04072(Phospholipase D signaling pathway);04650(Natural killer cell mediated cytotoxicity);04670(Leukocyte transendothelial migration);04912(GnRH signaling pathway);05161(Hepatitis B);05163(Human cytomegalovirus infection);05170(Human immunodeficiency virus 1 infection)	NA	NA
1	ENSMUSG00000030057	Cnbp	1.40391	1.06731	0.395479	2.11157e-258	5.41724e-254	cellular nucleic acid binding protein [Source:MGI Symbol;Acc:MGI:88431]	GO:0000122(negative regulation of transcription by RNA polymerase II);GO:0000977(RNA polymerase II regulatory region sequence-specific DNA binding);GO:0001227(DNA-binding transcription repressor activity, RNA polymerase II-specific);GO:0003676(nucleic acid binding);GO:0003677(DNA binding);GO:0003697(single-stranded DNA binding);GO:0003727(single-stranded RNA binding);GO:0005634(nucleus);GO:000573…	NA	K09250	NA
1	ENSMUSG00000086841	2410006H16Rik	2.24561	1.53279	0.550951	4.20649e-257	1.07917e-252	RIKEN cDNA 2410006H16 gene [Source:MGI Symbol;Acc:MGI:1916471]	NA	NA	NA	NA
1	ENSMUSG00000118346	Tmem179b	1.1169	0.92353	0.274265	7.07517e-257	1.81514e-252	transmembrane protein 179B [Source:NCBI gene;Acc:67706]	GO:0003674(molecular_function);GO:0005730(nucleolus);GO:0008150(biological_process);GO:0016020(membrane);GO:0016021(integral component of membrane);GO:0016607(nuclear speck)	NA	NA	NA
1	ENSMUSG00000050732	Vamp8	4.42814	3.54187	0.322191	2.70975e-256	6.95188e-252	vesicle-associated membrane protein 8 [Source:MGI Symbol;Acc:MGI:1336882]	GO:0005737(cytoplasm);GO:0005765(lysosomal membrane);GO:0005829(cytosol);GO:0005886(plasma membrane);GO:0016020(membrane);GO:0016021(integral component of membrane);GO:0016192(vesicle-mediated transport);GO:0016240(autophagosome membrane docking);GO:0019869(chloride channel inhibitor activity);GO:0030667(secretory granule membrane);GO:0031201(SNARE complex);GO:0031902(late endosome membrane);GO:0…	04130(SNARE interactions in vesicular transport);04140(Autophagy - animal);04611(Platelet activation)	K08512	NA
1	ENSMUSG00000063439	B9d2	0.833766	0.634127	0.394872	2.9813e-256	7.64852e-252	B9 protein domain 2 [Source:MGI Symbol;Acc:MGI:2387643]	GO:0005515(protein binding);GO:0005634(nucleus);GO:0005737(cytoplasm);GO:0005813(centrosome);GO:0005856(cytoskeleton);GO:0005929(cilium);GO:0016020(membrane);GO:0030030(cell projection organization);GO:0035869(ciliary transition zone);GO:0036038(MKS complex);GO:0036064(ciliary basal body);GO:0042995(cell projection);GO:0043015(gamma-tubulin binding);GO:0060271(cilium assembly)	NA	K16745	NA
1	ENSMUSG00000020477	Mrps24	1.12062	0.890449	0.331693	8.24469e-256	2.11518e-251	mitochondrial ribosomal protein S24 [Source:MGI Symbol;Acc:MGI:1928142]	GO:0003735(structural constituent of ribosome);GO:0005739(mitochondrion);GO:0005763(mitochondrial small ribosomal subunit);GO:0005840(ribosome);GO:0032543(mitochondrial translation)	NA	K17403	NA
1	ENSMUSG00000058351	Smim4	1.65994	1.36892	0.2781	2.63552e-255	6.76142e-251	small integral membrane protein 4 [Source:MGI Symbol;Acc:MGI:1913737]	GO:0003674(molecular_function);GO:0005739(mitochondrion);GO:0008150(biological_process);GO:0016020(membrane);GO:0016021(integral component of membrane)	NA	NA	NA
1	ENSMUSG00000017057	Il13ra1	1.33715	0.872531	0.615886	1.95203e-254	5.00794e-250	interleukin 13 receptor, alpha 1 [Source:MGI Symbol;Acc:MGI:105052]	GO:0004896(cytokine receptor activity);GO:0005515(protein binding);GO:0009897(external side of plasma membrane);GO:0016020(membrane);GO:0016021(integral component of membrane);GO:0016515(interleukin-13 receptor activity);GO:0019221(cytokine-mediated signaling pathway);GO:0019955(cytokine binding);GO:0035772(interleukin-13-mediated signaling pathway);GO:0043235(receptor complex)	04060(Cytokine-cytokine receptor interaction);04630(Jak-STAT signaling pathway);05200(Pathways in cancer)	K05076	NA
1	ENSMUSG00000029030	Tprgl	2.33797	1.91509	0.287844	2.68301e-254	6.88326e-250	transformation related protein 63 regulated like [Source:MGI Symbol;Acc:MGI:1915058]	GO:0005737(cytoplasm);GO:0008021(synaptic vesicle);GO:0008150(biological_process);GO:0016020(membrane);GO:0030054(cell junction);GO:0030672(synaptic vesicle membrane);GO:0031410(cytoplasmic vesicle);GO:0042802(identical protein binding);GO:0044305(calyx of Held);GO:0045202(synapse);GO:0051966(regulation of synaptic transmission, glutamatergic)	NA	NA	NA
1	ENSMUSG00000031652	N4bp1	2.29106	1.82619	0.327179	5.40908e-254	1.3877e-249	NEDD4 binding protein 1 [Source:MGI Symbol;Acc:MGI:2136825]	GO:0003723(RNA binding);GO:0005515(protein binding);GO:0005634(nucleus);GO:0005730(nucleolus);GO:0016605(PML body);GO:0031397(negative regulation of protein ubiquitination);GO:0032435(negative regulation of proteasomal ubiquitin-dependent protein catabolic process);GO:0034644(cellular response to UV)	NA	NA	NA
1	ENSMUSG00000035493	Tgfbi	4.27577	2.86789	0.576195	1.55278e-252	3.98365e-248	transforming growth factor, beta induced [Source:MGI Symbol;Acc:MGI:99959]	GO:0001525(angiogenesis);GO:0002062(chondrocyte differentiation);GO:0005178(integrin binding);GO:0005201(extracellular matrix structural constituent);GO:0005515(protein binding);GO:0005518(collagen binding);GO:0005576(extracellular region);GO:0005604(basement membrane);GO:0005615(extracellular space);GO:0005802(trans-Golgi network);GO:0007155(cell adhesion);GO:0008283(cell population proliferatio…	NA	NA	NA
1	ENSMUSG00000046722	Cdc42se1	3.14586	2.47285	0.34728	3.0308e-252	7.77552e-248	CDC42 small effector 1 [Source:MGI Symbol;Acc:MGI:1889510]	GO:0005198(structural molecule activity);GO:0005737(cytoplasm);GO:0005856(cytoskeleton);GO:0005886(plasma membrane);GO:0005938(cell cortex);GO:0006909(phagocytosis);GO:0007264(small GTPase mediated signal transduction);GO:0008360(regulation of cell shape);GO:0016020(membrane);GO:0017048(Rho GTPase binding);GO:0035023(regulation of Rho protein signal transduction);GO:0046329(negative regulation of…	NA	NA	NA
1	ENSMUSG00000029422	Rsrc2	2.34194	1.86786	0.32632	4.60621e-251	1.18172e-246	arginine/serine-rich coiled-coil 2 [Source:MGI Symbol;Acc:MGI:1913489]	GO:0005575(cellular_component);GO:0008150(biological_process)	NA	NA	NA
1	ENSMUSG00000014075	Tctex1d2	1.12934	0.842231	0.423191	1.11865e-248	2.86989e-244	Tctex1 domain containing 2 [Source:MGI Symbol;Acc:MGI:1913311]	GO:0000922(spindle pole);GO:0005813(centrosome);GO:0005868(cytoplasmic dynein complex);GO:0005930(axoneme);GO:0031021(interphase microtubule organizing center);GO:0045505(dynein intermediate chain binding);GO:0060271(cilium assembly);GO:0097546(ciliary base);GO:1902017(regulation of cilium assembly);GO:1905799(regulation of intraciliary retrograde transport)	NA	K22866	NA
1	ENSMUSG00000032231	Anxa2	13.9443	10.4566	0.415255	1.45611e-248	3.73565e-244	annexin A2 [Source:MGI Symbol;Acc:MGI:88246]	GO:0001525(angiogenesis);GO:0001726(ruffle);GO:0001765(membrane raft assembly);GO:0001786(phosphatidylserine binding);GO:0001921(positive regulation of receptor recycling);GO:0001934(positive regulation of protein phosphorylation);GO:0002020(protease binding);GO:0003417(growth plate cartilage development);GO:0004859(phospholipase inhibitor activity);GO:0005262(calcium channel activity);GO:0005509…	NA	K17092	NA
1	ENSMUSG00000025648	Pfkfb4	1.88057	1.42964	0.395519	2.65547e-248	6.8126e-244	6-phosphofructo-2-kinase/fructose-2,6-biphosphatase 4 [Source:MGI Symbol;Acc:MGI:2687284]	GO:0000166(nucleotide binding);GO:0003824(catalytic activity);GO:0003873(6-phosphofructo-2-kinase activity);GO:0004331(fructose-2,6-bisphosphate 2-phosphatase activity);GO:0005524(ATP binding);GO:0005829(cytosol);GO:0006000(fructose metabolic process);GO:0006003(fructose 2,6-bisphosphate metabolic process);GO:0008152(metabolic process);GO:0016301(kinase activity);GO:0016310(phosphorylation);GO:00…	00051(Fructose and mannose metabolism);04152(AMPK signaling pathway)	K19030	3.1.3.46;EC:2.7.1.105
1	ENSMUSG00000022270	Retreg1	1.75349	1.21881	0.524761	4.05924e-246	1.0414e-241	reticulophagy regulator 1 [Source:MGI Symbol;Acc:MGI:1913520]	GO:0003674(molecular_function);GO:0005730(nucleolus);GO:0005783(endoplasmic reticulum);GO:0005789(endoplasmic reticulum membrane);GO:0005794(Golgi apparatus);GO:0005801(cis-Golgi network);GO:0006914(autophagy);GO:0016020(membrane);GO:0016021(integral component of membrane);GO:0016604(nuclear body);GO:0019233(sensory perception of pain);GO:0030176(integral component of endoplasmic reticulum membra…	NA	NA	NA
1	ENSMUSG00000026158	Ogfrl1	4.02171	3.11209	0.369924	1.51612e-245	3.88962e-241	opioid growth factor receptor-like 1 [Source:MGI Symbol;Acc:MGI:1917405]	GO:0004985(opioid receptor activity);GO:0005575(cellular_component);GO:0008150(biological_process);GO:0016020(membrane);GO:0038003(opioid receptor signaling pathway);GO:0038023(signaling receptor activity)	NA	NA	NA
1	ENSMUSG00000035569	Ankrd11	3.64921	2.81561	0.374134	5.01789e-245	1.28734e-240	ankyrin repeat domain 11 [Source:MGI Symbol;Acc:MGI:1924337]	GO:0001701(in utero embryonic development);GO:0001894(tissue homeostasis);GO:0003674(molecular_function);GO:0005515(protein binding);GO:0005634(nucleus);GO:0005654(nucleoplasm);GO:0005829(cytosol);GO:0005886(plasma membrane);GO:0035264(multicellular organism growth);GO:0042475(odontogenesis of dentin-containing tooth);GO:0048705(skeletal system morphogenesis);GO:0060323(head morphogenesis);GO:006…	NA	K21436	NA
1	ENSMUSG00000059013	Sh2d3c	2.11285	1.56977	0.428637	8.02202e-245	2.05805e-240	SH2 domain containing 3C [Source:MGI Symbol;Acc:MGI:1351631]	GO:0005068(transmembrane receptor protein tyrosine kinase adaptor activity);GO:0005085(guanyl-nucleotide exchange factor activity);GO:0005515(protein binding);GO:0005737(cytoplasm);GO:0007165(signal transduction);GO:0007169(transmembrane receptor protein tyrosine kinase signaling pathway);GO:0007264(small GTPase mediated signal transduction);GO:0016020(membrane);GO:0033138(positive regulation of …	NA	NA	NA
1	ENSMUSG00000036931	Nfkbid	1.6869	1.11228	0.600862	2.25778e-244	5.79235e-240	nuclear factor of kappa light polypeptide gene enhancer in B cells inhibitor, delta [Source:MGI Symbol;Acc:MGI:3041243]	GO:0005515(protein binding);GO:0005634(nucleus);GO:0006954(inflammatory response);GO:0032088(negative regulation of NF-kappaB transcription factor activity);GO:0033085(negative regulation of T cell differentiation in thymus);GO:0043124(negative regulation of I-kappaB kinase/NF-kappaB signaling);GO:0050852(T cell receptor signaling pathway);GO:0051059(NF-kappaB binding);GO:0070245(positive regulat…	NA	K14214	NA
1	ENSMUSG00000071713	Csf2rb	2.72635	2.16037	0.335689	2.90813e-244	7.46082e-240	colony stimulating factor 2 receptor, beta, low-affinity (granulocyte-macrophage) [Source:MGI Symbol;Acc:MGI:1339759]	GO:0001558(regulation of cell growth);GO:0004896(cytokine receptor activity);GO:0005515(protein binding);GO:0016020(membrane);GO:0016021(integral component of membrane);GO:0019221(cytokine-mediated signaling pathway)	04060(Cytokine-cytokine receptor interaction);04210(Apoptosis);04630(Jak-STAT signaling pathway);05200(Pathways in cancer)	K04738	NA
1	ENSMUSG00000001741	Il16	2.2355	1.85694	0.267671	3.97517e-244	1.01983e-239	interleukin 16 [Source:MGI Symbol;Acc:MGI:1270855]	GO:0005125(cytokine activity);GO:0005515(protein binding);GO:0005576(extracellular region);GO:0005615(extracellular space);GO:0005634(nucleus);GO:0005737(cytoplasm);GO:0005829(cytosol);GO:0005886(plasma membrane);GO:0006935(chemotaxis);GO:0010469(regulation of signaling receptor activity);GO:0016607(nuclear speck);GO:0030595(leukocyte chemotaxis);GO:0042609(CD4 receptor binding);GO:0050930(induct…	04060(Cytokine-cytokine receptor interaction)	K22628	NA
1	ENSMUSG00000029004	Kmt2e	2.99769	2.43527	0.299773	4.01335e-244	1.02963e-239	lysine (K)-specific methyltransferase 2E [Source:MGI Symbol;Acc:MGI:1924825]	GO:0000785(chromatin);GO:0002446(neutrophil mediated immunity);GO:0003713(transcription coactivator activity);GO:0005515(protein binding);GO:0005634(nucleus);GO:0005694(chromosome);GO:0005737(cytoplasm);GO:0005815(microtubule organizing center);GO:0005856(cytoskeleton);GO:0006306(DNA methylation);GO:0006325(chromatin organization);GO:0007049(cell cycle);GO:0007050(cell cycle arrest);GO:0016607(nu…	00310(Lysine degradation)	K09189	EC:2.1.1.43
1	ENSMUSG00000068328	Aup1	1.10596	0.907022	0.286085	4.50876e-244	1.15672e-239	ancient ubiquitous protein 1 [Source:MGI Symbol;Acc:MGI:107789]	GO:0005515(protein binding);GO:0005737(cytoplasm);GO:0016020(membrane);GO:0016021(integral component of membrane);GO:0030970(retrograde protein transport, ER to cytosol)	NA	K19716	NA
1	ENSMUSG00000070315	4930581F22Rik	1.54421	1.14659	0.429521	5.14269e-244	1.31936e-239	RIKEN cDNA 4930581F22 gene [Source:MGI Symbol;Acc:MGI:1926184]	NA	NA	NA	NA
1	ENSMUSG00000051316	Taf7	1.54909	1.22321	0.340745	3.77955e-243	9.69644e-239	TATA-box binding protein associated factor 7 [Source:MGI Symbol;Acc:MGI:1346348]	GO:0000122(negative regulation of transcription by RNA polymerase II);GO:0001097(TFIIH-class transcription factor complex binding);GO:0003700(DNA-binding transcription factor activity);GO:0003713(transcription coactivator activity);GO:0005515(protein binding);GO:0005634(nucleus);GO:0005654(nucleoplasm);GO:0005667(transcription factor complex);GO:0005669(transcription factor TFIID complex);GO:0005…	03022(Basal transcription factors)	K03132	NA
1	ENSMUSG00000073982	Rhog	3.68165	3.06444	0.264726	5.7912e-243	1.48573e-238	ras homolog family member G [Source:MGI Symbol;Acc:MGI:1928370]	GO:0000166(nucleotide binding);GO:0003924(GTPase activity);GO:0005515(protein binding);GO:0005525(GTP binding);GO:0005622(intracellular);GO:0005737(cytoplasm);GO:0005886(plasma membrane);GO:0005938(cell cortex);GO:0007015(actin filament organization);GO:0007163(establishment or maintenance of cell polarity);GO:0007264(small GTPase mediated signal transduction);GO:0007266(Rho protein signal transd…	05100(Bacterial invasion of epithelial cells);05132(Salmonella infection)	K07863	NA
1	ENSMUSG00000001847	Rac1	4.39031	3.41289	0.363329	8.81883e-243	2.26247e-238	Rac family small GTPase 1 [Source:MGI Symbol;Acc:MGI:97845]	GO:0000139(Golgi membrane);GO:0000166(nucleotide binding);GO:0000242(pericentriolar material);GO:0001764(neuron migration);GO:0001891(phagocytic cup);GO:0001934(positive regulation of protein phosphorylation);GO:0002093(auditory receptor cell morphogenesis);GO:0002551(mast cell chemotaxis);GO:0003382(epithelial cell morphogenesis);GO:0003924(GTPase activity);GO:0005515(protein binding);GO:0005525…	04010(MAPK signaling pathway);04014(Ras signaling pathway);04015(Rap1 signaling pathway);04024(cAMP signaling pathway);04062(Chemokine signaling pathway);04071(Sphingolipid signaling pathway);04145(Phagosome);04151(PI3K-Akt signaling pathway);04310(Wnt signaling pathway);04360(Axon guidance);04370(VEGF signaling pathway);04380(Osteoclast differentiation);04510(Focal adhesion);04520(Adherens junct…	K04392	NA
1	ENSMUSG00000017631	Abr	1.30079	1.01312	0.360579	1.24883e-242	3.20387e-238	active BCR-related gene [Source:MGI Symbol;Acc:MGI:107771]	GO:0002692(negative regulation of cellular extravasation);GO:0005085(guanyl-nucleotide exchange factor activity);GO:0005089(Rho guanyl-nucleotide exchange factor activity);GO:0005096(GTPase activator activity);GO:0005829(cytosol);GO:0005886(plasma membrane);GO:0007165(signal transduction);GO:0007420(brain development);GO:0030036(actin cytoskeleton organization);GO:0030336(negative regulation of c…	NA	K20629	NA
1	ENSMUSG00000022500	Litaf	3.19839	2.464	0.376344	1.75954e-242	4.51411e-238	LPS-induced TN factor [Source:MGI Symbol;Acc:MGI:1929512]	GO:0000139(Golgi membrane);GO:0000978(RNA polymerase II proximal promoter sequence-specific DNA binding);GO:0001817(regulation of cytokine production);GO:0003677(DNA binding);GO:0005515(protein binding);GO:0005634(nucleus);GO:0005654(nucleoplasm);GO:0005737(cytoplasm);GO:0005764(lysosome);GO:0005765(lysosomal membrane);GO:0005768(endosome);GO:0005794(Golgi apparatus);GO:0005829(cytosol);GO:000588…	04142(Lysosome)	K19363	NA
1	ENSMUSG00000064109	Hcst	5.26436	4.00682	0.3938	5.24719e-242	1.34617e-237	hematopoietic cell signal transducer [Source:MGI Symbol;Acc:MGI:1344360]	GO:0005102(signaling receptor binding);GO:0005515(protein binding);GO:0006468(protein phosphorylation);GO:0009986(cell surface);GO:0014068(positive regulation of phosphatidylinositol 3-kinase signaling);GO:0016020(membrane);GO:0016021(integral component of membrane);GO:0043548(phosphatidylinositol 3-kinase binding);GO:0050776(regulation of immune response)	04650(Natural killer cell mediated cytotoxicity)	K07988	NA
1	ENSMUSG00000042293	Gm5617	0.91454	0.6975	0.390853	8.56973e-242	2.19856e-237	predicted gene 5617 [Source:MGI Symbol;Acc:MGI:3643566]	GO:0003674(molecular_function);GO:0005575(cellular_component);GO:0008150(biological_process)	NA	NA	NA
1	ENSMUSG00000031467	Agpat5	0.802376	0.628581	0.35218	1.25235e-241	3.2129e-237	1-acylglycerol-3-phosphate O-acyltransferase 5 (lysophosphatidic acid acyltransferase, epsilon) [Source:MGI Symbol;Acc:MGI:1196345]	GO:0002244(hematopoietic progenitor cell differentiation);GO:0003841(1-acylglycerol-3-phosphate O-acyltransferase activity);GO:0005634(nucleus);GO:0005635(nuclear envelope);GO:0005739(mitochondrion);GO:0005783(endoplasmic reticulum);GO:0005789(endoplasmic reticulum membrane);GO:0006629(lipid metabolic process);GO:0006639(acylglycerol metabolic process);GO:0006644(phospholipid metabolic process);G…	00561(Glycerolipid metabolism);00564(Glycerophospholipid metabolism);04072(Phospholipase D signaling pathway)	K19007	EC:2.3.1.51
1	ENSMUSG00000035247	Hectd1	2.11579	1.75174	0.272407	2.58878e-241	6.64152e-237	HECT domain E3 ubiquitin protein ligase 1 [Source:MGI Symbol;Acc:MGI:2384768]	GO:0001779(natural killer cell differentiation);GO:0001843(neural tube closure);GO:0001892(embryonic placenta development);GO:0003170(heart valve development);GO:0003281(ventricular septum development);GO:0004842(ubiquitin-protein transferase activity);GO:0005515(protein binding);GO:0016567(protein ubiquitination);GO:0016740(transferase activity);GO:0035904(aorta development);GO:0046872(metal ion…	NA	K12231	EC:2.3.2.26
1	ENSMUSG00000048120	Entpd1	1.67182	1.15322	0.535753	3.67077e-241	9.41737e-237	ectonucleoside triphosphate diphosphohydrolase 1 [Source:MGI Symbol;Acc:MGI:102805]	GO:0000166(nucleotide binding);GO:0005524(ATP binding);GO:0005604(basement membrane);GO:0005615(extracellular space);GO:0007186(G protein-coupled receptor signaling pathway);GO:0008021(synaptic vesicle);GO:0009181(purine ribonucleoside diphosphate catabolic process);GO:0009986(cell surface);GO:0014069(postsynaptic density);GO:0016020(membrane);GO:0016021(integral component of membrane);GO:0016323…	00230(Purine metabolism);00240(Pyrimidine metabolism);05169(Epstein-Barr virus infection)	K01510	EC:3.6.1.5
1	ENSMUSG00000015575	Atp6v0e	3.95364	3.22213	0.295163	5.44096e-241	1.39588e-236	ATPase, H+ transporting, lysosomal V0 subunit E [Source:MGI Symbol;Acc:MGI:1328318]	GO:0006811(ion transport);GO:0015078(proton transmembrane transporter activity);GO:0015991(ATP hydrolysis coupled proton transport);GO:0016020(membrane);GO:0016021(integral component of membrane);GO:0016787(hydrolase activity);GO:0033179(proton-transporting V-type ATPase, V0 domain);GO:0046961(proton-transporting ATPase activity, rotational mechanism);GO:0055085(transmembrane transport);GO:190260…	00190(Oxidative phosphorylation);04145(Phagosome);04721(Synaptic vesicle cycle);04966(Collecting duct acid secretion);05165(Human papillomavirus infection);05323(Rheumatoid arthritis)	K02153	NA
1	ENSMUSG00000025795	Rassf3	3.04223	2.3772	0.355866	1.40259e-240	3.59833e-236	Ras association (RalGDS/AF-6) domain family member 3 [Source:MGI Symbol;Acc:MGI:2179722]	GO:0005737(cytoplasm);GO:0005829(cytosol);GO:0005856(cytoskeleton);GO:0005874(microtubule);GO:0005886(plasma membrane);GO:0007165(signal transduction);GO:0042802(identical protein binding);GO:0042981(regulation of apoptotic process)	NA	K09852	NA
1	ENSMUSG00000032312	Csk	1.45587	1.1884	0.292857	1.38916e-239	3.5639e-235	c-src tyrosine kinase [Source:MGI Symbol;Acc:MGI:88537]	GO:0000166(nucleotide binding);GO:0002250(adaptive immune response);GO:0002376(immune system process);GO:0004672(protein kinase activity);GO:0004713(protein tyrosine kinase activity);GO:0004715(non-membrane spanning protein tyrosine kinase activity);GO:0005515(protein binding);GO:0005524(ATP binding);GO:0005737(cytoplasm);GO:0005886(plasma membrane);GO:0005911(cell-cell junction);GO:0006468(prote…	NA	K05728	EC:2.7.10.2
1	ENSMUSG00000032097	Ddx6	2.86728	2.34361	0.290949	2.48132e-239	6.36582e-235	DEAD (Asp-Glu-Ala-Asp) box polypeptide 6 [Source:MGI Symbol;Acc:MGI:104976]	GO:0000166(nucleotide binding);GO:0000792(heterochromatin);GO:0000932(P-body);GO:0001520(outer dense fiber);GO:0003676(nucleic acid binding);GO:0003723(RNA binding);GO:0004386(helicase activity);GO:0005524(ATP binding);GO:0005634(nucleus);GO:0005730(nucleolus);GO:0005737(cytoplasm);GO:0005739(mitochondrion);GO:0005829(cytosol);GO:0005913(cell-cell adherens junction);GO:0007283(spermatogenesis);GO…	03018(RNA degradation)	K12614	EC:3.6.4.13
1	ENSMUSG00000004266	Ptpn6	5.25544	4.0777	0.366057	3.48428e-239	8.93893e-235	protein tyrosine phosphatase, non-receptor type 6 [Source:MGI Symbol;Acc:MGI:96055]	GO:0001784(phosphotyrosine residue binding);GO:0002244(hematopoietic progenitor cell differentiation);GO:0002924(negative regulation of humoral immune response mediated by circulating immunoglobulin);GO:0004721(phosphoprotein phosphatase activity);GO:0004725(protein tyrosine phosphatase activity);GO:0005001(transmembrane receptor protein tyrosine phosphatase activity);GO:0005515(protein binding);…	04520(Adherens junction);04630(Jak-STAT signaling pathway);04650(Natural killer cell mediated cytotoxicity);04660(T cell receptor signaling pathway);04662(B cell receptor signaling pathway);05140(Leishmaniasis);05205(Proteoglycans in cancer)	K05697	EC:3.1.3.48
1	ENSMUSG00000027639	Samhd1	6.92882	4.98906	0.473841	7.36778e-239	1.8902e-234	SAM domain and HD domain, 1 [Source:MGI Symbol;Acc:MGI:1927468]	GO:0000166(nucleotide binding);GO:0000724(double-strand break repair via homologous recombination);GO:0002376(immune system process);GO:0003676(nucleic acid binding);GO:0003697(single-stranded DNA binding);GO:0003723(RNA binding);GO:0003824(catalytic activity);GO:0004540(ribonuclease activity);GO:0005515(protein binding);GO:0005525(GTP binding);GO:0005634(nucleus);GO:0005654(nucleoplasm);GO:00056…	05170(Human immunodeficiency virus 1 infection)	K22544	EC:3.1.5.-
1	ENSMUSG00000019087	Atp6ap1	1.25263	1.03751	0.271835	8.14293e-239	2.08907e-234	ATPase, H+ transporting, lysosomal accessory protein 1 [Source:MGI Symbol;Acc:MGI:109629]	GO:0000166(nucleotide binding);GO:0005524(ATP binding);GO:0005623(cell);GO:0005783(endoplasmic reticulum);GO:0005789(endoplasmic reticulum membrane);GO:0006811(ion transport);GO:0006879(cellular iron ion homeostasis);GO:0008219(cell death);GO:0015991(ATP hydrolysis coupled proton transport);GO:0016020(membrane);GO:0016021(integral component of membrane);GO:0017137(Rab GTPase binding);GO:0030641(r…	00190(Oxidative phosphorylation);04142(Lysosome);04145(Phagosome);05152(Tuberculosis);05161(Hepatitis B);05165(Human papillomavirus infection);05323(Rheumatoid arthritis)	K03662	NA
1	ENSMUSG00000028249	Sdcbp	3.23564	2.58405	0.324419	4.77429e-238	1.22484e-233	syndecan binding protein [Source:MGI Symbol;Acc:MGI:1337026]	GO:0002091(negative regulation of receptor internalization);GO:0005109(frizzled binding);GO:0005137(interleukin-5 receptor binding);GO:0005515(protein binding);GO:0005546(phosphatidylinositol-4,5-bisphosphate binding);GO:0005576(extracellular region);GO:0005634(nucleus);GO:0005654(nucleoplasm);GO:0005737(cytoplasm);GO:0005783(endoplasmic reticulum);GO:0005789(endoplasmic reticulum membrane);GO:00…	NA	K17254	NA
1	ENSMUSG00000117485	AC132455.2	0.957378	0.649862	0.558955	1.67758e-237	4.30382e-233	novel transcript	NA	NA	NA	NA
1	ENSMUSG00000033379	Atp6v0b	5.5782	4.38413	0.347511	9.64423e-237	2.47423e-232	ATPase, H+ transporting, lysosomal V0 subunit B [Source:MGI Symbol;Acc:MGI:1890510]	GO:0005768(endosome);GO:0005773(vacuole);GO:0005774(vacuolar membrane);GO:0006811(ion transport);GO:0008553(proton-exporting ATPase activity, phosphorylative mechanism);GO:0015078(proton transmembrane transporter activity);GO:0015991(ATP hydrolysis coupled proton transport);GO:0016020(membrane);GO:0016021(integral component of membrane);GO:0016471(vacuolar proton-transporting V-type ATPase comple…	00190(Oxidative phosphorylation);04142(Lysosome);04145(Phagosome);04721(Synaptic vesicle cycle);05152(Tuberculosis);05165(Human papillomavirus infection);05323(Rheumatoid arthritis)	K03661	NA
1	ENSMUSG00000028431	Elp1	1.55409	1.12129	0.470911	9.89618e-237	2.53887e-232	elongator complex protein 1 [Source:MGI Symbol;Acc:MGI:1914544]	GO:0000993(RNA polymerase II complex binding);GO:0002098(tRNA wobble uridine modification);GO:0004672(protein kinase activity);GO:0005524(ATP binding);GO:0005634(nucleus);GO:0005730(nucleolus);GO:0005737(cytoplasm);GO:0005829(cytosol);GO:0006357(regulation of transcription by RNA polymerase II);GO:0007252(I-kappaB phosphorylation);GO:0008023(transcription elongation factor complex);GO:0008607(pho…	NA	K11373	NA
1	ENSMUSG00000037902	Sirpa	3.41184	2.6199	0.381039	3.02784e-236	7.76792e-232	signal-regulatory protein alpha [Source:MGI Symbol;Acc:MGI:108563]	GO:0016020(membrane);GO:0016021(integral component of membrane)	04380(Osteoclast differentiation)	K06551	NA
1	ENSMUSG00000059182	Skap2	3.51482	2.85044	0.302262	1.44384e-235	3.70417e-231	src family associated phosphoprotein 2 [Source:MGI Symbol;Acc:MGI:1889206]	GO:0005515(protein binding);GO:0005654(nucleoplasm);GO:0005737(cytoplasm);GO:0005829(cytosol);GO:0005886(plasma membrane);GO:0008285(negative regulation of cell population proliferation);GO:0042113(B cell activation)	NA	NA	NA
1	ENSMUSG00000066406	Akap13	6.11449	4.70757	0.377252	2.66063e-235	6.82585e-231	A kinase (PRKA) anchor protein 13 [Source:MGI Symbol;Acc:MGI:2676556]	GO:0004691(cAMP-dependent protein kinase activity);GO:0005078(MAP-kinase scaffold activity);GO:0005085(guanyl-nucleotide exchange factor activity);GO:0005089(Rho guanyl-nucleotide exchange factor activity);GO:0005634(nucleus);GO:0005737(cytoplasm);GO:0005829(cytosol);GO:0005856(cytoskeleton);GO:0005884(actin filament);GO:0005938(cell cortex);GO:0006468(protein phosphorylation);GO:0007186(G protei…	04928(Parathyroid hormone synthesis, secretion and action);05163(Human cytomegalovirus infection)	K16529	NA
1	ENSMUSG00000010608	Rbm25	2.89677	2.28335	0.34329	6.46546e-235	1.65871e-230	RNA binding motif protein 25 [Source:MGI Symbol;Acc:MGI:1914289]	GO:0000381(regulation of alternative mRNA splicing, via spliceosome);GO:0003676(nucleic acid binding);GO:0003723(RNA binding);GO:0003729(mRNA binding);GO:0005634(nucleus);GO:0005737(cytoplasm);GO:0006397(mRNA processing);GO:0006915(apoptotic process);GO:0008380(RNA splicing);GO:0016607(nuclear speck);GO:0042981(regulation of apoptotic process)	03040(Spliceosome)	K12822	NA
1	ENSMUSG00000068523	Gng5	10.2094	7.89129	0.371568	8.57977e-235	2.20114e-230	guanine nucleotide binding protein (G protein), gamma 5 [Source:MGI Symbol;Acc:MGI:109164]	GO:0003924(GTPase activity);GO:0005515(protein binding);GO:0005739(mitochondrion);GO:0005834(heterotrimeric G-protein complex);GO:0005886(plasma membrane);GO:0007165(signal transduction);GO:0007186(G protein-coupled receptor signaling pathway);GO:0016020(membrane);GO:0030165(PDZ domain binding);GO:0031680(G-protein beta/gamma-subunit complex);GO:0072513(positive regulation of secondary heart fiel…	04014(Ras signaling pathway);04062(Chemokine signaling pathway);04151(PI3K-Akt signaling pathway);04371(Apelin signaling pathway);04713(Circadian entrainment);04723(Retrograde endocannabinoid signaling);04724(Glutamatergic synapse);04725(Cholinergic synapse);04726(Serotonergic synapse);04727(GABAergic synapse);04728(Dopaminergic synapse);04926(Relaxin signaling pathway);05032(Morphine addiction);…	K04542	NA
1	ENSMUSG00000034312	Iqsec1	1.79201	1.33825	0.421236	1.38032e-234	3.54121e-230	IQ motif and Sec7 domain 1 [Source:MGI Symbol;Acc:MGI:1196356]	GO:0005085(guanyl-nucleotide exchange factor activity);GO:0005086(ARF guanyl-nucleotide exchange factor activity);GO:0005515(protein binding);GO:0005634(nucleus);GO:0005730(nucleolus);GO:0005737(cytoplasm);GO:0008289(lipid binding);GO:0019901(protein kinase binding);GO:0030036(actin cytoskeleton organization);GO:0032012(regulation of ARF protein signal transduction);GO:0043231(intracellular membr…	04144(Endocytosis)	K12495	NA
1	ENSMUSG00000022387	Brd1	1.21309	1.01033	0.263857	1.78364e-234	4.57592e-230	bromodomain containing 1 [Source:MGI Symbol;Acc:MGI:1924161]	GO:0005515(protein binding);GO:0005634(nucleus);GO:0016607(nuclear speck);GO:0030425(dendrite);GO:0035902(response to immobilization stress);GO:0042393(histone binding);GO:0043204(perikaryon);GO:0043966(histone H3 acetylation);GO:0046872(metal ion binding);GO:0051602(response to electrical stimulus);GO:0070776(MOZ/MORF histone acetyltransferase complex)	NA	K11349	NA
1	ENSMUSG00000039621	Prex1	2.11782	1.61132	0.394335	1.95259e-234	5.00936e-230	phosphatidylinositol-3,4,5-trisphosphate-dependent Rac exchange factor 1 [Source:MGI Symbol;Acc:MGI:3040696]	GO:0005085(guanyl-nucleotide exchange factor activity);GO:0005089(Rho guanyl-nucleotide exchange factor activity);GO:0005515(protein binding);GO:0005543(phospholipid binding);GO:0005737(cytoplasm);GO:0005829(cytosol);GO:0005886(plasma membrane);GO:0007186(G protein-coupled receptor signaling pathway);GO:0016020(membrane);GO:0030217(T cell differentiation);GO:0030335(positive regulation of cell mi…	04062(Chemokine signaling pathway);05167(Kaposi sarcoma-associated herpesvirus infection)	K12365	NA
1	ENSMUSG00000041132	N4bp2l1	1.14349	0.914465	0.322446	2.46643e-234	6.32763e-230	NEDD4 binding protein 2-like 1 [Source:MGI Symbol;Acc:MGI:2140872]	GO:0003674(molecular_function);GO:0005575(cellular_component);GO:0008150(biological_process)	NA	NA	NA
1	ENSMUSG00000032249	Anp32a	3.66544	2.95016	0.31319	7.25325e-234	1.86082e-229	acidic (leucine-rich) nuclear phosphoprotein 32 family, member A [Source:MGI Symbol;Acc:MGI:108447]	GO:0005515(protein binding);GO:0005634(nucleus);GO:0005737(cytoplasm);GO:0005783(endoplasmic reticulum);GO:0006913(nucleocytoplasmic transport);GO:0016363(nuclear matrix);GO:0042393(histone binding);GO:0048471(perinuclear region of cytoplasm)	NA	K18646	NA
1	ENSMUSG00000021910	Nisch	2.60991	2.06569	0.337377	1.42666e-233	3.66009e-229	nischarin [Source:MGI Symbol;Acc:MGI:1928323]	GO:0005178(integrin binding);GO:0005515(protein binding);GO:0005737(cytoplasm);GO:0005768(endosome);GO:0005769(early endosome);GO:0005829(cytosol);GO:0005886(plasma membrane);GO:0006006(glucose metabolic process);GO:0006915(apoptotic process);GO:0008217(regulation of blood pressure);GO:0016020(membrane);GO:0016601(Rac protein signal transduction);GO:0019901(protein kinase binding);GO:0030036(acti…	NA	NA	NA
1	ENSMUSG00000022587	Ly6e	4.82766	3.48589	0.469796	2.41507e-233	6.19587e-229	lymphocyte antigen 6 complex, locus E [Source:MGI Symbol;Acc:MGI:106651]	GO:0016020(membrane);GO:0016021(integral component of membrane)	NA	K06846	NA
1	ENSMUSG00000020700	Map3k3	1.30871	1.01348	0.368832	3.09857e-233	7.94939e-229	mitogen-activated protein kinase kinase kinase 3 [Source:MGI Symbol;Acc:MGI:1346874]	GO:0000165(MAPK cascade);GO:0000166(nucleotide binding);GO:0000186(activation of MAPKK activity);GO:0001568(blood vessel development);GO:0004672(protein kinase activity);GO:0004674(protein serine/threonine kinase activity);GO:0004709(MAP kinase kinase kinase activity);GO:0005515(protein binding);GO:0005524(ATP binding);GO:0005737(cytoplasm);GO:0006468(protein phosphorylation);GO:0016301(kinase ac…	04010(MAPK signaling pathway);04722(Neurotrophin signaling pathway);04912(GnRH signaling pathway);05166(Human T-cell leukemia virus 1 infection)	NA	NA
1	ENSMUSG00000039208	Metrnl	1.38781	0.924254	0.586453	6.53602e-233	1.67682e-228	meteorin, glial cell differentiation regulator-like [Source:MGI Symbol;Acc:MGI:2384806]	GO:0005179(hormone activity);GO:0005576(extracellular region);GO:0005615(extracellular space);GO:0009409(response to cold);GO:0010469(regulation of signaling receptor activity);GO:0014850(response to muscle activity);GO:0045444(fat cell differentiation);GO:0050728(negative regulation of inflammatory response);GO:0050873(brown fat cell differentiation);GO:0090336(positive regulation of brown fat c…	NA	NA	NA
1	ENSMUSG00000021133	Susd6	1.67031	1.34589	0.311556	1.73945e-232	4.46255e-228	sushi domain containing 6 [Source:MGI Symbol;Acc:MGI:2444661]	GO:0003674(molecular_function);GO:0005575(cellular_component);GO:0006974(cellular response to DNA damage stimulus);GO:0008219(cell death);GO:0016020(membrane);GO:0016021(integral component of membrane)	NA	NA	NA
1	ENSMUSG00000023046	Igfbp6	0.732137	0.509806	0.522164	3.2005e-232	8.21087e-228	insulin-like growth factor binding protein 6 [Source:MGI Symbol;Acc:MGI:96441]	GO:0001968(fibronectin binding);GO:0005201(extracellular matrix structural constituent);GO:0005520(insulin-like growth factor binding);GO:0005576(extracellular region);GO:0005615(extracellular space);GO:0005737(cytoplasm);GO:0005794(Golgi apparatus);GO:0019838(growth factor binding);GO:0031994(insulin-like growth factor I binding);GO:0031995(insulin-like growth factor II binding);GO:0042568(insul…	NA	NA	NA
1	ENSMUSG00000055839	Elob	3.60536	2.9256	0.301411	9.72049e-232	2.49379e-227	elongin B [Source:MGI Symbol;Acc:MGI:1914923]	GO:0003713(transcription coactivator activity);GO:0005515(protein binding);GO:0005634(nucleus);GO:0005667(transcription factor complex);GO:0006368(transcription elongation from RNA polymerase II promoter);GO:0016567(protein ubiquitination);GO:0030891(VCB complex);GO:0031462(Cul2-RING ubiquitin ligase complex);GO:0031466(Cul5-RING ubiquitin ligase complex);GO:0031625(ubiquitin protein ligase bindi…	04066(HIF-1 signaling pathway);04120(Ubiquitin mediated proteolysis);05170(Human immunodeficiency virus 1 infection);05200(Pathways in cancer);05211(Renal cell carcinoma)	K03873	NA
1	ENSMUSG00000002147	Stat6	1.41635	1.14545	0.30626	1.04018e-231	2.66859e-227	signal transducer and activator of transcription 6 [Source:MGI Symbol;Acc:MGI:103034]	GO:0000122(negative regulation of transcription by RNA polymerase II);GO:0000790(nuclear chromatin);GO:0000977(RNA polymerase II regulatory region sequence-specific DNA binding);GO:0000978(RNA polymerase II proximal promoter sequence-specific DNA binding);GO:0001227(DNA-binding transcription repressor activity, RNA polymerase II-specific);GO:0001228(DNA-binding transcription activator activity, R…	04217(Necroptosis);04630(Jak-STAT signaling pathway);04658(Th1 and Th2 cell differentiation);04659(Th17 cell differentiation);05161(Hepatitis B);05200(Pathways in cancer);05321(Inflammatory bowel disease (IBD))	K11225	NA
1	ENSMUSG00000030096	Slc6a6	2.74482	2.16121	0.344876	1.26805e-230	3.25318e-226	solute carrier family 6 (neurotransmitter transporter, taurine), member 6 [Source:MGI Symbol;Acc:MGI:98488]	GO:0005328(neurotransmitter:sodium symporter activity);GO:0005368(taurine transmembrane transporter activity);GO:0005369(taurine:sodium symporter activity);GO:0005886(plasma membrane);GO:0005887(integral component of plasma membrane);GO:0006836(neurotransmitter transport);GO:0015293(symporter activity);GO:0015734(taurine transport);GO:0016020(membrane);GO:0016021(integral component of membrane);G…	NA	K05039	NA
1	ENSMUSG00000086564	Cd101	1.34106	0.908824	0.561303	4.82116e-230	1.23687e-225	CD101 antigen [Source:MGI Symbol;Acc:MGI:2685862]	GO:0002763(positive regulation of myeloid leukocyte differentiation);GO:0003674(molecular_function);GO:0016020(membrane);GO:0016021(integral component of membrane)	NA	K06522	NA
1	ENSMUSG00000059810	Rgs3	1.30201	0.956619	0.444729	7.25339e-230	1.86086e-225	regulator of G-protein signaling 3 [Source:MGI Symbol;Acc:MGI:1354734]	GO:0005096(GTPase activator activity);GO:0005515(protein binding);GO:0005634(nucleus);GO:0005654(nucleoplasm);GO:0005737(cytoplasm);GO:0005829(cytosol);GO:0005886(plasma membrane);GO:0007165(signal transduction);GO:0007186(G protein-coupled receptor signaling pathway);GO:0009968(negative regulation of signal transduction);GO:0016020(membrane);GO:0043547(positive regulation of GTPase activity)	04360(Axon guidance)	K07524	NA
1	ENSMUSG00000052384	Nrros	1.43049	1.0363	0.465071	1.21372e-229	3.1138e-225	negative regulator of reactive oxygen species [Source:MGI Symbol;Acc:MGI:2445095]	GO:0005515(protein binding);GO:0005576(extracellular region);GO:0005783(endoplasmic reticulum);GO:0005789(endoplasmic reticulum membrane);GO:0005886(plasma membrane);GO:0006801(superoxide metabolic process);GO:0006954(inflammatory response);GO:0006955(immune response);GO:0007179(transforming growth factor beta receptor signaling pathway);GO:0009986(cell surface);GO:0014005(microglia development);…	NA	NA	NA
1	ENSMUSG00000059089	Fcgr4	1.64837	1.2245	0.428854	3.96589e-229	1.01745e-224	Fc receptor, IgG, low affinity IV [Source:MGI Symbol;Acc:MGI:2179523]	GO:0005886(plasma membrane);GO:0009897(external side of plasma membrane);GO:0009986(cell surface);GO:0016020(membrane);GO:0016021(integral component of membrane);GO:0019767(IgE receptor activity);GO:0019770(IgG receptor activity);GO:0019863(IgE binding);GO:0019864(IgG binding);GO:0038094(Fc-gamma receptor signaling pathway);GO:0038095(Fc-epsilon receptor signaling pathway);GO:0042060(wound healin…	04145(Phagosome);04380(Osteoclast differentiation);04650(Natural killer cell mediated cytotoxicity);05140(Leishmaniasis);05150(Staphylococcus aureus infection);05152(Tuberculosis);05322(Systemic lupus erythematosus)	K06463	NA
1	ENSMUSG00000013707	Tnfaip8l2	1.9766	1.61622	0.290394	7.55972e-229	1.93945e-224	tumor necrosis factor, alpha-induced protein 8-like 2 [Source:MGI Symbol;Acc:MGI:1917019]	GO:0002376(immune system process);GO:0005515(protein binding);GO:0005737(cytoplasm);GO:0042981(regulation of apoptotic process);GO:0045087(innate immune response);GO:0050728(negative regulation of inflammatory response);GO:0050868(negative regulation of T cell activation)	NA	NA	NA
1	ENSMUSG00000039753	Fbxl5	4.00718	2.82162	0.506065	3.61995e-228	9.28698e-224	F-box and leucine-rich repeat protein 5 [Source:MGI Symbol;Acc:MGI:2152883]	GO:0004842(ubiquitin-protein transferase activity);GO:0005506(iron ion binding);GO:0005515(protein binding);GO:0005737(cytoplasm);GO:0006511(ubiquitin-dependent protein catabolic process);GO:0016567(protein ubiquitination);GO:0019005(SCF ubiquitin ligase complex);GO:0031146(SCF-dependent proteasomal ubiquitin-dependent protein catabolic process);GO:0046872(metal ion binding);GO:0048471(perinuclea…	NA	K10271	NA
1	ENSMUSG00000036565	Ttyh3	1.31194	0.976283	0.426325	1.81313e-227	4.65157e-223	tweety family member 3 [Source:MGI Symbol;Acc:MGI:1925589]	GO:0005229(intracellular calcium activated chloride channel activity);GO:0005254(chloride channel activity);GO:0005886(plasma membrane);GO:0006811(ion transport);GO:0006821(chloride transport);GO:0016020(membrane);GO:0016021(integral component of membrane);GO:0034220(ion transmembrane transport);GO:0034707(chloride channel complex);GO:0072320(volume-sensitive chloride channel activity);GO:1902476…	NA	K22641	NA
1	ENSMUSG00000004040	Stat3	2.19944	1.82186	0.27172	3.62891e-227	9.30998e-223	signal transducer and activator of transcription 3 [Source:MGI Symbol;Acc:MGI:103038]	GO:0000790(nuclear chromatin);GO:0000978(RNA polymerase II proximal promoter sequence-specific DNA binding);GO:0000981(DNA-binding transcription factor activity, RNA polymerase II-specific);GO:0001103(RNA polymerase II repressing transcription factor binding);GO:0001228(DNA-binding transcription activator activity, RNA polymerase II-specific);GO:0001659(temperature homeostasis);GO:0001754(eye pho…	01521(EGFR tyrosine kinase inhibitor resistance);04062(Chemokine signaling pathway);04066(HIF-1 signaling pathway);04068(FoxO signaling pathway);04217(Necroptosis);04550(Signaling pathways regulating pluripotency of stem cells);04630(Jak-STAT signaling pathway);04659(Th17 cell differentiation);04917(Prolactin signaling pathway);04920(Adipocytokine signaling pathway);04931(Insulin resistance);0493…	K04692	NA
1	ENSMUSG00000035851	Ythdc1	1.6979	1.38051	0.298547	5.20323e-227	1.33489e-222	YTH domain containing 1 [Source:MGI Symbol;Acc:MGI:2443713]	GO:0000398(mRNA splicing, via spliceosome);GO:0003723(RNA binding);GO:0005634(nucleus);GO:0005654(nucleoplasm);GO:0005886(plasma membrane);GO:0006376(mRNA splice site selection);GO:0006397(mRNA processing);GO:0006406(mRNA export from nucleus);GO:0008380(RNA splicing);GO:0009048(dosage compensation by inactivation of X chromosome);GO:0010608(posttranscriptional regulation of gene expression);GO:00…	NA	K20100	NA
1	ENSMUSG00000035621	Midn	1.79434	1.41241	0.345294	1.11847e-226	2.86944e-222	midnolin [Source:MGI Symbol;Acc:MGI:1890222]	GO:0005515(protein binding);GO:0005634(nucleus);GO:0005730(nucleolus);GO:0005737(cytoplasm);GO:0005829(cytosol);GO:0019900(kinase binding);GO:0033132(negative regulation of glucokinase activity);GO:0046676(negative regulation of insulin secretion)	NA	NA	NA
1	ENSMUSG00000027288	Zfp106	1.98906	1.46732	0.438908	1.24017e-226	3.18166e-222	zinc finger protein 106 [Source:MGI Symbol;Acc:MGI:1270153]	GO:0003676(nucleic acid binding);GO:0005515(protein binding)	NA	NA	NA
1	ENSMUSG00000030142	Clec4e	3.65667	2.49082	0.55391	1.91787e-226	4.9203e-222	C-type lectin domain family 4, member e [Source:MGI Symbol;Acc:MGI:1861232]	GO:0002221(pattern recognition receptor signaling pathway);GO:0002292(T cell differentiation involved in immune response);GO:0002376(immune system process);GO:0005509(calcium ion binding);GO:0005515(protein binding);GO:0006955(immune response);GO:0016020(membrane);GO:0016021(integral component of membrane);GO:0030246(carbohydrate binding);GO:0038023(signaling receptor activity);GO:0038094(Fc-gamm…	04625(C-type lectin receptor signaling pathway);05152(Tuberculosis)	K10059	NA
1	ENSMUSG00000057506	Bloc1s2	0.860791	0.67148	0.358317	1.10676e-225	2.83939e-221	biogenesis of lysosomal organelles complex-1, subunit 2 [Source:MGI Symbol;Acc:MGI:1920939]	GO:0000930(gamma-tubulin complex);GO:0005634(nucleus);GO:0005737(cytoplasm);GO:0005739(mitochondrion);GO:0005764(lysosome);GO:0005765(lysosomal membrane);GO:0005813(centrosome);GO:0005815(microtubule organizing center);GO:0005829(cytosol);GO:0005856(cytoskeleton);GO:0008022(protein C-terminus binding);GO:0008089(anterograde axonal transport);GO:0008284(positive regulation of cell population proli…	NA	K16750	NA
1	ENSMUSG00000024335	Brd2	1.59665	1.30672	0.289093	2.89851e-225	7.43612e-221	bromodomain containing 2 [Source:MGI Symbol;Acc:MGI:99495]	GO:0003682(chromatin binding);GO:0005515(protein binding);GO:0005634(nucleus);GO:0005654(nucleoplasm);GO:0005737(cytoplasm);GO:0006325(chromatin organization);GO:0006334(nucleosome assembly);GO:0006357(regulation of transcription by RNA polymerase II);GO:0016607(nuclear speck);GO:0070577(lysine-acetylated histone binding)	NA	K08871	NA
1	ENSMUSG00000039218	Srrm2	4.03589	3.22296	0.324499	2.71112e-224	6.95537e-220	serine/arginine repetitive matrix 2 [Source:MGI Symbol;Acc:MGI:1923206]	GO:0000398(mRNA splicing, via spliceosome);GO:0005515(protein binding);GO:0005634(nucleus);GO:0005681(spliceosomal complex);GO:0006397(mRNA processing);GO:0008150(biological_process);GO:0008380(RNA splicing);GO:0015030(Cajal body);GO:0016607(nuclear speck);GO:0047485(protein N-terminus binding);GO:0070742(C2H2 zinc finger domain binding);GO:0071007(U2-type catalytic step 2 spliceosome);GO:0071013…	NA	K13172	NA
1	ENSMUSG00000018736	Ndel1	2.53947	1.97765	0.360743	4.31426e-224	1.10682e-219	nudE neurodevelopment protein 1 like 1 [Source:MGI Symbol;Acc:MGI:1932915]	GO:0000132(establishment of mitotic spindle orientation);GO:0000226(microtubule cytoskeleton organization);GO:0000775(chromosome, centromeric region);GO:0000776(kinetochore);GO:0000777(condensed chromosome kinetochore);GO:0001764(neuron migration);GO:0001833(inner cell mass cell proliferation);GO:0005515(protein binding);GO:0005635(nuclear envelope);GO:0005694(chromosome);GO:0005737(cytoplasm);GO…	NA	K16739	NA
1	ENSMUSG00000026034	Clk1	4.13057	3.27772	0.333648	9.3562e-224	2.40033e-219	CDC-like kinase 1 [Source:MGI Symbol;Acc:MGI:107403]	GO:0000166(nucleotide binding);GO:0004672(protein kinase activity);GO:0004674(protein serine/threonine kinase activity);GO:0004712(protein serine/threonine/tyrosine kinase activity);GO:0004713(protein tyrosine kinase activity);GO:0005515(protein binding);GO:0005524(ATP binding);GO:0005634(nucleus);GO:0005737(cytoplasm);GO:0006468(protein phosphorylation);GO:0016301(kinase activity);GO:0016310(pho…	05134(Legionellosis)	K08823	EC:2.7.12.1
1	ENSMUSG00000028064	Sema4a	1.90509	1.58529	0.265107	1.13161e-223	2.90313e-219	sema domain, immunoglobulin domain (Ig), transmembrane domain (TM) and short cytoplasmic domain, (semaphorin) 4A [Source:MGI Symbol;Acc:MGI:107560]	GO:0001525(angiogenesis);GO:0001755(neural crest cell migration);GO:0002250(adaptive immune response);GO:0002292(T cell differentiation involved in immune response);GO:0002376(immune system process);GO:0005515(protein binding);GO:0005615(extracellular space);GO:0005634(nucleus);GO:0005829(cytosol);GO:0005886(plasma membrane);GO:0005887(integral component of plasma membrane);GO:0007275(multicellul…	04360(Axon guidance)	K06521	NA
1	ENSMUSG00000004709	Cd244a	1.0095	0.677569	0.575206	1.24932e-223	3.20514e-219	CD244 molecule A [Source:MGI Symbol;Acc:MGI:109294]	GO:0001773(myeloid dendritic cell activation);GO:0002250(adaptive immune response);GO:0002323(natural killer cell activation involved in immune response);GO:0002376(immune system process);GO:0005515(protein binding);GO:0005886(plasma membrane);GO:0006955(immune response);GO:0009897(external side of plasma membrane);GO:0016020(membrane);GO:0016021(integral component of membrane);GO:0032819(positiv…	04650(Natural killer cell mediated cytotoxicity)	K06582	NA
1	ENSMUSG00000020719	Ddx5	11.3407	8.65287	0.390258	1.94224e-222	4.98281e-218	DEAD (Asp-Glu-Ala-Asp) box polypeptide 5 [Source:MGI Symbol;Acc:MGI:105037]	GO:0000122(negative regulation of transcription by RNA polymerase II);GO:0000166(nucleotide binding);GO:0000380(alternative mRNA splicing, via spliceosome);GO:0000381(regulation of alternative mRNA splicing, via spliceosome);GO:0000956(nuclear-transcribed mRNA catabolic process);GO:0001837(epithelial to mesenchymal transition);GO:0003676(nucleic acid binding);GO:0003724(RNA helicase activity);GO:…	03040(Spliceosome);05202(Transcriptional misregulation in cancer);05205(Proteoglycans in cancer)	K12823	EC:3.6.4.13
1	ENSMUSG00000038056	Kmt2c	1.64256	1.34183	0.291742	3.11931e-222	8.00259e-218	lysine (K)-specific methyltransferase 2C [Source:MGI Symbol;Acc:MGI:2444959]	GO:0005515(protein binding);GO:0005634(nucleus);GO:0006355(regulation of transcription, DNA-templated);GO:0008168(methyltransferase activity);GO:0016740(transferase activity);GO:0018024(histone-lysine N-methyltransferase activity);GO:0032259(methylation);GO:0034968(histone lysine methylation);GO:0035097(histone methyltransferase complex);GO:0042800(histone methyltransferase activity (H3-K4 specif…	00310(Lysine degradation)	K09188	EC:2.1.1.43
1	ENSMUSG00000000131	Xpo6	1.98787	1.46517	0.440148	3.19446e-222	8.19538e-218	exportin 6 [Source:MGI Symbol;Acc:MGI:2429950]	GO:0005623(cell);GO:0005634(nucleus);GO:0005730(nucleolus);GO:0005737(cytoplasm);GO:0005829(cytosol);GO:0005886(plasma membrane);GO:0006611(protein export from nucleus);GO:0006886(intracellular protein transport);GO:0008536(Ran GTPase binding);GO:0008565(protein transporter activity);GO:0015031(protein transport);GO:0032991(protein-containing complex)	NA	NA	NA
1	ENSMUSG00000113035	5830428M24Rik	1.3254	0.938004	0.498767	4.33727e-222	1.11273e-217	RIKEN cDNA 5830428M24 gene [Source:MGI Symbol;Acc:MGI:1923312]	NA	NA	NA	NA
1	ENSMUSG00000034563	Ccpg1	2.2857	1.70551	0.422435	1.50958e-221	3.87282e-217	cell cycle progression 1 [Source:MGI Symbol;Acc:MGI:1196419]	GO:0007049(cell cycle);GO:0008284(positive regulation of cell population proliferation);GO:0016020(membrane);GO:0016021(integral component of membrane);GO:0045787(positive regulation of cell cycle);GO:0045944(positive regulation of transcription by RNA polymerase II);GO:2001106(regulation of Rho guanyl-nucleotide exchange factor activity)	NA	NA	NA
1	ENSMUSG00000030083	Abtb1	3.38995	2.81502	0.268121	2.63386e-221	6.75716e-217	ankyrin repeat and BTB (POZ) domain containing 1 [Source:MGI Symbol;Acc:MGI:1933148]	GO:0005515(protein binding);GO:0005730(nucleolus);GO:0005829(cytosol);GO:0005886(plasma membrane)	NA	K10520	NA
1	ENSMUSG00000053641	Dennd4a	1.34789	1.06815	0.335584	2.86217e-221	7.34291e-217	DENN/MADD domain containing 4A [Source:MGI Symbol;Acc:MGI:2142979]	GO:0005515(protein binding);GO:0005575(cellular_component);GO:0017112(Rab guanyl-nucleotide exchange factor activity)	NA	K20163	NA
1	ENSMUSG00000030795	Fus	2.66828	2.02219	0.399994	1.1064e-220	2.83847e-216	fused in sarcoma [Source:MGI Symbol;Acc:MGI:1353633]	GO:0003676(nucleic acid binding);GO:0003677(DNA binding);GO:0003682(chromatin binding);GO:0003713(transcription coactivator activity);GO:0003723(RNA binding);GO:0005634(nucleus);GO:0005654(nucleoplasm);GO:0005737(cytoplasm);GO:0005844(polysome);GO:0006355(regulation of transcription, DNA-templated);GO:0006357(regulation of transcription by RNA polymerase II);GO:0008380(RNA splicing);GO:0016020(me…	05202(Transcriptional misregulation in cancer)	K13098	NA
1	ENSMUSG00000036138	Acaa1a	0.939614	0.755929	0.313818	1.46677e-220	3.76299e-216	acetyl-Coenzyme A acyltransferase 1A [Source:MGI Symbol;Acc:MGI:2148491]	GO:0000038(very long-chain fatty acid metabolic process);GO:0003824(catalytic activity);GO:0003985(acetyl-CoA C-acetyltransferase activity);GO:0003988(acetyl-CoA C-acyltransferase activity);GO:0005739(mitochondrion);GO:0005777(peroxisome);GO:0005782(peroxisomal matrix);GO:0006629(lipid metabolic process);GO:0006631(fatty acid metabolic process);GO:0006635(fatty acid beta-oxidation);GO:0008206(bil…	00071(Fatty acid degradation);00280(Valine, leucine and isoleucine degradation);00592(alpha-Linolenic acid metabolism);01040(Biosynthesis of unsaturated fatty acids);03320(PPAR signaling pathway);04146(Peroxisome)	K07513	EC:2.3.1.16
1	ENSMUSG00000022969	Il10rb	1.08531	0.862633	0.331286	1.77763e-220	4.5605e-216	interleukin 10 receptor, beta [Source:MGI Symbol;Acc:MGI:109380]	GO:0005515(protein binding);GO:0016020(membrane);GO:0016021(integral component of membrane)	04060(Cytokine-cytokine receptor interaction);04630(Jak-STAT signaling pathway);05145(Toxoplasmosis);05152(Tuberculosis);05163(Human cytomegalovirus infection)	K05135	NA
1	ENSMUSG00000056529	Ptafr	1.45753	1.0821	0.429687	1.88743e-220	4.8422e-216	platelet-activating factor receptor [Source:MGI Symbol;Acc:MGI:106066]	GO:0001530(lipopolysaccharide binding);GO:0001816(cytokine production);GO:0001875(lipopolysaccharide receptor activity);GO:0002693(positive regulation of cellular extravasation);GO:0004930(G protein-coupled receptor activity);GO:0004992(platelet activating factor receptor activity);GO:0005543(phospholipid binding);GO:0005886(plasma membrane);GO:0006357(regulation of transcription by RNA polymeras…	04020(Calcium signaling pathway);04080(Neuroactive ligand-receptor interaction);05150(Staphylococcus aureus infection)	K04279	NA
1	ENSMUSG00000024750	Zfand5	2.49213	2.00904	0.31087	3.05678e-220	7.84218e-216	zinc finger, AN1-type domain 5 [Source:MGI Symbol;Acc:MGI:1278334]	GO:0001701(in utero embryonic development);GO:0001944(vasculature development);GO:0003016(respiratory system process);GO:0003677(DNA binding);GO:0005737(cytoplasm);GO:0008270(zinc ion binding);GO:0010761(fibroblast migration);GO:0046872(metal ion binding);GO:0048008(platelet-derived growth factor receptor signaling pathway);GO:0048705(skeletal system morphogenesis);GO:0048745(smooth muscle tissue…	NA	NA	NA
1	ENSMUSG00000097514	Gm17619	1.31107	0.897352	0.546994	1.38185e-219	3.54514e-215	predicted gene, 17619 [Source:MGI Symbol;Acc:MGI:4937253]	NA	NA	NA	NA
1	ENSMUSG00000074063	Osgin1	1.49007	1.05365	0.499987	2.31458e-219	5.93806e-215	oxidative stress induced growth inhibitor 1 [Source:MGI Symbol;Acc:MGI:1919089]	GO:0005575(cellular_component);GO:0008083(growth factor activity);GO:0010469(regulation of signaling receptor activity);GO:0030308(negative regulation of cell growth);GO:0043065(positive regulation of apoptotic process)	NA	NA	NA
1	ENSMUSG00000000441	Raf1	2.02568	1.55156	0.384683	1.72643e-218	4.42915e-214	v-raf-leukemia viral oncogene 1 [Source:MGI Symbol;Acc:MGI:97847]	GO:0000165(MAPK cascade);GO:0000166(nucleotide binding);GO:0000186(activation of MAPKK activity);GO:0001666(response to hypoxia);GO:0001678(cellular glucose homeostasis);GO:0001934(positive regulation of protein phosphorylation);GO:0004672(protein kinase activity);GO:0004674(protein serine/threonine kinase activity);GO:0004709(MAP kinase kinase kinase activity);GO:0005515(protein binding);GO:0005…	01521(EGFR tyrosine kinase inhibitor resistance);01522(Endocrine resistance);04010(MAPK signaling pathway);04012(ErbB signaling pathway);04014(Ras signaling pathway);04015(Rap1 signaling pathway);04022(cGMP-PKG signaling pathway);04024(cAMP signaling pathway);04062(Chemokine signaling pathway);04068(FoxO signaling pathway);04071(Sphingolipid signaling pathway);04072(Phospholipase D signaling path…	K04366	EC:2.7.11.1
1	ENSMUSG00000042599	Kdm7a	5.18947	4.02431	0.366846	2.80342e-216	7.19218e-212	lysine (K)-specific demethylase 7A [Source:MGI Symbol;Acc:MGI:2443388]	GO:0005506(iron ion binding);GO:0005634(nucleus);GO:0005654(nucleoplasm);GO:0005730(nucleolus);GO:0006325(chromatin organization);GO:0007399(nervous system development);GO:0008270(zinc ion binding);GO:0016491(oxidoreductase activity);GO:0016706(2-oxoglutarate-dependent dioxygenase activity);GO:0030901(midbrain development);GO:0032454(histone demethylase activity (H3-K9 specific));GO:0033169(histo…	NA	K11445	EC:1.14.11.-
1	ENSMUSG00000030047	Arhgap25	1.80709	1.41335	0.354555	3.32517e-216	8.53071e-212	Rho GTPase activating protein 25 [Source:MGI Symbol;Acc:MGI:2443687]	GO:0001891(phagocytic cup);GO:0003674(molecular_function);GO:0005096(GTPase activator activity);GO:0006911(phagocytosis, engulfment);GO:0007015(actin filament organization);GO:0007165(signal transduction);GO:0043547(positive regulation of GTPase activity);GO:0051058(negative regulation of small GTPase mediated signal transduction)	NA	K20642	NA
1	ENSMUSG00000055805	Fmnl1	2.75216	2.27454	0.27499	3.67321e-216	9.42362e-212	formin-like 1 [Source:MGI Symbol;Acc:MGI:1888994]	GO:0003779(actin binding);GO:0005522(profilin binding);GO:0005737(cytoplasm);GO:0005829(cytosol);GO:0005886(plasma membrane);GO:0006929(substrate-dependent cell migration);GO:0007010(cytoskeleton organization);GO:0008360(regulation of cell shape);GO:0009987(cellular process);GO:0016020(membrane);GO:0016043(cellular component organization);GO:0017048(Rho GTPase binding);GO:0030036(actin cytoskelet…	NA	NA	NA
1	ENSMUSG00000054823	Nsd3	2.45405	1.95816	0.325666	1.36626e-214	3.50513e-210	nuclear receptor binding SET domain protein 3 [Source:MGI Symbol;Acc:MGI:2142581]	GO:0000785(chromatin);GO:0003713(transcription coactivator activity);GO:0005515(protein binding);GO:0005634(nucleus);GO:0005694(chromosome);GO:0006325(chromatin organization);GO:0006355(regulation of transcription, DNA-templated);GO:0008168(methyltransferase activity);GO:0010452(histone H3-K36 methylation);GO:0016571(histone methylation);GO:0016740(transferase activity);GO:0018024(histone-lysine …	00310(Lysine degradation)	K11425	EC:2.1.1.43
1	ENSMUSG00000026073	Il1r2	1.88946	1.35803	0.476458	3.19584e-214	8.19893e-210	interleukin 1 receptor, type II [Source:MGI Symbol;Acc:MGI:96546]	GO:0004908(interleukin-1 receptor activity);GO:0004910(interleukin-1, type II, blocking receptor activity);GO:0005576(extracellular region);GO:0005737(cytoplasm);GO:0005886(plasma membrane);GO:0010955(negative regulation of protein processing);GO:0016020(membrane);GO:0016021(integral component of membrane);GO:0019221(cytokine-mediated signaling pathway);GO:0019966(interleukin-1 binding);GO:005071…	04060(Cytokine-cytokine receptor interaction);04640(Hematopoietic cell lineage);05146(Amoebiasis);05166(Human T-cell leukemia virus 1 infection);05202(Transcriptional misregulation in cancer);05215(Prostate cancer);05418(Fluid shear stress and atherosclerosis)	K04387	NA
1	ENSMUSG00000074922	Fam122a	0.973978	0.783001	0.314876	4.58498e-214	1.17628e-209	family with sequence similarity 122, member A [Source:MGI Symbol;Acc:MGI:1915284]	GO:0004865(protein serine/threonine phosphatase inhibitor activity);GO:0005575(cellular_component);GO:0030307(positive regulation of cell growth);GO:0032436(positive regulation of proteasomal ubiquitin-dependent protein catabolic process);GO:0032515(negative regulation of phosphoprotein phosphatase activity)	NA	NA	NA
1	ENSMUSG00000018899	Irf1	1.54666	1.11868	0.467364	1.32296e-213	3.39405e-209	interferon regulatory factor 1 [Source:MGI Symbol;Acc:MGI:96590]	GO:0000790(nuclear chromatin);GO:0000978(RNA polymerase II proximal promoter sequence-specific DNA binding);GO:0000981(DNA-binding transcription factor activity, RNA polymerase II-specific);GO:0001228(DNA-binding transcription activator activity, RNA polymerase II-specific);GO:0002376(immune system process);GO:0002819(regulation of adaptive immune response);GO:0003677(DNA binding);GO:0003700(DNA-…	04625(C-type lectin receptor signaling pathway);04668(TNF signaling pathway);04917(Prolactin signaling pathway);05133(Pertussis);05165(Human papillomavirus infection)	K09444	NA
1	ENSMUSG00000022433	Csnk1e	1.71734	1.31745	0.382425	2.16904e-213	5.56468e-209	casein kinase 1, epsilon [Source:MGI Symbol;Acc:MGI:1351660]	GO:0000166(nucleotide binding);GO:0004672(protein kinase activity);GO:0004674(protein serine/threonine kinase activity);GO:0005515(protein binding);GO:0005524(ATP binding);GO:0005634(nucleus);GO:0005654(nucleoplasm);GO:0005737(cytoplasm);GO:0005829(cytosol);GO:0006468(protein phosphorylation);GO:0006897(endocytosis);GO:0007623(circadian rhythm);GO:0016055(Wnt signaling pathway);GO:0016301(kinase …	04068(FoxO signaling pathway);04310(Wnt signaling pathway);04340(Hedgehog signaling pathway);04390(Hippo signaling pathway);04392(Hippo signaling pathway - multiple species);04710(Circadian rhythm)	K08960	EC:2.7.11.1
1	ENSMUSG00000052707	Tnrc6a	1.59447	1.30572	0.288228	2.26891e-212	5.82088e-208	trinucleotide repeat containing 6a [Source:MGI Symbol;Acc:MGI:2385292]	GO:0000932(P-body);GO:0003676(nucleic acid binding);GO:0003723(RNA binding);GO:0005654(nucleoplasm);GO:0005737(cytoplasm);GO:0005794(Golgi apparatus);GO:0006417(regulation of translation);GO:0009267(cellular response to starvation);GO:0031047(gene silencing by RNA);GO:0032507(maintenance of protein location in cell);GO:0032947(protein-containing complex scaffold activity);GO:0035068(micro-ribonuc…	NA	K18412	NA
1	ENSMUSG00000026469	Xpr1	1.61901	1.21495	0.414217	8.28424e-212	2.12532e-207	xenotropic and polytropic retrovirus receptor 1 [Source:MGI Symbol;Acc:MGI:97932]	GO:0000822(inositol hexakisphosphate binding);GO:0001618(virus receptor activity);GO:0005794(Golgi apparatus);GO:0005886(plasma membrane);GO:0009615(response to virus);GO:0015114(phosphate ion transmembrane transporter activity);GO:0015562(efflux transmembrane transporter activity);GO:0016020(membrane);GO:0016021(integral component of membrane);GO:0030643(cellular phosphate ion homeostasis);GO:00…	NA	NA	NA
1	ENSMUSG00000036438	Calm2	5.05895	3.72866	0.440179	2.49978e-211	6.41318e-207	calmodulin 2 [Source:MGI Symbol;Acc:MGI:103250]	GO:0000086(G2/M transition of mitotic cell cycle);GO:0000922(spindle pole);GO:0002027(regulation of heart rate);GO:0005509(calcium ion binding);GO:0005513(detection of calcium ion);GO:0005634(nucleus);GO:0005654(nucleoplasm);GO:0005737(cytoplasm);GO:0005813(centrosome);GO:0005819(spindle);GO:0005829(cytosol);GO:0005856(cytoskeleton);GO:0005876(spindle microtubule);GO:0005886(plasma membrane);GO:0…	04014(Ras signaling pathway);04015(Rap1 signaling pathway);04020(Calcium signaling pathway);04022(cGMP-PKG signaling pathway);04024(cAMP signaling pathway);04070(Phosphatidylinositol signaling system);04114(Oocyte meiosis);04218(Cellular senescence);04261(Adrenergic signaling in cardiomyocytes);04270(Vascular smooth muscle contraction);04371(Apelin signaling pathway);04625(C-type lectin receptor …	K02183	NA
1	ENSMUSG00000021000	Mia2	2.01724	1.62969	0.307781	3.89609e-211	9.99543e-207	melanoma inhibitory activity 2 [Source:MGI Symbol;Acc:MGI:2159614]	GO:0005515(protein binding);GO:0016020(membrane);GO:0016021(integral component of membrane)	NA	NA	NA
1	ENSMUSG00000041645	Ddx24	1.20188	1.00044	0.264658	7.29086e-211	1.87047e-206	DEAD (Asp-Glu-Ala-Asp) box polypeptide 24 [Source:MGI Symbol;Acc:MGI:1351337]	GO:0000166(nucleotide binding);GO:0003676(nucleic acid binding);GO:0003723(RNA binding);GO:0004386(helicase activity);GO:0005524(ATP binding);GO:0005730(nucleolus);GO:0016787(hydrolase activity)	NA	K14805	EC:3.6.4.13
1	ENSMUSG00000040713	Creg1	3.40696	2.47976	0.458287	3.03322e-210	7.78173e-206	cellular repressor of E1A-stimulated genes 1 [Source:MGI Symbol;Acc:MGI:1344382]	GO:0005576(extracellular region);GO:0005615(extracellular space);GO:0005667(transcription factor complex);GO:0006355(regulation of transcription, DNA-templated);GO:0008134(transcription factor binding);GO:0040008(regulation of growth);GO:0048037(cofactor binding)	NA	NA	NA
1	ENSMUSG00000043004	Gng2	2.01597	1.58346	0.348393	4.53292e-209	1.16292e-204	guanine nucleotide binding protein (G protein), gamma 2 [Source:MGI Symbol;Acc:MGI:102705]	GO:0003924(GTPase activity);GO:0005834(heterotrimeric G-protein complex);GO:0005886(plasma membrane);GO:0007165(signal transduction);GO:0007186(G protein-coupled receptor signaling pathway);GO:0007191(adenylate cyclase-activating dopamine receptor signaling pathway);GO:0008283(cell population proliferation);GO:0016020(membrane);GO:0031681(G-protein beta-subunit binding);GO:0071380(cellular respon…	04014(Ras signaling pathway);04062(Chemokine signaling pathway);04151(PI3K-Akt signaling pathway);04371(Apelin signaling pathway);04713(Circadian entrainment);04723(Retrograde endocannabinoid signaling);04724(Glutamatergic synapse);04725(Cholinergic synapse);04726(Serotonergic synapse);04727(GABAergic synapse);04728(Dopaminergic synapse);04926(Relaxin signaling pathway);05032(Morphine addiction);…	K07826	NA
1	ENSMUSG00000084786	Ubl5	4.88707	3.98393	0.294778	1.66157e-208	4.26277e-204	ubiquitin-like 5 [Source:MGI Symbol;Acc:MGI:1913427]	GO:0000398(mRNA splicing, via spliceosome);GO:0005515(protein binding);GO:0005634(nucleus);GO:0005737(cytoplasm);GO:0006464(cellular protein modification process);GO:0031386(protein tag)	NA	K13113	NA
1	ENSMUSG00000050628	Ubald2	1.6738	1.39316	0.264767	2.21549e-208	5.68385e-204	UBA-like domain containing 2 [Source:MGI Symbol;Acc:MGI:1914635]	GO:0003674(molecular_function);GO:0005515(protein binding);GO:0005575(cellular_component);GO:0008150(biological_process)	NA	NA	NA
1	ENSMUSG00000031858	Mau2	1.25608	0.976526	0.363202	2.48358e-208	6.37163e-204	MAU2 sister chromatid cohesion factor [Source:MGI Symbol;Acc:MGI:1921799]	GO:0000785(chromatin);GO:0003690(double-stranded DNA binding);GO:0005515(protein binding);GO:0005634(nucleus);GO:0005654(nucleoplasm);GO:0005694(chromosome);GO:0007049(cell cycle);GO:0007059(chromosome segregation);GO:0007064(mitotic sister chromatid cohesion);GO:0016604(nuclear body);GO:0032116(SMC loading complex);GO:0034088(maintenance of mitotic sister chromatid cohesion);GO:0047485(protein N…	NA	K11266	NA
1	ENSMUSG00000021134	Srsf5	5.62717	4.46518	0.33369	2.96585e-208	7.60889e-204	serine/arginine-rich splicing factor 5 [Source:MGI Symbol;Acc:MGI:98287]	GO:0000381(regulation of alternative mRNA splicing, via spliceosome);GO:0001889(liver development);GO:0003676(nucleic acid binding);GO:0003723(RNA binding);GO:0005515(protein binding);GO:0005634(nucleus);GO:0005730(nucleolus);GO:0005829(cytosol);GO:0006397(mRNA processing);GO:0008380(RNA splicing);GO:0009611(response to wounding);GO:0016607(nuclear speck);GO:0032868(response to insulin);GO:003286…	03040(Spliceosome);05168(Herpes simplex virus 1 infection)	K12893	NA
1	ENSMUSG00000008348	Ubc	9.06058	6.81808	0.410238	9.54082e-208	2.4477e-203	ubiquitin C [Source:MGI Symbol;Acc:MGI:98889]	GO:0002020(protease binding);GO:0005515(protein binding);GO:0005634(nucleus);GO:0005654(nucleoplasm);GO:0005737(cytoplasm);GO:0005829(cytosol);GO:0016567(protein ubiquitination);GO:0019941(modification-dependent protein catabolic process);GO:0031386(protein tag);GO:0031625(ubiquitin protein ligase binding);GO:0043209(myelin sheath)	03320(PPAR signaling pathway)	K08770	NA
1	ENSMUSG00000097636	Mirt1	3.30857	2.4811	0.415225	2.11382e-207	5.42301e-203	myocardial infarction associated transcript 1 [Source:MGI Symbol;Acc:MGI:1922001]	NA	NA	NA	NA
1	ENSMUSG00000057193	Slc44a2	1.12589	0.893574	0.333403	4.3295e-207	1.11073e-202	solute carrier family 44, member 2 [Source:MGI Symbol;Acc:MGI:1915932]	GO:0005515(protein binding);GO:0016020(membrane);GO:0016021(integral component of membrane)	05231(Choline metabolism in cancer)	K15377	NA
1	ENSMUSG00000018501	Ncor1	5.37452	4.32046	0.314951	7.09256e-207	1.8196e-202	nuclear receptor co-repressor 1 [Source:MGI Symbol;Acc:MGI:1349717]	GO:0000118(histone deacetylase complex);GO:0000122(negative regulation of transcription by RNA polymerase II);GO:0000790(nuclear chromatin);GO:0001102(RNA polymerase II activating transcription factor binding);GO:0003677(DNA binding);GO:0003714(transcription corepressor activity);GO:0005634(nucleus);GO:0005654(nucleoplasm);GO:0005829(cytosol);GO:0016580(Sin3 complex);GO:0017053(transcriptional re…	01522(Endocrine resistance);04919(Thyroid hormone signaling pathway);05202(Transcriptional misregulation in cancer)	K04650	NA
1	ENSMUSG00000002897	Il17ra	3.41447	2.77505	0.299147	1.48008e-206	3.79714e-202	interleukin 17 receptor A [Source:MGI Symbol;Acc:MGI:107399]	GO:0005102(signaling receptor binding);GO:0005886(plasma membrane);GO:0016020(membrane);GO:0016021(integral component of membrane);GO:0019221(cytokine-mediated signaling pathway);GO:0030368(interleukin-17 receptor activity);GO:0032747(positive regulation of interleukin-23 production);GO:0050729(positive regulation of inflammatory response);GO:0050832(defense response to fungus);GO:0071345(cellula…	04060(Cytokine-cytokine receptor interaction);04657(IL-17 signaling pathway)	K05164	NA
1	ENSMUSG00000006024	Napa	0.935927	0.757399	0.305342	1.67516e-206	4.29761e-202	N-ethylmaleimide sensitive fusion protein attachment protein alpha [Source:MGI Symbol;Acc:MGI:104563]	GO:0000149(SNARE binding);GO:0005483(soluble NSF attachment protein activity);GO:0005515(protein binding);GO:0005774(vacuolar membrane);GO:0005886(plasma membrane);GO:0006886(intracellular protein transport);GO:0007420(brain development);GO:0010807(regulation of synaptic vesicle priming);GO:0015031(protein transport);GO:0016020(membrane);GO:0016082(synaptic vesicle priming);GO:0016192(vesicle-med…	04721(Synaptic vesicle cycle)	K15296	NA
1	ENSMUSG00000063193	Cd300lb	2.32715	1.70009	0.452949	1.72923e-206	4.43633e-202	CD300 molecule like family member B [Source:MGI Symbol;Acc:MGI:2685099]	GO:0016020(membrane);GO:0016021(integral component of membrane)	NA	K20395	NA
1	ENSMUSG00000062901	Klhl24	1.96839	1.53318	0.360483	2.25777e-206	5.79231e-202	kelch-like 24 [Source:MGI Symbol;Acc:MGI:1923035]	GO:0005515(protein binding);GO:0005737(cytoplasm);GO:0005912(adherens junction);GO:0016567(protein ubiquitination);GO:0030054(cell junction);GO:0030057(desmosome);GO:0030424(axon);GO:0031463(Cul3-RING ubiquitin ligase complex);GO:0042995(cell projection);GO:0043204(perikaryon);GO:0045109(intermediate filament organization);GO:0051865(protein autoubiquitination);GO:2000312(regulation of kainate se…	NA	K10461	NA
1	ENSMUSG00000067212	H2-T23	2.01652	1.6446	0.294133	4.49209e-206	1.15244e-201	histocompatibility 2, T region locus 23 [Source:MGI Symbol;Acc:MGI:95957]	GO:0001815(positive regulation of antibody-dependent cellular cytotoxicity);GO:0001916(positive regulation of T cell mediated cytotoxicity);GO:0002250(adaptive immune response);GO:0002376(immune system process);GO:0002474(antigen processing and presentation of peptide antigen via MHC class I);GO:0002476(antigen processing and presentation of endogenous peptide antigen via MHC class Ib);GO:0002477…	04144(Endocytosis);04145(Phagosome);04218(Cellular senescence);04514(Cell adhesion molecules (CAMs));04612(Antigen processing and presentation);04650(Natural killer cell mediated cytotoxicity);04940(Type I diabetes mellitus);05163(Human cytomegalovirus infection);05165(Human papillomavirus infection);05166(Human T-cell leukemia virus 1 infection);05167(Kaposi sarcoma-associated herpesvirus infect…	K06751	NA
1	ENSMUSG00000031431	Tsc22d3	1.6534	1.31461	0.330807	7.73318e-206	1.98395e-201	TSC22 domain family, member 3 [Source:MGI Symbol;Acc:MGI:1196284]	GO:0003700(DNA-binding transcription factor activity);GO:0005634(nucleus);GO:0005737(cytoplasm);GO:0006355(regulation of transcription, DNA-templated);GO:0006970(response to osmotic stress);GO:0070236(negative regulation of activation-induced cell death of T cells)	NA	NA	NA
1	ENSMUSG00000033016	Nfatc1	1.02783	0.834052	0.301386	8.63734e-206	2.21591e-201	nuclear factor of activated T cells, cytoplasmic, calcineurin dependent 1 [Source:MGI Symbol;Acc:MGI:102469]	GO:0000790(nuclear chromatin);GO:0000977(RNA polymerase II regulatory region sequence-specific DNA binding);GO:0001225(RNA polymerase II transcription coactivator binding);GO:0003677(DNA binding);GO:0003700(DNA-binding transcription factor activity);GO:0005634(nucleus);GO:0005654(nucleoplasm);GO:0006355(regulation of transcription, DNA-templated);GO:0016604(nuclear body);GO:0033173(calcineurin-NF…	04010(MAPK signaling pathway);04022(cGMP-PKG signaling pathway);04024(cAMP signaling pathway);04218(Cellular senescence);04310(Wnt signaling pathway);04380(Osteoclast differentiation);04625(C-type lectin receptor signaling pathway);04650(Natural killer cell mediated cytotoxicity);04658(Th1 and Th2 cell differentiation);04659(Th17 cell differentiation);04660(T cell receptor signaling pathway);0466…	K04446	NA
1	ENSMUSG00000041607	Mbp	1.41271	1.13241	0.319065	2.81958e-205	7.23363e-201	myelin basic protein [Source:MGI Symbol;Acc:MGI:96925]	GO:0000165(MAPK cascade);GO:0002020(protease binding);GO:0005516(calmodulin binding);GO:0005634(nucleus);GO:0005737(cytoplasm);GO:0005886(plasma membrane);GO:0007605(sensory perception of sound);GO:0009636(response to toxic substance);GO:0016020(membrane);GO:0019911(structural constituent of myelin sheath);GO:0032991(protein-containing complex);GO:0033269(internode region of axon);GO:0034115(nega…	NA	K17269	NA
1	ENSMUSG00000051397	Tacstd2	1.56705	1.14196	0.456533	1.62076e-204	4.15807e-200	tumor-associated calcium signal transducer 2 [Source:MGI Symbol;Acc:MGI:1861606]	GO:0005615(extracellular space);GO:0005634(nucleus);GO:0005886(plasma membrane);GO:0005923(bicellular tight junction);GO:0009925(basal plasma membrane);GO:0010633(negative regulation of epithelial cell migration);GO:0016020(membrane);GO:0016021(integral component of membrane);GO:0016328(lateral plasma membrane);GO:0050678(regulation of epithelial cell proliferation);GO:0051497(negative regulation…	NA	K17288	NA
1	ENSMUSG00000054499	Dedd2	1.23448	0.9728	0.343691	4.05304e-204	1.03981e-199	death effector domain-containing DNA binding protein 2 [Source:MGI Symbol;Acc:MGI:1914629]	GO:0003677(DNA binding);GO:0005515(protein binding);GO:0005634(nucleus);GO:0005730(nucleolus);GO:0006915(apoptotic process);GO:0008625(extrinsic apoptotic signaling pathway via death domain receptors);GO:0030262(apoptotic nuclear changes);GO:0042981(regulation of apoptotic process);GO:2001238(positive regulation of extrinsic apoptotic signaling pathway)	NA	NA	NA
1	ENSMUSG00000008318	Relt	0.994132	0.777648	0.35432	5.00331e-204	1.2836e-199	RELT tumor necrosis factor receptor [Source:MGI Symbol;Acc:MGI:2443373]	GO:0005515(protein binding);GO:0005634(nucleus);GO:0005737(cytoplasm);GO:0005886(plasma membrane);GO:0006915(apoptotic process);GO:0012501(programmed cell death);GO:0016020(membrane);GO:0016021(integral component of membrane);GO:0048471(perinuclear region of cytoplasm)	04060(Cytokine-cytokine receptor interaction)	K05156	NA
1	ENSMUSG00000052331	Ankrd44	2.51477	2.08271	0.271965	7.49992e-204	1.9241e-199	ankyrin repeat domain 44 [Source:MGI Symbol;Acc:MGI:3045243]	GO:0003674(molecular_function);GO:0005515(protein binding);GO:0005575(cellular_component);GO:0008150(biological_process)	NA	K15503	NA
1	ENSMUSG00000020564	Atxn7l1	1.14765	0.941082	0.286287	1.08009e-203	2.77098e-199	ataxin 7-like 1 [Source:MGI Symbol;Acc:MGI:3584458]	GO:0003674(molecular_function);GO:0005575(cellular_component);GO:0008150(biological_process)	NA	K11318	NA
1	ENSMUSG00000005533	Igf1r	2.70341	2.18036	0.310214	1.70417e-203	4.37205e-199	insulin-like growth factor I receptor [Source:MGI Symbol;Acc:MGI:96433]	GO:0000166(nucleotide binding);GO:0004672(protein kinase activity);GO:0004713(protein tyrosine kinase activity);GO:0004714(transmembrane receptor protein tyrosine kinase activity);GO:0005010(insulin-like growth factor-activated receptor activity);GO:0005158(insulin receptor binding);GO:0005515(protein binding);GO:0005520(insulin-like growth factor binding);GO:0005524(ATP binding);GO:0006468(prote…	01521(EGFR tyrosine kinase inhibitor resistance);01522(Endocrine resistance);04010(MAPK signaling pathway);04014(Ras signaling pathway);04015(Rap1 signaling pathway);04066(HIF-1 signaling pathway);04068(FoxO signaling pathway);04114(Oocyte meiosis);04140(Autophagy - animal);04144(Endocytosis);04150(mTOR signaling pathway);04151(PI3K-Akt signaling pathway);04152(AMPK signaling pathway);04211(Longe…	K05087	EC:2.7.10.1
1	ENSMUSG00000005514	Por	2.21748	1.74956	0.341928	1.98155e-202	5.08366e-198	P450 (cytochrome) oxidoreductase [Source:MGI Symbol;Acc:MGI:97744]	GO:0003420(regulation of growth plate cartilage chondrocyte proliferation);GO:0003958(NADPH-hemoprotein reductase activity);GO:0004128(cytochrome-b5 reductase activity, acting on NAD(P)H);GO:0005737(cytoplasm);GO:0005739(mitochondrion);GO:0005783(endoplasmic reticulum);GO:0005789(endoplasmic reticulum membrane);GO:0005829(cytosol);GO:0007584(response to nutrient);GO:0008941(nitric oxide dioxygena…	NA	K00327	EC:1.6.2.4
1	ENSMUSG00000004677	Myo9b	1.27715	1.06258	0.265363	2.77722e-202	7.12495e-198	myosin IXb [Source:MGI Symbol;Acc:MGI:106624]	GO:0000146(microfilament motor activity);GO:0000166(nucleotide binding);GO:0003774(motor activity);GO:0003779(actin binding);GO:0005096(GTPase activator activity);GO:0005515(protein binding);GO:0005516(calmodulin binding);GO:0005524(ATP binding);GO:0005737(cytoplasm);GO:0005829(cytosol);GO:0005884(actin filament);GO:0005938(cell cortex);GO:0007165(signal transduction);GO:0016459(myosin complex);G…	NA	K10360	NA
1	ENSMUSG00000019726	Lyst	7.22158	5.60161	0.366474	3.94091e-202	1.01104e-197	lysosomal trafficking regulator [Source:MGI Symbol;Acc:MGI:107448]	GO:0005515(protein binding);GO:0007040(lysosome organization);GO:0015630(microtubule cytoskeleton);GO:0032510(endosome to lysosome transport via multivesicular body sorting pathway);GO:0042267(natural killer cell mediated cytotoxicity);GO:0043473(pigmentation)	NA	K22937	NA
1	ENSMUSG00000060063	Alox5ap	16.6121	12.9795	0.355997	5.77659e-202	1.48198e-197	arachidonate 5-lipoxygenase activating protein [Source:MGI Symbol;Acc:MGI:107505]	GO:0002540(leukotriene production involved in inflammatory response);GO:0002675(positive regulation of acute inflammatory response);GO:0004051(arachidonate 5-lipoxygenase activity);GO:0004364(glutathione transferase activity);GO:0004464(leukotriene-C4 synthase activity);GO:0004602(glutathione peroxidase activity);GO:0005515(protein binding);GO:0005634(nucleus);GO:0005635(nuclear envelope);GO:0005…	04664(Fc epsilon RI signaling pathway)	NA	NA
1	ENSMUSG00000027508	Pag1	2.58288	2.12294	0.28292	8.08666e-202	2.07463e-197	phosphoprotein associated with glycosphingolipid microdomains 1 [Source:MGI Symbol;Acc:MGI:2443160]	GO:0002250(adaptive immune response);GO:0002376(immune system process);GO:0005515(protein binding);GO:0005886(plasma membrane);GO:0016020(membrane);GO:0016021(integral component of membrane);GO:0035556(intracellular signal transduction);GO:0042169(SH2 domain binding);GO:0045121(membrane raft);GO:0050863(regulation of T cell activation);GO:0050868(negative regulation of T cell activation)	NA	NA	NA
1	ENSMUSG00000024053	Emilin2	2.9464	2.06883	0.51014	1.19332e-201	3.06146e-197	elastin microfibril interfacer 2 [Source:MGI Symbol;Acc:MGI:2389136]	GO:0005515(protein binding);GO:0005576(extracellular region);GO:0005581(collagen trimer);GO:0005615(extracellular space);GO:0007155(cell adhesion);GO:0010811(positive regulation of cell-substrate adhesion);GO:0030023(extracellular matrix constituent conferring elasticity);GO:0031012(extracellular matrix);GO:0062023(collagen-containing extracellular matrix)	NA	NA	NA
1	ENSMUSG00000030530	Furin	1.23998	0.998965	0.311811	7.04091e-201	1.80635e-196	furin (paired basic amino acid cleaving enzyme) [Source:MGI Symbol;Acc:MGI:97513]	GO:0000139(Golgi membrane);GO:0002020(protease binding);GO:0004175(endopeptidase activity);GO:0004252(serine-type endopeptidase activity);GO:0004867(serine-type endopeptidase inhibitor activity);GO:0005515(protein binding);GO:0005576(extracellular region);GO:0005768(endosome);GO:0005769(early endosome);GO:0005783(endoplasmic reticulum);GO:0005788(endoplasmic reticulum lumen);GO:0005789(endoplasmi…	05164(Influenza A)	K01349	EC:3.4.21.75
1	ENSMUSG00000042613	Pbxip1	3.72796	2.96658	0.329584	2.34262e-200	6.00999e-196	pre B cell leukemia transcription factor interacting protein 1 [Source:MGI Symbol;Acc:MGI:2441670]	GO:0003674(molecular_function);GO:0003714(transcription corepressor activity);GO:0005634(nucleus);GO:0005737(cytoplasm);GO:0005856(cytoskeleton);GO:0005874(microtubule);GO:0008150(biological_process);GO:0016020(membrane);GO:0016021(integral component of membrane);GO:0030154(cell differentiation);GO:0045892(negative regulation of transcription, DNA-templated)	NA	NA	NA
1	ENSMUSG00000024773	Atg2a	1.47436	1.18823	0.31128	5.05887e-199	1.29785e-194	autophagy related 2A [Source:MGI Symbol;Acc:MGI:1916291]	GO:0000045(autophagosome assembly);GO:0000407(phagophore assembly site);GO:0000422(autophagy of mitochondrion);GO:0003674(molecular_function);GO:0005634(nucleus);GO:0005811(lipid droplet);GO:0005829(cytosol);GO:0006914(autophagy);GO:0016020(membrane);GO:0019898(extrinsic component of membrane);GO:0034045(phagophore assembly site membrane);GO:0043231(intracellular membrane-bounded organelle)	04136(Autophagy - other);04140(Autophagy - animal)	K17906	NA
1	ENSMUSG00000025982	Sf3b1	4.28325	3.52429	0.281373	1.79635e-198	4.60853e-194	splicing factor 3b, subunit 1 [Source:MGI Symbol;Acc:MGI:1932339]	GO:0000245(spliceosomal complex assembly);GO:0000398(mRNA splicing, via spliceosome);GO:0003729(mRNA binding);GO:0005634(nucleus);GO:0005686(U2 snRNP);GO:0005689(U12-type spliceosomal complex);GO:0016607(nuclear speck);GO:0034693(U11/U12 snRNP);GO:0071005(U2-type precatalytic spliceosome);GO:0071013(catalytic step 2 spliceosome)	03040(Spliceosome)	K12828	NA
1	ENSMUSG00000022855	Senp2	1.33893	1.11218	0.267697	2.40657e-198	6.17405e-194	SUMO/sentrin specific peptidase 2 [Source:MGI Symbol;Acc:MGI:1923076]	GO:0001934(positive regulation of protein phosphorylation);GO:0005634(nucleus);GO:0005643(nuclear pore);GO:0005737(cytoplasm);GO:0005829(cytosol);GO:0006508(proteolysis);GO:0007507(heart development);GO:0008233(peptidase activity);GO:0008234(cysteine-type peptidase activity);GO:0009950(dorsal/ventral axis specification);GO:0015031(protein transport);GO:0016020(membrane);GO:0016055(Wnt signaling p…	03013(RNA transport);04310(Wnt signaling pathway)	K03345	EC:3.4.22.68
1	ENSMUSG00000036833	Pnpla7	1.33482	1.10514	0.272417	4.39853e-198	1.12844e-193	patatin-like phospholipase domain containing 7 [Source:MGI Symbol;Acc:MGI:2385325]	GO:0004622(lysophospholipase activity);GO:0005634(nucleus);GO:0005739(mitochondrion);GO:0005764(lysosome);GO:0005765(lysosomal membrane);GO:0005783(endoplasmic reticulum);GO:0005789(endoplasmic reticulum membrane);GO:0006629(lipid metabolic process);GO:0016020(membrane);GO:0016021(integral component of membrane);GO:0016042(lipid catabolic process);GO:0016787(hydrolase activity);GO:0031090(organel…	00564(Glycerophospholipid metabolism)	K14676	EC:3.1.1.5
1	ENSMUSG00000030748	Il4ra	1.15031	0.865415	0.410562	6.20622e-198	1.59221e-193	interleukin 4 receptor, alpha [Source:MGI Symbol;Acc:MGI:105367]	GO:0002376(immune system process);GO:0002532(production of molecular mediator involved in inflammatory response);GO:0002639(positive regulation of immunoglobulin production);GO:0004896(cytokine receptor activity);GO:0005515(protein binding);GO:0005576(extracellular region);GO:0005615(extracellular space);GO:0005886(plasma membrane);GO:0016020(membrane);GO:0016021(integral component of membrane);G…	04060(Cytokine-cytokine receptor interaction);04151(PI3K-Akt signaling pathway);04630(Jak-STAT signaling pathway);04640(Hematopoietic cell lineage);04658(Th1 and Th2 cell differentiation);04659(Th17 cell differentiation);05200(Pathways in cancer);05321(Inflammatory bowel disease (IBD))	K05071	NA
1	ENSMUSG00000039936	Pik3cd	1.49976	1.22028	0.29752	1.00203e-197	2.57071e-193	phosphatidylinositol-4,5-bisphosphate 3-kinase catalytic subunit delta [Source:MGI Symbol;Acc:MGI:1098211]	GO:0000166(nucleotide binding);GO:0001782(B cell homeostasis);GO:0002250(adaptive immune response);GO:0002376(immune system process);GO:0005524(ATP binding);GO:0005737(cytoplasm);GO:0005829(cytosol);GO:0005886(plasma membrane);GO:0005942(phosphatidylinositol 3-kinase complex);GO:0006468(protein phosphorylation);GO:0006935(chemotaxis);GO:0006954(inflammatory response);GO:0007166(cell surface recep…	00562(Inositol phosphate metabolism);01521(EGFR tyrosine kinase inhibitor resistance);01522(Endocrine resistance);01524(Platinum drug resistance);04012(ErbB signaling pathway);04014(Ras signaling pathway);04015(Rap1 signaling pathway);04024(cAMP signaling pathway);04062(Chemokine signaling pathway);04066(HIF-1 signaling pathway);04068(FoxO signaling pathway);04070(Phosphatidylinositol signaling s…	K00922	EC:2.7.1.153
1	ENSMUSG00000067235	H2-Q10	2.78007	1.62991	0.77033	1.91553e-197	4.91429e-193	histocompatibility 2, Q region locus 10 [Source:MGI Symbol;Acc:MGI:95929]	GO:0001916(positive regulation of T cell mediated cytotoxicity);GO:0002376(immune system process);GO:0002474(antigen processing and presentation of peptide antigen via MHC class I);GO:0002476(antigen processing and presentation of endogenous peptide antigen via MHC class Ib);GO:0002486(antigen processing and presentation of endogenous peptide antigen via MHC class I via ER pathway, TAP-independen…	04144(Endocytosis);04145(Phagosome);04218(Cellular senescence);04514(Cell adhesion molecules (CAMs));04612(Antigen processing and presentation);04650(Natural killer cell mediated cytotoxicity);04940(Type I diabetes mellitus);05163(Human cytomegalovirus infection);05165(Human papillomavirus infection);05166(Human T-cell leukemia virus 1 infection);05167(Kaposi sarcoma-associated herpesvirus infect…	K06751	NA
1	ENSMUSG00000042228	Lyn	3.51547	2.85438	0.300539	2.07336e-197	5.31921e-193	LYN proto-oncogene, Src family tyrosine kinase [Source:MGI Symbol;Acc:MGI:96892]	GO:0000166(nucleotide binding);GO:0001782(B cell homeostasis);GO:0001817(regulation of cytokine production);GO:0001933(negative regulation of protein phosphorylation);GO:0001934(positive regulation of protein phosphorylation);GO:0002250(adaptive immune response);GO:0002376(immune system process);GO:0002431(Fc receptor mediated stimulatory signaling pathway);GO:0002513(tolerance induction to self …	04062(Chemokine signaling pathway);04064(NF-kappa B signaling pathway);04611(Platelet activation);04662(B cell receptor signaling pathway);04664(Fc epsilon RI signaling pathway);04666(Fc gamma R-mediated phagocytosis);04730(Long-term depression);05167(Kaposi sarcoma-associated herpesvirus infection);05169(Epstein-Barr virus infection);05203(Viral carcinogenesis)	K05854	EC:2.7.10.2
1	ENSMUSG00000026483	Fam129a	2.97991	2.47461	0.268063	2.51942e-197	6.46356e-193	family with sequence similarity 129, member A [Source:MGI Symbol;Acc:MGI:2137237]	GO:0001933(negative regulation of protein phosphorylation);GO:0001934(positive regulation of protein phosphorylation);GO:0003674(molecular_function);GO:0005737(cytoplasm);GO:0005829(cytosol);GO:0005886(plasma membrane);GO:0006417(regulation of translation);GO:0016020(membrane);GO:0034976(response to endoplasmic reticulum stress);GO:0045727(positive regulation of translation)	NA	NA	NA
1	ENSMUSG00000066258	Trim12a	1.88793	1.5577	0.277389	2.60516e-197	6.68355e-193	tripartite motif-containing 12A [Source:MGI Symbol;Acc:MGI:1923931]	GO:0004842(ubiquitin-protein transferase activity);GO:0005737(cytoplasm);GO:0006914(autophagy);GO:0008150(biological_process);GO:0008270(zinc ion binding);GO:0016567(protein ubiquitination);GO:0045087(innate immune response);GO:0046872(metal ion binding);GO:0051607(defense response to virus)	NA	NA	NA
1	ENSMUSG00000041235	Chd7	1.97062	1.59695	0.303329	2.87067e-197	7.36471e-193	chromodomain helicase DNA binding protein 7 [Source:MGI Symbol;Acc:MGI:2444748]	GO:0000166(nucleotide binding);GO:0000978(RNA polymerase II proximal promoter sequence-specific DNA binding);GO:0001501(skeletal system development);GO:0001568(blood vessel development);GO:0001701(in utero embryonic development);GO:0001974(blood vessel remodeling);GO:0003007(heart morphogenesis);GO:0003222(ventricular trabecula myocardium morphogenesis);GO:0003226(right ventricular compact myocar…	NA	K14437	EC:3.6.4.12
1	ENSMUSG00000037731	Themis2	1.45003	1.05714	0.455919	3.04626e-197	7.81518e-193	thymocyte selection associated family member 2 [Source:MGI Symbol;Acc:MGI:2446213]	GO:0002376(immune system process);GO:0005515(protein binding);GO:0005634(nucleus);GO:0005737(cytoplasm);GO:0006954(inflammatory response);GO:0050852(T cell receptor signaling pathway)	NA	NA	NA
1	ENSMUSG00000058624	Gda	10.9782	8.65618	0.342837	1.20706e-196	3.0967e-192	guanine deaminase [Source:MGI Symbol;Acc:MGI:95678]	GO:0005515(protein binding);GO:0006147(guanine catabolic process);GO:0008270(zinc ion binding);GO:0008892(guanine deaminase activity);GO:0016787(hydrolase activity);GO:0016810(hydrolase activity, acting on carbon-nitrogen (but not peptide) bonds);GO:0031116(positive regulation of microtubule polymerization);GO:0046098(guanine metabolic process);GO:0046872(metal ion binding)	00230(Purine metabolism)	K01487	EC:3.5.4.3
1	ENSMUSG00000037062	Sh3glb1	5.17331	4.01846	0.364445	1.59384e-196	4.08898e-192	SH3-domain GRB2-like B1 (endophilin) [Source:MGI Symbol;Acc:MGI:1859730]	GO:0000139(Golgi membrane);GO:0000421(autophagosome membrane);GO:0005504(fatty acid binding);GO:0005515(protein binding);GO:0005737(cytoplasm);GO:0005739(mitochondrion);GO:0005740(mitochondrial envelope);GO:0005741(mitochondrial outer membrane);GO:0005769(early endosome);GO:0005783(endoplasmic reticulum);GO:0005794(Golgi apparatus);GO:0005829(cytosol);GO:0006654(phosphatidic acid biosynthetic pro…	04140(Autophagy - animal);04144(Endocytosis)	K11248	NA
1	ENSMUSG00000020823	Sec14l1	1.20034	0.990283	0.277532	1.76517e-196	4.52855e-192	SEC14-like lipid binding 1 [Source:MGI Symbol;Acc:MGI:1921386]	GO:0002376(immune system process);GO:0005654(nucleoplasm);GO:0005737(cytoplasm);GO:0005794(Golgi apparatus);GO:0005829(cytosol);GO:0009968(negative regulation of signal transduction);GO:0015871(choline transport);GO:0039536(negative regulation of RIG-I signaling pathway);GO:0039552(RIG-I binding);GO:0045087(innate immune response);GO:0098772(molecular function regulator)	NA	NA	NA
1	ENSMUSG00000035530	Eif1	16.6626	13.2598	0.329553	3.75024e-196	9.62123e-192	eukaryotic translation initiation factor 1 [Source:MGI Symbol;Acc:MGI:105125]	GO:0003723(RNA binding);GO:0003743(translation initiation factor activity);GO:0005634(nucleus);GO:0005737(cytoplasm);GO:0006412(translation);GO:0006413(translational initiation);GO:0006446(regulation of translational initiation);GO:0009048(dosage compensation by inactivation of X chromosome);GO:0016282(eukaryotic 43S preinitiation complex);GO:0043024(ribosomal small subunit binding)	03013(RNA transport)	K03113	NA
1	ENSMUSG00000052681	Rap1b	4.76429	3.92742	0.278679	5.09419e-196	1.30692e-191	RAS related protein 1b [Source:MGI Symbol;Acc:MGI:894315]	GO:0000166(nucleotide binding);GO:0003924(GTPase activity);GO:0005515(protein binding);GO:0005525(GTP binding);GO:0005737(cytoplasm);GO:0005811(lipid droplet);GO:0005829(cytosol);GO:0005886(plasma membrane);GO:0005911(cell-cell junction);GO:0007165(signal transduction);GO:0007264(small GTPase mediated signal transduction);GO:0008283(cell population proliferation);GO:0009743(response to carbohydra…	04010(MAPK signaling pathway);04014(Ras signaling pathway);04015(Rap1 signaling pathway);04024(cAMP signaling pathway);04062(Chemokine signaling pathway);04510(Focal adhesion);04611(Platelet activation);04670(Leukocyte transendothelial migration);04720(Long-term potentiation);04722(Neurotrophin signaling pathway);04934(Cushing syndrome);04972(Pancreatic secretion);05211(Renal cell carcinoma)	K07836	NA
1	ENSMUSG00000042608	Stk40	1.36964	1.05141	0.381467	5.17212e-196	1.32691e-191	serine/threonine kinase 40 [Source:MGI Symbol;Acc:MGI:1921428]	GO:0000166(nucleotide binding);GO:0003016(respiratory system process);GO:0004672(protein kinase activity);GO:0004674(protein serine/threonine kinase activity);GO:0005515(protein binding);GO:0005524(ATP binding);GO:0005634(nucleus);GO:0005654(nucleoplasm);GO:0005737(cytoplasm);GO:0005829(cytosol);GO:0005977(glycogen metabolic process);GO:0006468(protein phosphorylation);GO:0010468(regulation of ge…	NA	K16312	EC:2.7.11.1
1	ENSMUSG00000002107	Celf2	5.04734	3.99514	0.337276	1.28084e-195	3.28599e-191	CUGBP, Elav-like family member 2 [Source:MGI Symbol;Acc:MGI:1338822]	GO:0000381(regulation of alternative mRNA splicing, via spliceosome);GO:0003676(nucleic acid binding);GO:0003723(RNA binding);GO:0003729(mRNA binding);GO:0005634(nucleus);GO:0005737(cytoplasm);GO:0006376(mRNA splice site selection);GO:0006397(mRNA processing);GO:0036002(pre-mRNA binding);GO:1990904(ribonucleoprotein complex)	NA	K13207	NA
1	ENSMUSG00000020009	Ifngr1	2.06722	1.52719	0.436812	1.95901e-194	5.02584e-190	interferon gamma receptor 1 [Source:MGI Symbol;Acc:MGI:107655]	GO:0004896(cytokine receptor activity);GO:0005515(protein binding);GO:0005783(endoplasmic reticulum);GO:0005886(plasma membrane);GO:0014069(postsynaptic density);GO:0016020(membrane);GO:0016021(integral component of membrane);GO:0019221(cytokine-mediated signaling pathway);GO:0019955(cytokine binding);GO:0030425(dendrite);GO:0031982(vesicle);GO:0051607(defense response to virus)	04060(Cytokine-cytokine receptor interaction);04066(HIF-1 signaling pathway);04217(Necroptosis);04380(Osteoclast differentiation);04630(Jak-STAT signaling pathway);04650(Natural killer cell mediated cytotoxicity);04658(Th1 and Th2 cell differentiation);04659(Th17 cell differentiation);05132(Salmonella infection);05140(Leishmaniasis);05142(Chagas disease (American trypanosomiasis));05145(Toxoplasm…	K05132	NA
1	ENSMUSG00000026737	Pip4k2a	1.16105	0.94428	0.298149	2.10208e-194	5.39289e-190	phosphatidylinositol-5-phosphate 4-kinase, type II, alpha [Source:MGI Symbol;Acc:MGI:1298206]	GO:0000166(nucleotide binding);GO:0005515(protein binding);GO:0005524(ATP binding);GO:0005634(nucleus);GO:0005737(cytoplasm);GO:0005776(autophagosome);GO:0005886(plasma membrane);GO:0010506(regulation of autophagy);GO:0016020(membrane);GO:0016301(kinase activity);GO:0016307(phosphatidylinositol phosphate kinase activity);GO:0016309(1-phosphatidylinositol-5-phosphate 4-kinase activity);GO:0016310(…	00562(Inositol phosphate metabolism);04070(Phosphatidylinositol signaling system);04810(Regulation of actin cytoskeleton)	K00920	EC:2.7.1.149
1	ENSMUSG00000039967	Zfp292	1.12063	0.929787	0.269339	2.32708e-194	5.97011e-190	zinc finger protein 292 [Source:MGI Symbol;Acc:MGI:1353423]	GO:0001228(DNA-binding transcription activator activity, RNA polymerase II-specific);GO:0003676(nucleic acid binding);GO:0003677(DNA binding);GO:0005634(nucleus);GO:0045944(positive regulation of transcription by RNA polymerase II);GO:0046872(metal ion binding)	NA	NA	NA
1	ENSMUSG00000050721	Plekho2	1.37195	1.10953	0.30628	3.04228e-194	7.80497e-190	pleckstrin homology domain containing, family O member 2 [Source:MGI Symbol;Acc:MGI:2143132]	GO:0003674(molecular_function);GO:0005575(cellular_component);GO:0008150(biological_process)	NA	NA	NA
1	ENSMUSG00000097295	Hmgb1-ps8	1.81312	1.38482	0.388775	4.44143e-194	1.13945e-189	high mobility group box 1, pseudogene 8 [Source:MGI Symbol;Acc:MGI:96114]	NA	NA	NA	NA
1	ENSMUSG00000000804	Usp32	1.79925	1.32917	0.436867	8.54585e-194	2.19244e-189	ubiquitin specific peptidase 32 [Source:MGI Symbol;Acc:MGI:2144475]	GO:0004843(thiol-dependent ubiquitin-specific protease activity);GO:0005509(calcium ion binding);GO:0005794(Golgi apparatus);GO:0005829(cytosol);GO:0006508(proteolysis);GO:0006511(ubiquitin-dependent protein catabolic process);GO:0016579(protein deubiquitination);GO:0036459(thiol-dependent ubiquitinyl hydrolase activity)	NA	K11837	EC:3.4.19.12
1	ENSMUSG00000052934	Fbxo31	0.985369	0.718131	0.456418	5.67874e-193	1.45688e-188	F-box protein 31 [Source:MGI Symbol;Acc:MGI:1354708]	GO:0005515(protein binding);GO:0005813(centrosome);GO:0006974(cellular response to DNA damage stimulus);GO:0007049(cell cycle);GO:0016020(membrane);GO:0016021(integral component of membrane);GO:0016567(protein ubiquitination);GO:0019005(SCF ubiquitin ligase complex);GO:0030332(cyclin binding);GO:0031145(anaphase-promoting complex-dependent catabolic process);GO:0031146(SCF-dependent proteasomal u…	NA	K10308	NA
1	ENSMUSG00000007817	Zmiz1	0.83877	0.698721	0.263559	2.66935e-192	6.84821e-188	zinc finger, MIZ-type containing 1 [Source:MGI Symbol;Acc:MGI:3040693]	GO:0001570(vasculogenesis);GO:0001701(in utero embryonic development);GO:0003007(heart morphogenesis);GO:0005515(protein binding);GO:0005634(nucleus);GO:0005654(nucleoplasm);GO:0005737(cytoplasm);GO:0007296(vitellogenesis);GO:0007569(cell aging);GO:0008270(zinc ion binding);GO:0016607(nuclear speck);GO:0043231(intracellular membrane-bounded organelle);GO:0045582(positive regulation of T cell diff…	NA	K22403	NA
1	ENSMUSG00000034902	Pip5k1c	1.04762	0.811179	0.369024	4.94647e-192	1.26902e-187	phosphatidylinositol-4-phosphate 5-kinase, type 1 gamma [Source:MGI Symbol;Acc:MGI:1298224]	GO:0000166(nucleotide binding);GO:0001891(phagocytic cup);GO:0001931(uropod);GO:0005515(protein binding);GO:0005524(ATP binding);GO:0005654(nucleoplasm);GO:0005737(cytoplasm);GO:0005829(cytosol);GO:0005886(plasma membrane);GO:0005912(adherens junction);GO:0005925(focal adhesion);GO:0006661(phosphatidylinositol biosynthetic process);GO:0006887(exocytosis);GO:0006897(endocytosis);GO:0006909(phagocy…	00562(Inositol phosphate metabolism);04070(Phosphatidylinositol signaling system);04072(Phospholipase D signaling pathway);04144(Endocytosis);04510(Focal adhesion);04666(Fc gamma R-mediated phagocytosis);04810(Regulation of actin cytoskeleton);05231(Choline metabolism in cancer)	K00889	EC:2.7.1.68
1	ENSMUSG00000022534	Mefv	0.588001	0.47534	0.306859	1.12736e-191	2.89225e-187	Mediterranean fever [Source:MGI Symbol;Acc:MGI:1859396]	GO:0001726(ruffle);GO:0002376(immune system process);GO:0003779(actin binding);GO:0005634(nucleus);GO:0005737(cytoplasm);GO:0005776(autophagosome);GO:0005856(cytoskeleton);GO:0005874(microtubule);GO:0005875(microtubule associated complex);GO:0006954(inflammatory response);GO:0008270(zinc ion binding);GO:0010508(positive regulation of autophagy);GO:0030027(lamellipodium);GO:0031410(cytoplasmic ves…	04621(NOD-like receptor signaling pathway)	K12803	NA
1	ENSMUSG00000025161	Slc16a3	2.82143	2.2685	0.314688	7.33537e-191	1.88189e-186	solute carrier family 16 (monocarboxylic acid transporters), member 3 [Source:MGI Symbol;Acc:MGI:1933438]	GO:0005886(plasma membrane);GO:0005887(integral component of plasma membrane);GO:0008028(monocarboxylic acid transmembrane transporter activity);GO:0015129(lactate transmembrane transporter activity);GO:0015293(symporter activity);GO:0015718(monocarboxylic acid transport);GO:0016020(membrane);GO:0016021(integral component of membrane);GO:0031965(nuclear membrane);GO:0035873(lactate transmembrane …	05230(Central carbon metabolism in cancer)	K08180	NA
1	ENSMUSG00000009292	Trpm2	2.28657	1.6747	0.449281	7.96477e-191	2.04336e-186	transient receptor potential cation channel, subfamily M, member 2 [Source:MGI Symbol;Acc:MGI:1351901]	GO:0001659(temperature homeostasis);GO:0002407(dendritic cell chemotaxis);GO:0005216(ion channel activity);GO:0005261(cation channel activity);GO:0005262(calcium channel activity);GO:0005272(sodium channel activity);GO:0005384(manganese ion transmembrane transporter activity);GO:0005509(calcium ion binding);GO:0005764(lysosome);GO:0005765(lysosomal membrane);GO:0005886(plasma membrane);GO:0005887…	04621(NOD-like receptor signaling pathway);04921(Oxytocin signaling pathway)	K04977	EC:3.6.1.13
1	ENSMUSG00000022747	St3gal6	1.1599	0.786959	0.559644	2.73245e-190	7.0101e-186	ST3 beta-galactoside alpha-2,3-sialyltransferase 6 [Source:MGI Symbol;Acc:MGI:1888707]	GO:0000139(Golgi membrane);GO:0005575(cellular_component);GO:0005794(Golgi apparatus);GO:0006464(cellular protein modification process);GO:0006486(protein glycosylation);GO:0006664(glycolipid metabolic process);GO:0008373(sialyltransferase activity);GO:0009247(glycolipid biosynthetic process);GO:0009311(oligosaccharide metabolic process);GO:0016020(membrane);GO:0016021(integral component of membr…	00601(Glycosphingolipid biosynthesis - lacto and neolacto series)	K03792	EC:2.4.99.6
1	ENSMUSG00000040907	Atp1a3	1.54621	1.18411	0.384935	3.1451e-190	8.06876e-186	ATPase, Na+/K+ transporting, alpha 3 polypeptide [Source:MGI Symbol;Acc:MGI:88107]	GO:0000166(nucleotide binding);GO:0001540(amyloid-beta binding);GO:0005391(sodium:potassium-exchanging ATPase activity);GO:0005524(ATP binding);GO:0005634(nucleus);GO:0005737(cytoplasm);GO:0005783(endoplasmic reticulum);GO:0005794(Golgi apparatus);GO:0005886(plasma membrane);GO:0005890(sodium:potassium-exchanging ATPase complex);GO:0006811(ion transport);GO:0006813(potassium ion transport);GO:000…	04022(cGMP-PKG signaling pathway);04024(cAMP signaling pathway);04260(Cardiac muscle contraction);04261(Adrenergic signaling in cardiomyocytes);04911(Insulin secretion);04918(Thyroid hormone synthesis);04919(Thyroid hormone signaling pathway);04925(Aldosterone synthesis and secretion);04960(Aldosterone-regulated sodium reabsorption);04961(Endocrine and other factor-regulated calcium reabsorption)…	K01539	EC:7.2.2.13
1	ENSMUSG00000002996	Hbp1	1.28025	1.04964	0.286527	8.42716e-190	2.16199e-185	high mobility group box transcription factor 1 [Source:MGI Symbol;Acc:MGI:894659]	GO:0003677(DNA binding);GO:0003723(RNA binding);GO:0005515(protein binding);GO:0005634(nucleus);GO:0005654(nucleoplasm);GO:0006355(regulation of transcription, DNA-templated);GO:0016607(nuclear speck)	NA	K21644	NA
1	ENSMUSG00000028557	Rnf11	1.57411	1.26686	0.313273	1.075e-188	2.7579e-184	ring finger protein 11 [Source:MGI Symbol;Acc:MGI:1352759]	GO:0000151(ubiquitin ligase complex);GO:0004842(ubiquitin-protein transferase activity);GO:0005515(protein binding);GO:0005634(nucleus);GO:0005737(cytoplasm);GO:0005768(endosome);GO:0005769(early endosome);GO:0006511(ubiquitin-dependent protein catabolic process);GO:0046872(metal ion binding);GO:0051865(protein autoubiquitination);GO:0055037(recycling endosome)	NA	K11980	NA
1	ENSMUSG00000020134	Peli1	1.02226	0.849732	0.266688	1.67875e-187	4.30682e-183	pellino 1 [Source:MGI Symbol;Acc:MGI:1914495]	GO:0000209(protein polyubiquitination);GO:0001819(positive regulation of cytokine production);GO:0004842(ubiquitin-protein transferase activity);GO:0005515(protein binding);GO:0005634(nucleus);GO:0008063(Toll signaling pathway);GO:0008592(regulation of Toll signaling pathway);GO:0016567(protein ubiquitination);GO:0016740(transferase activity);GO:0030890(positive regulation of B cell proliferation…	NA	K11964	EC:2.3.2.27
1	ENSMUSG00000037260	Hgsnat	1.19716	0.908764	0.397635	1.28554e-186	3.29804e-182	heparan-alpha-glucosaminide N-acetyltransferase [Source:MGI Symbol;Acc:MGI:1196297]	GO:0005764(lysosome);GO:0005765(lysosomal membrane);GO:0007041(lysosomal transport);GO:0015019(heparan-alpha-glucosaminide N-acetyltransferase activity);GO:0016020(membrane);GO:0016021(integral component of membrane);GO:0016740(transferase activity);GO:0016746(transferase activity, transferring acyl groups);GO:0051259(protein complex oligomerization)	00531(Glycosaminoglycan degradation);04142(Lysosome)	K10532	EC:2.3.1.78
1	ENSMUSG00000044768	D1Ertd622e	2.03042	1.5769	0.364681	2.15349e-186	5.52478e-182	DNA segment, Chr 1, ERATO Doi 622, expressed [Source:MGI Symbol;Acc:MGI:1277184]	GO:0003674(molecular_function);GO:0005737(cytoplasm);GO:0005929(cilium);GO:0010764(negative regulation of fibroblast migration);GO:0015031(protein transport);GO:0030030(cell projection organization);GO:0035869(ciliary transition zone);GO:0042995(cell projection);GO:0060271(cilium assembly);GO:1900016(negative regulation of cytokine production involved in inflammatory response)	NA	NA	NA
1	ENSMUSG00000020064	Herc4	1.55404	1.26399	0.298038	1.82802e-185	4.68979e-181	hect domain and RLD 4 [Source:MGI Symbol;Acc:MGI:1914595]	GO:0001650(fibrillar center);GO:0004842(ubiquitin-protein transferase activity);GO:0005737(cytoplasm);GO:0005829(cytosol);GO:0007283(spermatogenesis);GO:0016567(protein ubiquitination);GO:0016740(transferase activity);GO:0030154(cell differentiation);GO:0061630(ubiquitin protein ligase activity)	04120(Ubiquitin mediated proteolysis)	K10615	EC:2.3.2.26
1	ENSMUSG00000061286	Exosc5	0.62881	0.511981	0.296534	4.80875e-185	1.23368e-180	exosome component 5 [Source:MGI Symbol;Acc:MGI:107889]	GO:0000176(nuclear exosome (RNase complex));GO:0000177(cytoplasmic exosome (RNase complex));GO:0000178(exosome (RNase complex));GO:0003674(molecular_function);GO:0003723(RNA binding);GO:0005634(nucleus);GO:0005730(nucleolus);GO:0005737(cytoplasm);GO:0006364(rRNA processing);GO:0006401(RNA catabolic process);GO:0016075(rRNA catabolic process);GO:0034427(nuclear-transcribed mRNA catabolic process, …	03018(RNA degradation)	K12590	NA
1	ENSMUSG00000046805	Mpeg1	3.67386	2.57305	0.513817	5.73907e-185	1.47236e-180	macrophage expressed gene 1 [Source:MGI Symbol;Acc:MGI:1333743]	GO:0016020(membrane);GO:0016021(integral component of membrane)	NA	NA	NA
1	ENSMUSG00000054008	Ndst1	1.50882	1.21745	0.309563	6.5747e-185	1.68674e-180	N-deacetylase/N-sulfotransferase (heparan glucosaminyl) 1 [Source:MGI Symbol;Acc:MGI:104719]	GO:0000139(Golgi membrane);GO:0000271(polysaccharide biosynthetic process);GO:0003279(cardiac septum development);GO:0003824(catalytic activity);GO:0005515(protein binding);GO:0005794(Golgi apparatus);GO:0006476(protein deacetylation);GO:0006477(protein sulfation);GO:0006954(inflammatory response);GO:0007507(heart development);GO:0007585(respiratory gaseous exchange);GO:0008146(sulfotransferase a…	00534(Glycosaminoglycan biosynthesis - heparan sulfate / heparin)	K02576	2.8.2.-;EC:3.1.1.-
1	ENSMUSG00000116380	Gm39556	1.00856	0.804757	0.325676	1.29619e-184	3.32538e-180	predicted gene, 39556 [Source:MGI Symbol;Acc:MGI:5622441]	NA	NA	NA	NA
1	ENSMUSG00000021125	Arg2	1.73413	1.21385	0.514627	2.08225e-184	5.342e-180	arginase type II [Source:MGI Symbol;Acc:MGI:1330806]	GO:0000050(urea cycle);GO:0001657(ureteric bud development);GO:0002250(adaptive immune response);GO:0002376(immune system process);GO:0002829(negative regulation of type 2 immune response);GO:0004053(arginase activity);GO:0005737(cytoplasm);GO:0005739(mitochondrion);GO:0006525(arginine metabolic process);GO:0006941(striated muscle contraction);GO:0010963(regulation of L-arginine import);GO:001678…	00220(Arginine biosynthesis);00330(Arginine and proline metabolism);05146(Amoebiasis)	K01476	EC:3.5.3.1
1	ENSMUSG00000098557	Kctd12	4.54587	3.52398	0.367353	2.20506e-184	5.65708e-180	potassium channel tetramerisation domain containing 12 [Source:MGI Symbol;Acc:MGI:2145823]	GO:0005515(protein binding);GO:0042802(identical protein binding);GO:0051260(protein homooligomerization)	NA	K21918	NA
1	ENSMUSG00000045502	Hcar2	1.29463	0.870795	0.572135	6.3635e-184	1.63256e-179	hydroxycarboxylic acid receptor 2 [Source:MGI Symbol;Acc:MGI:1933383]	GO:0001614(purinergic nucleotide receptor activity);GO:0001781(neutrophil apoptotic process);GO:0004930(G protein-coupled receptor activity);GO:0005525(GTP binding);GO:0005886(plasma membrane);GO:0006915(apoptotic process);GO:0007165(signal transduction);GO:0007186(G protein-coupled receptor signaling pathway);GO:0016020(membrane);GO:0016021(integral component of membrane);GO:0030054(cell junctio…	04024(cAMP signaling pathway)	K08402	NA
1	ENSMUSG00000030157	Clec2d	1.05851	0.860727	0.298408	1.43901e-183	3.69178e-179	C-type lectin domain family 2, member d [Source:MGI Symbol;Acc:MGI:2135589]	GO:0004888(transmembrane signaling receptor activity);GO:0005515(protein binding);GO:0005886(plasma membrane);GO:0005887(integral component of plasma membrane);GO:0006968(cellular defense response);GO:0009897(external side of plasma membrane);GO:0016020(membrane);GO:0016021(integral component of membrane);GO:0030246(carbohydrate binding);GO:0042270(protection from natural killer cell mediated cyt…	NA	NA	NA
1	ENSMUSG00000090213	Tmem189	0.973205	0.812351	0.260641	2.25374e-183	5.78197e-179	transmembrane protein 189 [Source:MGI Symbol;Acc:MGI:2142624]	GO:0005783(endoplasmic reticulum);GO:0005789(endoplasmic reticulum membrane);GO:0016020(membrane);GO:0016021(integral component of membrane)	NA	K20656	NA
1	ENSMUSG00000020415	Pttg1	0.843398	0.640371	0.397305	5.79081e-183	1.48563e-178	pituitary tumor-transforming gene 1 [Source:MGI Symbol;Acc:MGI:1353578]	GO:0000981(DNA-binding transcription factor activity, RNA polymerase II-specific);GO:0001558(regulation of cell growth);GO:0004869(cysteine-type endopeptidase inhibitor activity);GO:0005634(nucleus);GO:0005737(cytoplasm);GO:0005829(cytosol);GO:0006281(DNA repair);GO:0006357(regulation of transcription by RNA polymerase II);GO:0006366(transcription by RNA polymerase II);GO:0006974(cellular respons…	04110(Cell cycle);04114(Oocyte meiosis);05166(Human T-cell leukemia virus 1 infection)	K06635	NA
1	ENSMUSG00000057143	Trim12c	1.51666	1.2476	0.281738	1.99643e-182	5.12184e-178	tripartite motif-containing 12C [Source:MGI Symbol;Acc:MGI:4821183]	GO:0000932(P-body);GO:0002221(pattern recognition receptor signaling pathway);GO:0004842(ubiquitin-protein transferase activity);GO:0005515(protein binding);GO:0005737(cytoplasm);GO:0006914(autophagy);GO:0008270(zinc ion binding);GO:0008329(signaling pattern recognition receptor activity);GO:0016567(protein ubiquitination);GO:0019901(protein kinase binding);GO:0030674(protein binding, bridging);G…	05170(Human immunodeficiency virus 1 infection)	K10648	EC:2.3.2.27
1	ENSMUSG00000032691	Nlrp3	1.47229	1.01939	0.53035	2.36806e-182	6.07526e-178	NLR family, pyrin domain containing 3 [Source:MGI Symbol;Acc:MGI:2653833]	GO:0000139(Golgi membrane);GO:0000166(nucleotide binding);GO:0002374(cytokine secretion involved in immune response);GO:0002376(immune system process);GO:0002674(negative regulation of acute inflammatory response);GO:0002830(positive regulation of type 2 immune response);GO:0005515(protein binding);GO:0005524(ATP binding);GO:0005576(extracellular region);GO:0005634(nucleus);GO:0005737(cytoplasm);…	04217(Necroptosis);04621(NOD-like receptor signaling pathway);04625(C-type lectin receptor signaling pathway);05133(Pertussis);05164(Influenza A)	K12800	NA
1	ENSMUSG00000042265	Trem1	2.1167	1.69014	0.32467	3.6619e-182	9.3946e-178	triggering receptor expressed on myeloid cells 1 [Source:MGI Symbol;Acc:MGI:1930005]	GO:0002374(cytokine secretion involved in immune response);GO:0002526(acute inflammatory response);GO:0016020(membrane);GO:0016021(integral component of membrane);GO:0016477(cell migration);GO:0030593(neutrophil chemotaxis);GO:0038023(signaling receptor activity);GO:0042107(cytokine metabolic process);GO:0050755(chemokine metabolic process);GO:0070945(neutrophil mediated killing of gram-negative …	NA	K14362	NA
1	ENSMUSG00000038811	Gngt2	1.38347	0.921397	0.586401	3.79007e-182	9.72342e-178	guanine nucleotide binding protein (G protein), gamma transducing activity polypeptide 2 [Source:MGI Symbol;Acc:MGI:893584]	GO:0003924(GTPase activity);GO:0005834(heterotrimeric G-protein complex);GO:0005886(plasma membrane);GO:0007165(signal transduction);GO:0007186(G protein-coupled receptor signaling pathway);GO:0016020(membrane)	04014(Ras signaling pathway);04062(Chemokine signaling pathway);04151(PI3K-Akt signaling pathway);04371(Apelin signaling pathway);04713(Circadian entrainment);04723(Retrograde endocannabinoid signaling);04724(Glutamatergic synapse);04725(Cholinergic synapse);04726(Serotonergic synapse);04727(GABAergic synapse);04728(Dopaminergic synapse);04926(Relaxin signaling pathway);05032(Morphine addiction);…	K04549	NA
1	ENSMUSG00000025612	Bach1	1.60996	1.30594	0.301938	1.33678e-181	3.42952e-177	BTB and CNC homology 1, basic leucine zipper transcription factor 1 [Source:MGI Symbol;Acc:MGI:894680]	GO:0000083(regulation of transcription involved in G1/S transition of mitotic cell cycle);GO:0000117(regulation of transcription involved in G2/M transition of mitotic cell cycle);GO:0000122(negative regulation of transcription by RNA polymerase II);GO:0000980(RNA polymerase II distal enhancer sequence-specific DNA binding);GO:0001227(DNA-binding transcription repressor activity, RNA polymerase I…	NA	K09042	NA
1	ENSMUSG00000022139	Mbnl2	1.38586	1.1439	0.276829	2.97855e-181	7.64146e-177	muscleblind like splicing factor 2 [Source:MGI Symbol;Acc:MGI:2145597]	GO:0000381(regulation of alternative mRNA splicing, via spliceosome);GO:0003723(RNA binding);GO:0005634(nucleus);GO:0005654(nucleoplasm);GO:0005737(cytoplasm);GO:0006397(mRNA processing);GO:0008380(RNA splicing);GO:0043484(regulation of RNA splicing);GO:0046872(metal ion binding)	NA	K14943	NA
1	ENSMUSG00000037447	Arid5a	0.978176	0.758696	0.366572	4.47624e-181	1.14838e-176	AT rich interactive domain 5A (MRF1-like) [Source:MGI Symbol;Acc:MGI:2443039]	GO:0000122(negative regulation of transcription by RNA polymerase II);GO:0002062(chondrocyte differentiation);GO:0002376(immune system process);GO:0003677(DNA binding);GO:0003682(chromatin binding);GO:0003714(transcription corepressor activity);GO:0003723(RNA binding);GO:0005515(protein binding);GO:0005634(nucleus);GO:0005654(nucleoplasm);GO:0005667(transcription factor complex);GO:0005730(nucleo…	NA	NA	NA
1	ENSMUSG00000028525	Pde4b	0.999894	0.723838	0.466109	7.78411e-181	1.99701e-176	phosphodiesterase 4B, cAMP specific [Source:MGI Symbol;Acc:MGI:99557]	GO:0000930(gamma-tubulin complex);GO:0001780(neutrophil homeostasis);GO:0004114(3',5'-cyclic-nucleotide phosphodiesterase activity);GO:0004115(3',5'-cyclic-AMP phosphodiesterase activity);GO:0005515(protein binding);GO:0005634(nucleus);GO:0005737(cytoplasm);GO:0005813(centrosome);GO:0005829(cytosol);GO:0005891(voltage-gated calcium channel complex);GO:0007165(signal transduction);GO:0008021(synap…	00230(Purine metabolism);04024(cAMP signaling pathway);04928(Parathyroid hormone synthesis, secretion and action);05032(Morphine addiction)	K13293	EC:3.1.4.53
1	ENSMUSG00000078771	Evi2a	1.40786	1.16312	0.275503	1.25589e-180	3.22197e-176	ecotropic viral integration site 2a [Source:MGI Symbol;Acc:MGI:95458]	GO:0016020(membrane);GO:0016021(integral component of membrane)	NA	NA	NA
1	ENSMUSG00000036908	Unc93b1	2.21654	1.74405	0.345865	4.93265e-180	1.26547e-175	unc-93 homolog B1, TLR signaling regulator [Source:MGI Symbol;Acc:MGI:1859307]	GO:0005768(endosome);GO:0005783(endoplasmic reticulum);GO:0016020(membrane);GO:0016021(integral component of membrane);GO:0034138(toll-like receptor 3 signaling pathway);GO:0034154(toll-like receptor 7 signaling pathway);GO:0034162(toll-like receptor 9 signaling pathway)	NA	NA	NA
1	ENSMUSG00000017760	Ctsa	1.71232	1.21001	0.500927	2.62196e-179	6.72665e-175	cathepsin A [Source:MGI Symbol;Acc:MGI:97748]	GO:0004180(carboxypeptidase activity);GO:0004185(serine-type carboxypeptidase activity);GO:0005515(protein binding);GO:0005654(nucleoplasm);GO:0005739(mitochondrion);GO:0005764(lysosome);GO:0005765(lysosomal membrane);GO:0006508(proteolysis);GO:0008233(peptidase activity);GO:0016787(hydrolase activity);GO:0031647(regulation of protein stability);GO:0043231(intracellular membrane-bounded organelle…	04142(Lysosome);04614(Renin-angiotensin system)	K13289	EC:3.4.16.5
1	ENSMUSG00000028669	Pithd1	0.717187	0.572777	0.324375	2.7951e-179	7.17082e-175	PITH (C-terminal proteasome-interacting domain of thioredoxin-like) domain containing 1 [Source:MGI Symbol;Acc:MGI:1913443]	GO:0003674(molecular_function);GO:0005634(nucleus)	NA	NA	NA
1	ENSMUSG00000020120	Plek	3.15407	2.52097	0.323238	1.20934e-178	3.10256e-174	pleckstrin [Source:MGI Symbol;Acc:MGI:1860485]	GO:0002244(hematopoietic progenitor cell differentiation);GO:0002576(platelet degranulation);GO:0005080(protein kinase C binding);GO:0005737(cytoplasm);GO:0005886(plasma membrane);GO:0006904(vesicle docking involved in exocytosis);GO:0007229(integrin-mediated signaling pathway);GO:0010572(positive regulation of platelet activation);GO:0010920(negative regulation of inositol phosphate biosynthetic…	NA	K19993	NA
1	ENSMUSG00000035004	Igsf6	4.17296	3.45812	0.271082	1.23287e-178	3.16293e-174	immunoglobulin superfamily, member 6 [Source:MGI Symbol;Acc:MGI:1891393]	GO:0003674(molecular_function);GO:0005575(cellular_component);GO:0008150(biological_process);GO:0016020(membrane);GO:0016021(integral component of membrane)	NA	NA	NA
1	ENSMUSG00000022636	Alcam	1.03279	0.774783	0.414681	2.84524e-178	7.29947e-174	activated leukocyte cell adhesion molecule [Source:MGI Symbol;Acc:MGI:1313266]	GO:0001772(immunological synapse);GO:0002250(adaptive immune response);GO:0002376(immune system process);GO:0005515(protein binding);GO:0005886(plasma membrane);GO:0005887(integral component of plasma membrane);GO:0007155(cell adhesion);GO:0007157(heterophilic cell-cell adhesion via plasma membrane cell adhesion molecules);GO:0007411(axon guidance);GO:0008045(motor neuron axon guidance);GO:000989…	04514(Cell adhesion molecules (CAMs))	K06547	NA
1	ENSMUSG00000041841	Rpl37	13.6483	10.9272	0.32079	3.15856e-178	8.10328e-174	ribosomal protein L37 [Source:MGI Symbol;Acc:MGI:1914531]	GO:0003723(RNA binding);GO:0003735(structural constituent of ribosome);GO:0005622(intracellular);GO:0005840(ribosome);GO:0006412(translation);GO:0019838(growth factor binding);GO:0019843(rRNA binding);GO:0022625(cytosolic large ribosomal subunit);GO:0045202(synapse);GO:0046872(metal ion binding)	03010(Ribosome)	K02922	NA
1	ENSMUSG00000033319	Fem1c	0.811186	0.664841	0.287023	5.15252e-178	1.32188e-173	fem-1 homolog c (C.elegans) [Source:MGI Symbol;Acc:MGI:2444737]	GO:0003674(molecular_function);GO:0005515(protein binding);GO:0005654(nucleoplasm);GO:0005737(cytoplasm);GO:0005829(cytosol);GO:0008150(biological_process);GO:0016567(protein ubiquitination)	NA	NA	NA
1	ENSMUSG00000022961	Son	6.67318	5.38917	0.308311	1.40093e-177	3.5941e-173	Son DNA binding protein [Source:MGI Symbol;Acc:MGI:98353]	GO:0000226(microtubule cytoskeleton organization);GO:0000281(mitotic cytokinesis);GO:0003676(nucleic acid binding);GO:0003677(DNA binding);GO:0003723(RNA binding);GO:0005515(protein binding);GO:0005634(nucleus);GO:0006397(mRNA processing);GO:0007049(cell cycle);GO:0008380(RNA splicing);GO:0016607(nuclear speck);GO:0043066(negative regulation of apoptotic process);GO:0043484(regulation of RNA spli…	NA	NA	NA
1	ENSMUSG00000036944	Tmem71	2.12309	1.69605	0.323981	2.61787e-177	6.71615e-173	transmembrane protein 71 [Source:MGI Symbol;Acc:MGI:2146049]	GO:0005739(mitochondrion);GO:0016020(membrane);GO:0016021(integral component of membrane)	NA	NA	NA
1	ENSMUSG00000027947	Il6ra	2.11901	1.57348	0.429432	2.92094e-176	7.49368e-172	interleukin 6 receptor, alpha [Source:MGI Symbol;Acc:MGI:105304]	GO:0002827(positive regulation of T-helper 1 type immune response);GO:0004896(cytokine receptor activity);GO:0004897(ciliary neurotrophic factor receptor activity);GO:0004915(interleukin-6 receptor activity);GO:0005138(interleukin-6 receptor binding);GO:0005143(interleukin-12 receptor binding);GO:0005515(protein binding);GO:0005576(extracellular region);GO:0005615(extracellular space);GO:0005896(…	01521(EGFR tyrosine kinase inhibitor resistance);04060(Cytokine-cytokine receptor interaction);04066(HIF-1 signaling pathway);04151(PI3K-Akt signaling pathway);04630(Jak-STAT signaling pathway);04640(Hematopoietic cell lineage);04659(Th17 cell differentiation);04932(Non-alcoholic fatty liver disease (NAFLD));05163(Human cytomegalovirus infection);05200(Pathways in cancer)	K05055	NA
1	ENSMUSG00000029178	Klf3	1.48642	1.22817	0.275324	4.35147e-176	1.11637e-171	Kruppel-like factor 3 (basic) [Source:MGI Symbol;Acc:MGI:1342773]	GO:0000122(negative regulation of transcription by RNA polymerase II);GO:0000977(RNA polymerase II regulatory region sequence-specific DNA binding);GO:0000981(DNA-binding transcription factor activity, RNA polymerase II-specific);GO:0001227(DNA-binding transcription repressor activity, RNA polymerase II-specific);GO:0003676(nucleic acid binding);GO:0003677(DNA binding);GO:0005634(nucleus);GO:0005…	05202(Transcriptional misregulation in cancer)	K15605	NA
1	ENSMUSG00000050188	Lsm10	0.837468	0.678301	0.304108	5.72697e-176	1.46925e-171	U7 snRNP-specific Sm-like protein LSM10 [Source:MGI Symbol;Acc:MGI:2151045]	GO:0003723(RNA binding);GO:0005634(nucleus);GO:0005683(U7 snRNP);GO:0006397(mRNA processing);GO:0008380(RNA splicing);GO:0015030(Cajal body);GO:0016604(nuclear body);GO:0017069(snRNA binding);GO:0071208(histone pre-mRNA DCP binding);GO:0071209(U7 snRNA binding);GO:1900087(positive regulation of G1/S transition of mitotic cell cycle)	NA	NA	NA
1	ENSMUSG00000039159	Ube2h	1.46486	1.20257	0.284649	1.60618e-175	4.12066e-171	ubiquitin-conjugating enzyme E2H [Source:MGI Symbol;Acc:MGI:104632]	GO:0000166(nucleotide binding);GO:0004842(ubiquitin-protein transferase activity);GO:0005524(ATP binding);GO:0006511(ubiquitin-dependent protein catabolic process);GO:0016567(protein ubiquitination);GO:0016740(transferase activity);GO:0043161(proteasome-mediated ubiquitin-dependent protein catabolic process);GO:0061631(ubiquitin conjugating enzyme activity);GO:0070936(protein K48-linked ubiquitin…	04120(Ubiquitin mediated proteolysis)	K10576	EC:2.3.2.23
1	ENSMUSG00000032038	St3gal4	0.745217	0.604308	0.302376	4.40073e-175	1.12901e-170	ST3 beta-galactoside alpha-2,3-sialyltransferase 4 [Source:MGI Symbol;Acc:MGI:1316743]	GO:0003836(beta-galactoside (CMP) alpha-2,3-sialyltransferase activity);GO:0005794(Golgi apparatus);GO:0006486(protein glycosylation);GO:0008118(N-acetyllactosaminide alpha-2,3-sialyltransferase activity);GO:0008373(sialyltransferase activity);GO:0009101(glycoprotein biosynthetic process);GO:0009247(glycolipid biosynthetic process);GO:0009312(oligosaccharide biosynthetic process);GO:0016020(membr…	00601(Glycosphingolipid biosynthesis - lacto and neolacto series)	K03494	EC:2.4.99.4
1	ENSMUSG00000030315	Vgll4	0.707876	0.581698	0.283228	6.62925e-175	1.70074e-170	vestigial like family member 4 [Source:MGI Symbol;Acc:MGI:2652840]	GO:0005515(protein binding);GO:0005634(nucleus);GO:0006355(regulation of transcription, DNA-templated);GO:0008150(biological_process)	NA	NA	NA
1	ENSMUSG00000048249	Crebrf	1.21234	0.966288	0.327272	3.76385e-174	9.65614e-170	CREB3 regulatory factor [Source:MGI Symbol;Acc:MGI:1924378]	GO:0000122(negative regulation of transcription by RNA polymerase II);GO:0000977(RNA polymerase II regulatory region sequence-specific DNA binding);GO:0001228(DNA-binding transcription activator activity, RNA polymerase II-specific);GO:0003700(DNA-binding transcription factor activity);GO:0005634(nucleus);GO:0005737(cytoplasm);GO:0006355(regulation of transcription, DNA-templated);GO:0006986(resp…	NA	K21554	NA
1	ENSMUSG00000031488	Rab11fip1	1.40092	1.12512	0.316298	6.66203e-174	1.70914e-169	RAB11 family interacting protein 1 (class I) [Source:MGI Symbol;Acc:MGI:1923017]	GO:0005768(endosome);GO:0005829(cytosol);GO:0015031(protein transport);GO:0016020(membrane);GO:0017137(Rab GTPase binding);GO:0030670(phagocytic vesicle membrane);GO:0031410(cytoplasmic vesicle);GO:0043231(intracellular membrane-bounded organelle);GO:0045055(regulated exocytosis);GO:0055037(recycling endosome);GO:0070164(negative regulation of adiponectin secretion)	04144(Endocytosis)	K12484	NA
1	ENSMUSG00000035885	Cox8a	6.93742	5.51393	0.331318	1.17252e-172	3.00811e-168	cytochrome c oxidase subunit 8A [Source:MGI Symbol;Acc:MGI:105959]	GO:0004129(cytochrome-c oxidase activity);GO:0005739(mitochondrion);GO:0005743(mitochondrial inner membrane);GO:0016020(membrane);GO:0016021(integral component of membrane);GO:0022900(electron transport chain);GO:0045277(respiratory chain complex IV);GO:1902600(proton transmembrane transport)	00190(Oxidative phosphorylation);04260(Cardiac muscle contraction);04714(Thermogenesis);04932(Non-alcoholic fatty liver disease (NAFLD));05010(Alzheimer disease);05012(Parkinson disease);05016(Huntington disease)	K02273	NA
1	ENSMUSG00000020901	Pik3r5	0.886528	0.72195	0.296267	1.63701e-172	4.19976e-168	phosphoinositide-3-kinase regulatory subunit 5 [Source:MGI Symbol;Acc:MGI:2443588]	GO:0005634(nucleus);GO:0005737(cytoplasm);GO:0005815(microtubule organizing center);GO:0005829(cytosol);GO:0005886(plasma membrane);GO:0005942(phosphatidylinositol 3-kinase complex);GO:0005944(phosphatidylinositol 3-kinase complex, class IB);GO:0007186(G protein-coupled receptor signaling pathway);GO:0014065(phosphatidylinositol 3-kinase signaling);GO:0016020(membrane);GO:0016301(kinase activity)…	04022(cGMP-PKG signaling pathway);04062(Chemokine signaling pathway);04072(Phospholipase D signaling pathway);04151(PI3K-Akt signaling pathway);04261(Adrenergic signaling in cardiomyocytes);04371(Apelin signaling pathway);04611(Platelet activation);04725(Cholinergic synapse);04921(Oxytocin signaling pathway);05145(Toxoplasmosis);05167(Kaposi sarcoma-associated herpesvirus infection)	K21290	NA
1	ENSMUSG00000020919	Stat5b	0.977387	0.811376	0.268558	2.42553e-171	6.22269e-167	signal transducer and activator of transcription 5B [Source:MGI Symbol;Acc:MGI:103035]	GO:0000978(RNA polymerase II proximal promoter sequence-specific DNA binding);GO:0001228(DNA-binding transcription activator activity, RNA polymerase II-specific);GO:0001553(luteinization);GO:0001779(natural killer cell differentiation);GO:0001889(liver development);GO:0003677(DNA binding);GO:0003682(chromatin binding);GO:0003690(double-stranded DNA binding);GO:0003700(DNA-binding transcription f…	04012(ErbB signaling pathway);04062(Chemokine signaling pathway);04217(Necroptosis);04630(Jak-STAT signaling pathway);04658(Th1 and Th2 cell differentiation);04659(Th17 cell differentiation);04917(Prolactin signaling pathway);04933(AGE-RAGE signaling pathway in diabetic complications);05161(Hepatitis B);05162(Measles);05166(Human T-cell leukemia virus 1 infection);05200(Pathways in cancer);05203(…	NA	NA
1	ENSMUSG00000104291	A130071D04Rik	1.98219	1.61148	0.298707	2.86648e-169	7.35397e-165	RIKEN cDNA A130071D04 gene [Source:MGI Symbol;Acc:MGI:2444749]	NA	NA	NA	NA
1	ENSMUSG00000032594	Ip6k1	0.99206	0.820583	0.273778	2.87457e-169	7.3747e-165	inositol hexaphosphate kinase 1 [Source:MGI Symbol;Acc:MGI:1351633]	GO:0000166(nucleotide binding);GO:0000828(inositol hexakisphosphate kinase activity);GO:0000832(inositol hexakisphosphate 5-kinase activity);GO:0001650(fibrillar center);GO:0005524(ATP binding);GO:0005634(nucleus);GO:0005737(cytoplasm);GO:0005829(cytosol);GO:0006020(inositol metabolic process);GO:0016301(kinase activity);GO:0016310(phosphorylation);GO:0016740(transferase activity);GO:0032958(inos…	04070(Phosphatidylinositol signaling system)	K07756	EC:2.7.4.21
1	ENSMUSG00000112023	Lilr4b	5.64173	4.42836	0.349364	1.29013e-168	3.30984e-164	leukocyte immunoglobulin-like receptor, subfamily B, member 4B [Source:MGI Symbol;Acc:MGI:102702]	GO:0016020(membrane);GO:0016021(integral component of membrane)	NA	NA	NA
1	ENSMUSG00000069892	9930111J21Rik2	1.35366	1.10122	0.29776	3.8767e-168	9.94567e-164	RIKEN cDNA 9930111J21 gene 2 [Source:MGI Symbol;Acc:MGI:3711310]	GO:0003674(molecular_function);GO:0003924(GTPase activity);GO:0005525(GTP binding);GO:0005575(cellular_component);GO:0005789(endoplasmic reticulum membrane);GO:0006952(defense response);GO:0008150(biological_process);GO:0016020(membrane);GO:0035458(cellular response to interferon-beta)	NA	NA	NA
1	ENSMUSG00000018425	Dhx40	1.00567	0.839027	0.261375	6.80541e-168	1.74593e-163	DEAH (Asp-Glu-Ala-His) box polypeptide 40 [Source:MGI Symbol;Acc:MGI:1914737]	GO:0000166(nucleotide binding);GO:0000398(mRNA splicing, via spliceosome);GO:0003676(nucleic acid binding);GO:0003723(RNA binding);GO:0004386(helicase activity);GO:0005524(ATP binding);GO:0016787(hydrolase activity);GO:0034459(ATP-dependent 3'-5' RNA helicase activity)	NA	K18711	EC:3.6.4.13
1	ENSMUSG00000038147	Cd84	3.73084	3.03606	0.297299	1.03064e-167	2.6441e-163	CD84 antigen [Source:MGI Symbol;Acc:MGI:1336885]	GO:0016020(membrane);GO:0016021(integral component of membrane);GO:0032685(negative regulation of granulocyte macrophage colony-stimulating factor production);GO:0032701(negative regulation of interleukin-18 production);GO:0033004(negative regulation of mast cell activation);GO:0042802(identical protein binding);GO:0043305(negative regulation of mast cell degranulation);GO:2001256(regulation of s…	NA	K06511	NA
1	ENSMUSG00000026480	Ncf2	10.6153	8.41869	0.33448	1.40274e-166	3.59872e-162	neutrophil cytosolic factor 2 [Source:MGI Symbol;Acc:MGI:97284]	GO:0001669(acrosomal vesicle);GO:0005515(protein binding);GO:0005730(nucleolus);GO:0005737(cytoplasm);GO:0005829(cytosol);GO:0006742(NADP catabolic process);GO:0006801(superoxide metabolic process);GO:0006909(phagocytosis);GO:0008022(protein C-terminus binding);GO:0009749(response to glucose);GO:0014070(response to organic cyclic compound);GO:0016020(membrane);GO:0016175(superoxide-generating NAD…	04145(Phagosome);04380(Osteoclast differentiation);04670(Leukocyte transendothelial migration);05140(Leishmaniasis);05418(Fluid shear stress and atherosclerosis)	K08010	NA
1	ENSMUSG00000040435	Ppp1r15a	1.05846	0.74217	0.512151	1.5543e-166	3.98755e-162	protein phosphatase 1, regulatory subunit 15A [Source:MGI Symbol;Acc:MGI:1927072]	GO:0000164(protein phosphatase type 1 complex);GO:0005737(cytoplasm);GO:0005739(mitochondrion);GO:0005741(mitochondrial outer membrane);GO:0005783(endoplasmic reticulum);GO:0005789(endoplasmic reticulum membrane);GO:0005794(Golgi apparatus);GO:0006417(regulation of translation);GO:0006915(apoptotic process);GO:0008157(protein phosphatase 1 binding);GO:0010628(positive regulation of gene expressio…	04141(Protein processing in endoplasmic reticulum)	K14019	NA
1	ENSMUSG00000030921	Trim30a	1.81782	1.32362	0.457722	7.1028e-165	1.82222e-160	tripartite motif-containing 30A [Source:MGI Symbol;Acc:MGI:98178]	GO:0003677(DNA binding);GO:0004842(ubiquitin-protein transferase activity);GO:0005515(protein binding);GO:0005634(nucleus);GO:0005737(cytoplasm);GO:0006914(autophagy);GO:0008270(zinc ion binding);GO:0009617(response to bacterium);GO:0032715(negative regulation of interleukin-6 production);GO:0032720(negative regulation of tumor necrosis factor production);GO:0034122(negative regulation of toll-li…	NA	NA	NA
1	ENSMUSG00000034160	Ogt	2.85012	2.36758	0.26761	1.00462e-164	2.57736e-160	O-linked N-acetylglucosamine (GlcNAc) transferase (UDP-N-acetylglucosamine:polypeptide-N-acetylglucosaminyl transferase) [Source:MGI Symbol;Acc:MGI:1339639]	GO:0000123(histone acetyltransferase complex);GO:0000791(euchromatin);GO:0001933(negative regulation of protein phosphorylation);GO:0001934(positive regulation of protein phosphorylation);GO:0003824(catalytic activity);GO:0005515(protein binding);GO:0005547(phosphatidylinositol-3,4,5-trisphosphate binding);GO:0005634(nucleus);GO:0005654(nucleoplasm);GO:0005737(cytoplasm);GO:0005739(mitochondrion)…	00514(Other types of O-glycan biosynthesis);04931(Insulin resistance)	K09667	EC:2.4.1.255
1	ENSMUSG00000044092	C130050O18Rik	0.601451	0.477723	0.332274	1.23796e-163	3.17598e-159	RIKEN cDNA C130050O18 gene [Source:MGI Symbol;Acc:MGI:2442694]	GO:0003674(molecular_function);GO:0005575(cellular_component);GO:0008150(biological_process);GO:0016020(membrane);GO:0016021(integral component of membrane)	NA	NA	NA
1	ENSMUSG00000026664	Phyh	0.936349	0.771261	0.279827	1.7957e-163	4.60686e-159	phytanoyl-CoA hydroxylase [Source:MGI Symbol;Acc:MGI:891978]	GO:0001561(fatty acid alpha-oxidation);GO:0003824(catalytic activity);GO:0005515(protein binding);GO:0005739(mitochondrion);GO:0005777(peroxisome);GO:0005782(peroxisomal matrix);GO:0006103(2-oxoglutarate metabolic process);GO:0006631(fatty acid metabolic process);GO:0006720(isoprenoid metabolic process);GO:0008198(ferrous iron binding);GO:0016491(oxidoreductase activity);GO:0019606(2-oxobutyrate …	04146(Peroxisome)	K00477	EC:1.14.11.18
1	ENSMUSG00000022895	Ets2	1.15533	0.892912	0.371714	1.21546e-162	3.11826e-158	E26 avian leukemia oncogene 2, 3' domain [Source:MGI Symbol;Acc:MGI:95456]	GO:0000122(negative regulation of transcription by RNA polymerase II);GO:0000977(RNA polymerase II regulatory region sequence-specific DNA binding);GO:0000978(RNA polymerase II proximal promoter sequence-specific DNA binding);GO:0000981(DNA-binding transcription factor activity, RNA polymerase II-specific);GO:0001227(DNA-binding transcription repressor activity, RNA polymerase II-specific);GO:000…	04014(Ras signaling pathway);05166(Human T-cell leukemia virus 1 infection)	NA	NA
1	ENSMUSG00000035439	Haus8	0.65097	0.539006	0.272291	3.05803e-162	7.84539e-158	4HAUS augmin-like complex, subunit 8 [Source:MGI Symbol;Acc:MGI:1923728]	GO:0000922(spindle pole);GO:0003674(molecular_function);GO:0005737(cytoplasm);GO:0005813(centrosome);GO:0005815(microtubule organizing center);GO:0005819(spindle);GO:0005856(cytoskeleton);GO:0005874(microtubule);GO:0005880(nuclear microtubule);GO:0007049(cell cycle);GO:0007098(centrosome cycle);GO:0051225(spindle assembly);GO:0051301(cell division);GO:0070652(HAUS complex)	NA	K16591	NA
1	ENSMUSG00000002985	Apoe	4.3694	2.18989	0.996578	4.98579e-162	1.2791e-157	apolipoprotein E [Source:MGI Symbol;Acc:MGI:88057]	GO:0001540(amyloid-beta binding);GO:0001937(negative regulation of endothelial cell proliferation);GO:0002021(response to dietary excess);GO:0005102(signaling receptor binding);GO:0005319(lipid transporter activity);GO:0005515(protein binding);GO:0005543(phospholipid binding);GO:0005576(extracellular region);GO:0005615(extracellular space);GO:0005635(nuclear envelope);GO:0005737(cytoplasm);GO:000…	04979(Cholesterol metabolism);05010(Alzheimer disease)	K04524	NA
1	ENSMUSG00000030657	Xylt1	1.26223	1.01336	0.316824	6.28132e-162	1.61147e-157	xylosyltransferase 1 [Source:MGI Symbol;Acc:MGI:2451073]	GO:0000139(Golgi membrane);GO:0005615(extracellular space);GO:0006024(glycosaminoglycan biosynthetic process);GO:0008375(acetylglucosaminyltransferase activity);GO:0015012(heparan sulfate proteoglycan biosynthetic process);GO:0016020(membrane);GO:0016021(integral component of membrane);GO:0030158(protein xylosyltransferase activity);GO:0030166(proteoglycan biosynthetic process);GO:0050650(chondro…	00532(Glycosaminoglycan biosynthesis - chondroitin sulfate / dermatan sulfate);00534(Glycosaminoglycan biosynthesis - heparan sulfate / heparin)	K00771	EC:2.4.2.26
1	ENSMUSG00000051185	Fam174a	0.779144	0.620447	0.328583	1.01621e-161	2.60709e-157	family with sequence similarity 174, member A [Source:MGI Symbol;Acc:MGI:1914948]	GO:0003674(molecular_function);GO:0005575(cellular_component);GO:0008150(biological_process);GO:0016020(membrane);GO:0016021(integral component of membrane)	NA	NA	NA
1	ENSMUSG00000022967	Ifnar1	0.822022	0.671223	0.292386	2.53827e-161	6.51192e-157	interferon (alpha and beta) receptor 1 [Source:MGI Symbol;Acc:MGI:107658]	GO:0004896(cytokine receptor activity);GO:0004904(interferon receptor activity);GO:0004905(type I interferon receptor activity);GO:0005515(protein binding);GO:0005764(lysosome);GO:0005768(endosome);GO:0005770(late endosome);GO:0005886(plasma membrane);GO:0005887(integral component of plasma membrane);GO:0016020(membrane);GO:0016021(integral component of membrane);GO:0019221(cytokine-mediated sign…	04060(Cytokine-cytokine receptor interaction);04151(PI3K-Akt signaling pathway);04217(Necroptosis);04380(Osteoclast differentiation);04620(Toll-like receptor signaling pathway);04621(NOD-like receptor signaling pathway);04630(Jak-STAT signaling pathway);04650(Natural killer cell mediated cytotoxicity);05160(Hepatitis C);05161(Hepatitis B);05162(Measles);05164(Influenza A);05165(Human papillomavir…	K05130	NA
1	ENSMUSG00000036046	5031439G07Rik	1.13795	0.904171	0.331767	8.56248e-161	2.1967e-156	RIKEN cDNA 5031439G07 gene [Source:MGI Symbol;Acc:MGI:2444899]	GO:0003674(molecular_function);GO:0005575(cellular_component);GO:0008150(biological_process)	NA	NA	NA
1	ENSMUSG00000028708	Mknk1	0.814163	0.674777	0.270907	8.72502e-161	2.2384e-156	MAP kinase-interacting serine/threonine kinase 1 [Source:MGI Symbol;Acc:MGI:894316]	GO:0000166(nucleotide binding);GO:0004672(protein kinase activity);GO:0004674(protein serine/threonine kinase activity);GO:0005524(ATP binding);GO:0006468(protein phosphorylation);GO:0016301(kinase activity);GO:0016310(phosphorylation)	04010(MAPK signaling pathway);04066(HIF-1 signaling pathway);04910(Insulin signaling pathway)	K04372	EC:2.7.11.1
1	ENSMUSG00000078817	Nlrp12	1.09314	0.801487	0.447725	7.90913e-160	2.02909e-155	NLR family, pyrin domain containing 12 [Source:MGI Symbol;Acc:MGI:2676630]	GO:0000166(nucleotide binding);GO:0005515(protein binding);GO:0005524(ATP binding);GO:0005737(cytoplasm);GO:0009968(negative regulation of signal transduction);GO:0031953(negative regulation of protein autophosphorylation);GO:0032088(negative regulation of NF-kappaB transcription factor activity);GO:0036336(dendritic cell migration);GO:0043122(regulation of I-kappaB kinase/NF-kappaB signaling);GO…	04621(NOD-like receptor signaling pathway)	K20865	NA
1	ENSMUSG00000032562	Gnai2	20.0158	16.6109	0.269005	8.26968e-160	2.12159e-155	guanine nucleotide binding protein (G protein), alpha inhibiting 2 [Source:MGI Symbol;Acc:MGI:95772]	GO:0000166(nucleotide binding);GO:0001664(G protein-coupled receptor binding);GO:0001973(adenosine receptor signaling pathway);GO:0003924(GTPase activity);GO:0005515(protein binding);GO:0005525(GTP binding);GO:0005634(nucleus);GO:0005654(nucleoplasm);GO:0005737(cytoplasm);GO:0005813(centrosome);GO:0005815(microtubule organizing center);GO:0005829(cytosol);GO:0005834(heterotrimeric G-protein compl…	04015(Rap1 signaling pathway);04022(cGMP-PKG signaling pathway);04024(cAMP signaling pathway);04062(Chemokine signaling pathway);04071(Sphingolipid signaling pathway);04261(Adrenergic signaling in cardiomyocytes);04360(Axon guidance);04371(Apelin signaling pathway);04540(Gap junction);04611(Platelet activation);04670(Leukocyte transendothelial migration);04713(Circadian entrainment);04723(Retrogr…	K04630	NA
1	ENSMUSG00000112148	Lilrb4a	2.33041	1.85601	0.328381	1.05917e-159	2.71729e-155	leukocyte immunoglobulin-like receptor, subfamily B, member 4A [Source:MGI Symbol;Acc:MGI:102701]	GO:0002250(adaptive immune response);GO:0002376(immune system process);GO:0005886(plasma membrane);GO:0016020(membrane);GO:0016021(integral component of membrane)	04380(Osteoclast differentiation)	K06512	NA
1	ENSMUSG00000024521	Pmaip1	0.719299	0.525365	0.453271	2.14105e-159	5.49287e-155	phorbol-12-myristate-13-acetate-induced protein 1 [Source:MGI Symbol;Acc:MGI:1930146]	GO:0001836(release of cytochrome c from mitochondria);GO:0005515(protein binding);GO:0005739(mitochondrion);GO:0006915(apoptotic process);GO:0006919(activation of cysteine-type endopeptidase activity involved in apoptotic process);GO:0006974(cellular response to DNA damage stimulus);GO:0008630(intrinsic apoptotic signaling pathway in response to DNA damage);GO:0009411(response to UV);GO:0010165(r…	01524(Platinum drug resistance);04115(p53 signaling pathway);04210(Apoptosis);04215(Apoptosis - multiple species);05200(Pathways in cancer);05203(Viral carcinogenesis);05210(Colorectal cancer)	K10131	NA
1	ENSMUSG00000040710	St8sia4	2.27877	1.56331	0.543655	7.55667e-159	1.93866e-154	ST8 alpha-N-acetyl-neuraminide alpha-2,8-sialyltransferase 4 [Source:MGI Symbol;Acc:MGI:106018]	GO:0000139(Golgi membrane);GO:0001574(ganglioside biosynthetic process);GO:0003828(alpha-N-acetylneuraminate alpha-2,8-sialyltransferase activity);GO:0005794(Golgi apparatus);GO:0006486(protein glycosylation);GO:0006491(N-glycan processing);GO:0008373(sialyltransferase activity);GO:0009311(oligosaccharide metabolic process);GO:0016020(membrane);GO:0016021(integral component of membrane);GO:001674…	NA	K06614	EC:2.4.99.-
1	ENSMUSG00000109005	Gm45221	1.28298	0.937486	0.452635	1.87502e-158	4.81037e-154	predicted gene 45221 [Source:MGI Symbol;Acc:MGI:5753797]	NA	NA	NA	NA
1	ENSMUSG00000036469	March1	1.12805	0.905616	0.316854	2.38508e-158	6.11891e-154	membrane-associated ring finger (C3HC4) 1 [Source:MGI Symbol;Acc:MGI:1920175]	GO:0000209(protein polyubiquitination);GO:0002376(immune system process);GO:0002495(antigen processing and presentation of peptide antigen via MHC class II);GO:0004842(ubiquitin-protein transferase activity);GO:0005764(lysosome);GO:0005765(lysosomal membrane);GO:0005768(endosome);GO:0005789(endoplasmic reticulum membrane);GO:0005794(Golgi apparatus);GO:0005886(plasma membrane);GO:0006955(immune r…	NA	K10656	EC:2.3.2.27
1	ENSMUSG00000058818	Pirb	5.92923	4.76745	0.314624	2.38883e-158	6.12854e-154	paired Ig-like receptor B [Source:MGI Symbol;Acc:MGI:894311]	GO:0001540(amyloid-beta binding);GO:0001782(B cell homeostasis);GO:0002250(adaptive immune response);GO:0002376(immune system process);GO:0005515(protein binding);GO:0005886(plasma membrane);GO:0007611(learning or memory);GO:0016020(membrane);GO:0016021(integral component of membrane);GO:0019221(cytokine-mediated signaling pathway);GO:0019724(B cell mediated immunity);GO:0035307(positive regulati…	04380(Osteoclast differentiation);04662(B cell receptor signaling pathway)	K06512	NA
1	ENSMUSG00000025408	Ddit3	1.04166	0.778501	0.420119	5.1198e-158	1.31348e-153	DNA-damage inducible transcript 3 [Source:MGI Symbol;Acc:MGI:109247]	GO:0000122(negative regulation of transcription by RNA polymerase II);GO:0000976(transcription regulatory region sequence-specific DNA binding);GO:0000978(RNA polymerase II proximal promoter sequence-specific DNA binding);GO:0001228(DNA-binding transcription activator activity, RNA polymerase II-specific);GO:0001955(blood vessel maturation);GO:0003677(DNA binding);GO:0003700(DNA-binding transcrip…	04010(MAPK signaling pathway);04141(Protein processing in endoplasmic reticulum);04210(Apoptosis);04932(Non-alcoholic fatty liver disease (NAFLD));05202(Transcriptional misregulation in cancer)	K04452	NA
1	ENSMUSG00000018171	Vmp1	1.18697	0.891863	0.412388	9.02384e-158	2.31507e-153	vacuole membrane protein 1 [Source:MGI Symbol;Acc:MGI:1923159]	GO:0000045(autophagosome assembly);GO:0000407(phagophore assembly site);GO:0000421(autophagosome membrane);GO:0003674(molecular_function);GO:0005730(nucleolus);GO:0005773(vacuole);GO:0005774(vacuolar membrane);GO:0005783(endoplasmic reticulum);GO:0005886(plasma membrane);GO:0006914(autophagy);GO:0007030(Golgi organization);GO:0007155(cell adhesion);GO:0007566(embryo implantation);GO:0016020(membr…	04140(Autophagy - animal)	K21248	NA
1	ENSMUSG00000029570	Lfng	0.925545	0.685569	0.433001	1.06847e-157	2.74116e-153	LFNG O-fucosylpeptide 3-beta-N-acetylglucosaminyltransferase [Source:MGI Symbol;Acc:MGI:1095413]	GO:0000139(Golgi membrane);GO:0001541(ovarian follicle development);GO:0001756(somitogenesis);GO:0002315(marginal zone B cell differentiation);GO:0005794(Golgi apparatus);GO:0007275(multicellular organism development);GO:0007386(compartment pattern specification);GO:0007389(pattern specification process);GO:0008375(acetylglucosaminyltransferase activity);GO:0008593(regulation of Notch signaling p…	00514(Other types of O-glycan biosynthesis);04330(Notch signaling pathway);05165(Human papillomavirus infection)	K05948	EC:2.4.1.222
1	ENSMUSG00000038843	Gcnt1	1.22935	0.905658	0.440858	1.349e-157	3.46087e-153	glucosaminyl (N-acetyl) transferase 1, core 2 [Source:MGI Symbol;Acc:MGI:95676]	GO:0000139(Golgi membrane);GO:0003829(beta-1,3-galactosyl-O-glycosyl-glycoprotein beta-1,6-N-acetylglucosaminyltransferase activity);GO:0005615(extracellular space);GO:0005794(Golgi apparatus);GO:0005802(trans-Golgi network);GO:0006486(protein glycosylation);GO:0008375(acetylglucosaminyltransferase activity);GO:0009101(glycoprotein biosynthetic process);GO:0016020(membrane);GO:0016021(integral co…	00512(Mucin type O-glycan biosynthesis)	K00727	EC:2.4.1.102
1	ENSMUSG00000022799	Arhgap31	1.23182	0.947527	0.378557	2.00906e-157	5.15424e-153	Rho GTPase activating protein 31 [Source:MGI Symbol;Acc:MGI:1333857]	GO:0005096(GTPase activator activity);GO:0005515(protein binding);GO:0005925(focal adhesion);GO:0007165(signal transduction);GO:0007264(small GTPase mediated signal transduction);GO:0017124(SH3 domain binding);GO:0030027(lamellipodium);GO:0030054(cell junction);GO:0042995(cell projection);GO:0043547(positive regulation of GTPase activity)	NA	K20646	NA
1	ENSMUSG00000021109	Hif1a	1.17888	0.981203	0.264792	1.12756e-156	2.89275e-152	hypoxia inducible factor 1, alpha subunit [Source:MGI Symbol;Acc:MGI:106918]	GO:0000122(negative regulation of transcription by RNA polymerase II);GO:0000981(DNA-binding transcription factor activity, RNA polymerase II-specific);GO:0001228(DNA-binding transcription activator activity, RNA polymerase II-specific);GO:0001525(angiogenesis);GO:0001568(blood vessel development);GO:0001666(response to hypoxia);GO:0001755(neural crest cell migration);GO:0001837(epithelial to mes…	04066(HIF-1 signaling pathway);04137(Mitophagy - animal);04140(Autophagy - animal);04659(Th17 cell differentiation);04919(Thyroid hormone signaling pathway);05167(Kaposi sarcoma-associated herpesvirus infection);05200(Pathways in cancer);05205(Proteoglycans in cancer);05211(Renal cell carcinoma);05230(Central carbon metabolism in cancer);05231(Choline metabolism in cancer)	K08268	NA
1	ENSMUSG00000001156	Mxd1	10.9099	8.76083	0.316497	2.08974e-154	5.36122e-150	MAX dimerization protein 1 [Source:MGI Symbol;Acc:MGI:96908]	GO:0000122(negative regulation of transcription by RNA polymerase II);GO:0000790(nuclear chromatin);GO:0000978(RNA polymerase II proximal promoter sequence-specific DNA binding);GO:0001227(DNA-binding transcription repressor activity, RNA polymerase II-specific);GO:0005654(nucleoplasm);GO:0005739(mitochondrion);GO:0005829(cytosol);GO:0046983(protein dimerization activity)	NA	NA	NA
1	ENSMUSG00000078566	Bnip3	0.704861	0.552003	0.352663	1.77343e-153	4.54975e-149	BCL2/adenovirus E1B interacting protein 3 [Source:MGI Symbol;Acc:MGI:109326]	GO:0001666(response to hypoxia);GO:0005515(protein binding);GO:0005634(nucleus);GO:0005635(nuclear envelope);GO:0005654(nucleoplasm);GO:0005737(cytoplasm);GO:0005739(mitochondrion);GO:0005740(mitochondrial envelope);GO:0005741(mitochondrial outer membrane);GO:0005783(endoplasmic reticulum);GO:0006915(apoptotic process);GO:0008219(cell death);GO:0008626(granzyme-mediated apoptotic signaling pathwa…	04068(FoxO signaling pathway);04137(Mitophagy - animal);04140(Autophagy - animal);05134(Legionellosis)	K15464	NA
1	ENSMUSG00000034786	Gpsm3	7.41443	6.02957	0.298282	3.04298e-153	7.80676e-149	G-protein signalling modulator 3 (AGS3-like, C. elegans) [Source:MGI Symbol;Acc:MGI:2146785]	GO:0002690(positive regulation of leukocyte chemotaxis);GO:0005515(protein binding);GO:0005737(cytoplasm);GO:0005886(plasma membrane);GO:0030695(GTPase regulator activity);GO:0050729(positive regulation of inflammatory response);GO:0050790(regulation of catalytic activity);GO:1900017(positive regulation of cytokine production involved in inflammatory response)	NA	K15838	NA
1	ENSMUSG00000024030	Abcg1	0.848913	0.653181	0.378135	2.88233e-152	7.39461e-148	ATP binding cassette subfamily G member 1 [Source:MGI Symbol;Acc:MGI:107704]	GO:0000166(nucleotide binding);GO:0005524(ATP binding);GO:0005548(phospholipid transporter activity);GO:0005739(mitochondrion);GO:0005768(endosome);GO:0005886(plasma membrane);GO:0006355(regulation of transcription, DNA-templated);GO:0006869(lipid transport);GO:0008203(cholesterol metabolic process);GO:0009897(external side of plasma membrane);GO:0010033(response to organic substance);GO:0010745(…	02010(ABC transporters)	K05679	NA
1	ENSMUSG00000020978	Klhdc2	0.636122	0.52129	0.287219	6.11493e-152	1.56879e-147	kelch domain containing 2 [Source:MGI Symbol;Acc:MGI:1916804]	GO:0005515(protein binding);GO:0005634(nucleus);GO:0008150(biological_process);GO:0016604(nuclear body);GO:0031965(nuclear membrane)	NA	NA	NA
1	ENSMUSG00000071369	Map3k5	1.04962	0.854999	0.295874	5.9255e-151	1.52019e-146	mitogen-activated protein kinase kinase kinase 5 [Source:MGI Symbol;Acc:MGI:1346876]	GO:0000165(MAPK cascade);GO:0000166(nucleotide binding);GO:0000186(activation of MAPKK activity);GO:0000187(activation of MAPK activity);GO:0000287(magnesium ion binding);GO:0001934(positive regulation of protein phosphorylation);GO:0002376(immune system process);GO:0002931(response to ischemia);GO:0004672(protein kinase activity);GO:0004674(protein serine/threonine kinase activity);GO:0004709(MA…	01524(Platinum drug resistance);04010(MAPK signaling pathway);04071(Sphingolipid signaling pathway);04141(Protein processing in endoplasmic reticulum);04210(Apoptosis);04530(Tight junction);04668(TNF signaling pathway);04714(Thermogenesis);04722(Neurotrophin signaling pathway);04932(Non-alcoholic fatty liver disease (NAFLD));05014(Amyotrophic lateral sclerosis (ALS));05418(Fluid shear stress and …	K04426	EC:2.7.11.25
1	ENSMUSG00000005824	Tnfsf14	0.802135	0.615404	0.382312	9.03966e-151	2.31912e-146	tumor necrosis factor (ligand) superfamily, member 14 [Source:MGI Symbol;Acc:MGI:1355317]	GO:0005102(signaling receptor binding);GO:0005125(cytokine activity);GO:0005164(tumor necrosis factor receptor binding);GO:0005515(protein binding);GO:0005576(extracellular region);GO:0005615(extracellular space);GO:0005886(plasma membrane);GO:0006915(apoptotic process);GO:0006955(immune response);GO:0010469(regulation of signaling receptor activity);GO:0010820(positive regulation of T cell chemo…	04060(Cytokine-cytokine receptor interaction);04064(NF-kappa B signaling pathway);05168(Herpes simplex virus 1 infection)	K05477	NA
1	ENSMUSG00000028497	Hacd4	3.60401	2.95864	0.284666	8.16839e-150	2.0956e-145	3-hydroxyacyl-CoA dehydratase 4 [Source:MGI Symbol;Acc:MGI:1914025]	GO:0005783(endoplasmic reticulum);GO:0005789(endoplasmic reticulum membrane);GO:0006629(lipid metabolic process);GO:0006631(fatty acid metabolic process);GO:0006633(fatty acid biosynthetic process);GO:0016020(membrane);GO:0016021(integral component of membrane);GO:0016829(lyase activity);GO:0018812(3-hydroxyacyl-CoA dehydratase activity);GO:0019899(enzyme binding);GO:0030148(sphingolipid biosynth…	00062(Fatty acid elongation);01040(Biosynthesis of unsaturated fatty acids)	K10703	EC:4.2.1.134
1	ENSMUSG00000037860	Aim2	0.679118	0.532644	0.35049	1.33715e-149	3.43046e-145	absent in melanoma 2 [Source:MGI Symbol;Acc:MGI:2686159]	GO:0002218(activation of innate immune response);GO:0002230(positive regulation of defense response to virus by host);GO:0002376(immune system process);GO:0003677(DNA binding);GO:0003690(double-stranded DNA binding);GO:0005515(protein binding);GO:0005634(nucleus);GO:0005654(nucleoplasm);GO:0005737(cytoplasm);GO:0005739(mitochondrion);GO:0005829(cytosol);GO:0006915(apoptotic process);GO:0006954(in…	04621(NOD-like receptor signaling pathway);04623(Cytosolic DNA-sensing pathway)	K12966	NA
1	ENSMUSG00000058715	Fcer1g	21.774	17.8209	0.289034	1.72949e-148	4.43701e-144	Fc receptor, IgE, high affinity I, gamma polypeptide [Source:MGI Symbol;Acc:MGI:95496]	GO:0001798(positive regulation of type IIa hypersensitivity);GO:0001805(positive regulation of type III hypersensitivity);GO:0001812(positive regulation of type I hypersensitivity);GO:0002283(neutrophil activation involved in immune response);GO:0002292(T cell differentiation involved in immune response);GO:0002376(immune system process);GO:0002431(Fc receptor mediated stimulatory signaling pathw…	04071(Sphingolipid signaling pathway);04072(Phospholipase D signaling pathway);04611(Platelet activation);04625(C-type lectin receptor signaling pathway);04650(Natural killer cell mediated cytotoxicity);04664(Fc epsilon RI signaling pathway);05152(Tuberculosis);05310(Asthma)	K07983	NA
1	ENSMUSG00000004609	Cd33	4.49669	3.74956	0.262145	2.54372e-147	6.52591e-143	CD33 antigen [Source:MGI Symbol;Acc:MGI:99440]	GO:0005886(plasma membrane);GO:0007155(cell adhesion);GO:0009897(external side of plasma membrane);GO:0016020(membrane);GO:0016021(integral component of membrane);GO:0030246(carbohydrate binding)	04640(Hematopoietic cell lineage)	K06473	NA
1	ENSMUSG00000029192	Tbc1d14	1.0963	0.843765	0.377731	4.12343e-147	1.05786e-142	TBC1 domain family, member 14 [Source:MGI Symbol;Acc:MGI:1098708]	GO:0005654(nucleoplasm);GO:0005776(autophagosome);GO:0005794(Golgi apparatus);GO:0005829(cytosol);GO:0010507(negative regulation of autophagy);GO:0019901(protein kinase binding);GO:0043231(intracellular membrane-bounded organelle);GO:0055037(recycling endosome);GO:0071955(recycling endosome to Golgi transport);GO:2000785(regulation of autophagosome assembly)	NA	K20167	NA
1	ENSMUSG00000090192	Gm16556	1.40252	1.02678	0.449892	7.77903e-147	1.99571e-142	predicted gene 16556 [Source:MGI Symbol;Acc:MGI:4414976]	NA	NA	NA	NA
1	ENSMUSG00000030536	Iqgap1	12.7641	10.3582	0.301322	1.93171e-146	4.9558e-142	IQ motif containing GTPase activating protein 1 [Source:MGI Symbol;Acc:MGI:1352757]	GO:0001726(ruffle);GO:0001817(regulation of cytokine production);GO:0005515(protein binding);GO:0005516(calmodulin binding);GO:0005547(phosphatidylinositol-3,4,5-trisphosphate binding);GO:0005634(nucleus);GO:0005737(cytoplasm);GO:0005874(microtubule);GO:0005886(plasma membrane);GO:0005911(cell-cell junction);GO:0005925(focal adhesion);GO:0007165(signal transduction);GO:0007173(epidermal growth fa…	04520(Adherens junction);04810(Regulation of actin cytoskeleton);05205(Proteoglycans in cancer)	K16848	NA
1	ENSMUSG00000021990	Spata13	0.613035	0.500807	0.291713	3.69465e-145	9.47862e-141	spermatogenesis associated 13 [Source:MGI Symbol;Acc:MGI:104838]	GO:0005085(guanyl-nucleotide exchange factor activity);GO:0005089(Rho guanyl-nucleotide exchange factor activity);GO:0005515(protein binding);GO:0035023(regulation of Rho protein signal transduction);GO:0035556(intracellular signal transduction)	04810(Regulation of actin cytoskeleton)	K05769	NA
1	ENSMUSG00000019960	Dusp6	1.50039	1.18166	0.34453	2.53353e-144	6.49977e-140	dual specificity phosphatase 6 [Source:MGI Symbol;Acc:MGI:1914853]	GO:0000188(inactivation of MAPK activity);GO:0001933(negative regulation of protein phosphorylation);GO:0004721(phosphoprotein phosphatase activity);GO:0004725(protein tyrosine phosphatase activity);GO:0005515(protein binding);GO:0005737(cytoplasm);GO:0005829(cytosol);GO:0006470(protein dephosphorylation);GO:0008138(protein tyrosine/serine/threonine phosphatase activity);GO:0010033(response to or…	04010(MAPK signaling pathway);05202(Transcriptional misregulation in cancer);05221(Acute myeloid leukemia)	K21946	3.1.3.48;EC:3.1.3.16
1	ENSMUSG00000029561	Oasl2	1.8089	1.21238	0.577269	4.8595e-144	1.24671e-139	2'-5' oligoadenylate synthetase-like 2 [Source:MGI Symbol;Acc:MGI:1344390]	GO:0000166(nucleotide binding);GO:0001730(2'-5'-oligoadenylate synthetase activity);GO:0002376(immune system process);GO:0003723(RNA binding);GO:0003725(double-stranded RNA binding);GO:0005515(protein binding);GO:0005524(ATP binding);GO:0005634(nucleus);GO:0005654(nucleoplasm);GO:0005829(cytosol);GO:0006164(purine nucleotide biosynthetic process);GO:0006955(immune response);GO:0009615(response to…	05165(Human papillomavirus infection)	K14608	NA
1	ENSMUSG00000035765	Dym	0.659052	0.547854	0.266601	1.43692e-142	3.68643e-138	dymeclin [Source:MGI Symbol;Acc:MGI:1918480]	GO:0005737(cytoplasm);GO:0005794(Golgi apparatus);GO:0007030(Golgi organization);GO:0016020(membrane);GO:0019899(enzyme binding);GO:0060348(bone development)	NA	NA	NA
1	ENSMUSG00000032640	Chsy1	0.83363	0.658732	0.339716	7.99711e-142	2.05166e-137	chondroitin sulfate synthase 1 [Source:MGI Symbol;Acc:MGI:2681120]	GO:0002063(chondrocyte development);GO:0005576(extracellular region);GO:0005794(Golgi apparatus);GO:0008376(acetylgalactosaminyltransferase activity);GO:0009954(proximal/distal pattern formation);GO:0016020(membrane);GO:0016021(integral component of membrane);GO:0016740(transferase activity);GO:0016757(transferase activity, transferring glycosyl groups);GO:0030206(chondroitin sulfate biosynthetic…	00532(Glycosaminoglycan biosynthesis - chondroitin sulfate / dermatan sulfate)	K13499	2.4.1.226;EC:2.4.1.175
1	ENSMUSG00000014599	Csf1	0.765389	0.544353	0.491651	5.71242e-141	1.46552e-136	colony stimulating factor 1 (macrophage) [Source:MGI Symbol;Acc:MGI:1339753]	GO:0001503(ossification);GO:0001954(positive regulation of cell-matrix adhesion);GO:0002158(osteoclast proliferation);GO:0002376(immune system process);GO:0002931(response to ischemia);GO:0003006(developmental process involved in reproduction);GO:0005125(cytokine activity);GO:0005157(macrophage colony-stimulating factor receptor binding);GO:0005515(protein binding);GO:0005576(extracellular region…	04010(MAPK signaling pathway);04014(Ras signaling pathway);04015(Rap1 signaling pathway);04060(Cytokine-cytokine receptor interaction);04151(PI3K-Akt signaling pathway);04380(Osteoclast differentiation);04640(Hematopoietic cell lineage);04668(TNF signaling pathway);05323(Rheumatoid arthritis)	K05453	NA
1	ENSMUSG00000045730	Adrb2	1.11958	0.901381	0.312754	8.04548e-141	2.06407e-136	adrenergic receptor, beta 2 [Source:MGI Symbol;Acc:MGI:87938]	GO:0001540(amyloid-beta binding);GO:0001965(G-protein alpha-subunit binding);GO:0001993(regulation of systemic arterial blood pressure by norepinephrine-epinephrine);GO:0002024(diet induced thermogenesis);GO:0002025(norepinephrine-epinephrine-mediated vasodilation involved in regulation of systemic arterial blood pressure);GO:0002028(regulation of sodium ion transport);GO:0002032(desensitization …	04020(Calcium signaling pathway);04022(cGMP-PKG signaling pathway);04024(cAMP signaling pathway);04080(Neuroactive ligand-receptor interaction);04261(Adrenergic signaling in cardiomyocytes);04923(Regulation of lipolysis in adipocytes);04924(Renin secretion);04970(Salivary secretion)	K04142	NA
1	ENSMUSG00000021127	Zfp36l1	1.45608	1.0097	0.528165	1.40801e-140	3.61224e-136	zinc finger protein 36, C3H type-like 1 [Source:MGI Symbol;Acc:MGI:107946]	GO:0000165(MAPK cascade);GO:0000288(nuclear-transcribed mRNA catabolic process, deadenylation-dependent decay);GO:0000932(P-body);GO:0001570(vasculogenesis);GO:0003342(proepicardium development);GO:0003677(DNA binding);GO:0003723(RNA binding);GO:0003729(mRNA binding);GO:0003730(mRNA 3'-UTR binding);GO:0005515(protein binding);GO:0005634(nucleus);GO:0005737(cytoplasm);GO:0005829(cytosol);GO:000639…	04218(Cellular senescence)	K18753	NA
1	ENSMUSG00000032487	Ptgs2	2.80602	1.54937	0.856844	8.85457e-140	2.27164e-135	prostaglandin-endoperoxide synthase 2 [Source:MGI Symbol;Acc:MGI:97798]	GO:0001516(prostaglandin biosynthetic process);GO:0001525(angiogenesis);GO:0004601(peroxidase activity);GO:0004666(prostaglandin-endoperoxide synthase activity);GO:0005515(protein binding);GO:0005737(cytoplasm);GO:0005783(endoplasmic reticulum);GO:0005789(endoplasmic reticulum membrane);GO:0005901(caveola);GO:0006629(lipid metabolic process);GO:0006631(fatty acid metabolic process);GO:0006633(fat…	00590(Arachidonic acid metabolism);04064(NF-kappa B signaling pathway);04370(VEGF signaling pathway);04625(C-type lectin receptor signaling pathway);04657(IL-17 signaling pathway);04668(TNF signaling pathway);04723(Retrograde endocannabinoid signaling);04726(Serotonergic synapse);04913(Ovarian steroidogenesis);04921(Oxytocin signaling pathway);04923(Regulation of lipolysis in adipocytes);05140(Le…	K11987	EC:1.14.99.1
1	ENSMUSG00000031799	Tpm4	2.19785	1.73808	0.338601	6.93816e-139	1.77999e-134	tropomyosin 4 [Source:MGI Symbol;Acc:MGI:2449202]	GO:0001725(stress fiber);GO:0002102(podosome);GO:0003779(actin binding);GO:0005737(cytoplasm);GO:0005856(cytoskeleton);GO:0005884(actin filament);GO:0007015(actin filament organization);GO:0015629(actin cytoskeleton);GO:0030863(cortical cytoskeleton);GO:0042802(identical protein binding);GO:0042803(protein homodimerization activity);GO:0046872(metal ion binding);GO:0046982(protein heterodimerizat…	04260(Cardiac muscle contraction);04261(Adrenergic signaling in cardiomyocytes);05410(Hypertrophic cardiomyopathy (HCM));05414(Dilated cardiomyopathy (DCM))	K10375	NA
1	ENSMUSG00000036067	Slc2a6	1.21149	0.902512	0.424761	1.07232e-138	2.75104e-134	solute carrier family 2 (facilitated glucose transporter), member 6 [Source:MGI Symbol;Acc:MGI:2443286]	GO:0005215(transporter activity);GO:0005351(carbohydrate:proton symporter activity);GO:0005887(integral component of plasma membrane);GO:0008643(carbohydrate transport);GO:0016020(membrane);GO:0016021(integral component of membrane);GO:0022857(transmembrane transporter activity);GO:0034219(carbohydrate transmembrane transport);GO:0055085(transmembrane transport);GO:1902600(proton transmembrane tr…	NA	K08144	NA
1	ENSMUSG00000034610	Tut4	0.890252	0.741142	0.264463	3.94925e-138	1.01318e-133	terminal uridylyl transferase 4 [Source:MGI Symbol;Acc:MGI:2445126]	GO:0001556(oocyte maturation);GO:0001816(cytokine production);GO:0003676(nucleic acid binding);GO:0005515(protein binding);GO:0005634(nucleus);GO:0005730(nucleolus);GO:0005737(cytoplasm);GO:0005829(cytosol);GO:0008270(zinc ion binding);GO:0010526(negative regulation of transposition, RNA-mediated);GO:0010586(miRNA metabolic process);GO:0010587(miRNA catabolic process);GO:0016740(transferase activ…	NA	K13291	EC:2.7.7.52
1	ENSMUSG00000073902	Gm1966	2.05367	1.71087	0.263477	4.43176e-138	1.13697e-133	predicted gene 1966 [Source:MGI Symbol;Acc:MGI:3584360]	NA	NA	NA	NA
1	ENSMUSG00000108693	Gm45153	1.40603	1.07576	0.386267	3.24593e-137	8.32743e-133	predicted gene 45153 [Source:MGI Symbol;Acc:MGI:5753729]	NA	NA	NA	NA
1	ENSMUSG00000024737	Slc15a3	1.58038	1.23293	0.358182	1.60282e-136	4.11203e-132	solute carrier family 15, member 3 [Source:MGI Symbol;Acc:MGI:1929691]	GO:0005215(transporter activity);GO:0005764(lysosome);GO:0005765(lysosomal membrane);GO:0006857(oligopeptide transport);GO:0015031(protein transport);GO:0015293(symporter activity);GO:0015333(peptide:proton symporter activity);GO:0015833(peptide transport);GO:0016020(membrane);GO:0016021(integral component of membrane);GO:0022857(transmembrane transporter activity);GO:0035672(oligopeptide transme…	NA	K14638	NA
1	ENSMUSG00000027533	Fabp5	1.65876	1.20945	0.455761	1.18309e-135	3.03522e-131	fatty acid binding protein 5, epidermal [Source:MGI Symbol;Acc:MGI:101790]	GO:0001972(retinoic acid binding);GO:0005504(fatty acid binding);GO:0005576(extracellular region);GO:0005615(extracellular space);GO:0005634(nucleus);GO:0005737(cytoplasm);GO:0005886(plasma membrane);GO:0006006(glucose metabolic process);GO:0006629(lipid metabolic process);GO:0006656(phosphatidylcholine biosynthetic process);GO:0008289(lipid binding);GO:0010829(negative regulation of glucose tran…	03320(PPAR signaling pathway)	K08754	NA
1	ENSMUSG00000074794	Arrdc3	0.955115	0.730098	0.387584	1.34216e-135	3.44332e-131	arrestin domain containing 3 [Source:MGI Symbol;Acc:MGI:2145242]	GO:0001659(temperature homeostasis);GO:0005737(cytoplasm);GO:0005764(lysosome);GO:0005768(endosome);GO:0005769(early endosome);GO:0005886(plasma membrane);GO:0016020(membrane);GO:0031651(negative regulation of heat generation);GO:0031699(beta-3 adrenergic receptor binding);GO:0043588(skin development);GO:0051443(positive regulation of ubiquitin-protein transferase activity);GO:0060613(fat pad dev…	NA	NA	NA
1	ENSMUSG00000028581	Laptm5	6.73521	5.59403	0.267835	1.63017e-135	4.1822e-131	lysosomal-associated protein transmembrane 5 [Source:MGI Symbol;Acc:MGI:108046]	GO:0005764(lysosome);GO:0005765(lysosomal membrane);GO:0016020(membrane);GO:0016021(integral component of membrane);GO:1990830(cellular response to leukemia inhibitory factor)	04142(Lysosome)	K12387	NA
1	ENSMUSG00000032440	Tgfbr2	0.716083	0.573506	0.32032	1.83957e-134	4.71943e-130	transforming growth factor, beta receptor II [Source:MGI Symbol;Acc:MGI:98729]	GO:0000166(nucleotide binding);GO:0001569(branching involved in blood vessel morphogenesis);GO:0001570(vasculogenesis);GO:0001666(response to hypoxia);GO:0001701(in utero embryonic development);GO:0001947(heart looping);GO:0002053(positive regulation of mesenchymal cell proliferation);GO:0002088(lens development in camera-type eye);GO:0002651(positive regulation of tolerance induction to self ant…	04010(MAPK signaling pathway);04060(Cytokine-cytokine receptor interaction);04068(FoxO signaling pathway);04144(Endocytosis);04218(Cellular senescence);04350(TGF-beta signaling pathway);04380(Osteoclast differentiation);04390(Hippo signaling pathway);04520(Adherens junction);04659(Th17 cell differentiation);04926(Relaxin signaling pathway);04933(AGE-RAGE signaling pathway in diabetic complication…	NA	NA
1	ENSMUSG00000031722	Hp	21.3866	17.1954	0.314685	3.35398e-134	8.60464e-130	haptoglobin [Source:MGI Symbol;Acc:MGI:96211]	GO:0001889(liver development);GO:0002376(immune system process);GO:0002526(acute inflammatory response);GO:0004252(serine-type endopeptidase activity);GO:0005576(extracellular region);GO:0005615(extracellular space);GO:0005783(endoplasmic reticulum);GO:0005794(Golgi apparatus);GO:0006508(proteolysis);GO:0006953(acute-phase response);GO:0007219(Notch signaling pathway);GO:0009617(response to bacte…	NA	K16142	NA
1	ENSMUSG00000031605	Klhl2	1.15861	0.910929	0.34698	4.90767e-134	1.25906e-129	kelch-like 2, Mayven [Source:MGI Symbol;Acc:MGI:1924363]	GO:0001725(stress fiber);GO:0001726(ruffle);GO:0003779(actin binding);GO:0005515(protein binding);GO:0005737(cytoplasm);GO:0005829(cytosol);GO:0005856(cytoskeleton);GO:0015629(actin cytoskeleton);GO:0016567(protein ubiquitination);GO:0030027(lamellipodium);GO:0031463(Cul3-RING ubiquitin ligase complex);GO:0042802(identical protein binding);GO:0042803(protein homodimerization activity);GO:0042995(…	NA	K10443	NA
1	ENSMUSG00000022237	Ankrd33b	1.49085	1.14276	0.38362	6.11663e-134	1.56922e-129	ankyrin repeat domain 33B [Source:MGI Symbol;Acc:MGI:1917904]	GO:0003674(molecular_function);GO:0003677(DNA binding);GO:0005515(protein binding);GO:0005575(cellular_component);GO:0008150(biological_process)	NA	NA	NA
1	ENSMUSG00000029082	Bst1	1.79501	1.37969	0.379654	3.38954e-132	8.69586e-128	bone marrow stromal cell antigen 1 [Source:MGI Symbol;Acc:MGI:105370]	GO:0001931(uropod);GO:0001952(regulation of cell-matrix adhesion);GO:0003953(NAD+ nucleosidase activity);GO:0008284(positive regulation of cell population proliferation);GO:0008305(integrin complex);GO:0019898(extrinsic component of membrane);GO:0032956(regulation of actin cytoskeleton organization);GO:0050727(regulation of inflammatory response);GO:0050730(regulation of peptidyl-tyrosine phospho…	00760(Nicotinate and nicotinamide metabolism);04970(Salivary secretion);04972(Pancreatic secretion)	K18152	2.4.99.20;EC:3.2.2.6
1	ENSMUSG00000030427	Lilra6	1.36979	1.06557	0.362333	8.41359e-132	2.15851e-127	leukocyte immunoglobulin-like receptor, subfamily A (with TM domain), member 6 [Source:MGI Symbol;Acc:MGI:1195969]	GO:0003674(molecular_function);GO:0005575(cellular_component);GO:0008150(biological_process)	04380(Osteoclast differentiation)	K06512	NA
1	ENSMUSG00000040363	Bcor	0.542473	0.448225	0.275327	1.29779e-131	3.32949e-127	BCL6 interacting corepressor [Source:MGI Symbol;Acc:MGI:1918708]	GO:0000122(negative regulation of transcription by RNA polymerase II);GO:0000415(negative regulation of histone H3-K36 methylation);GO:0000977(RNA polymerase II regulatory region sequence-specific DNA binding);GO:0001835(blastocyst hatching);GO:0003714(transcription corepressor activity);GO:0004842(ubiquitin-protein transferase activity);GO:0005515(protein binding);GO:0005634(nucleus);GO:0006325(…	NA	K23215	NA
1	ENSMUSG00000097779	4833407H14Rik	0.810542	0.627492	0.36929	2.33168e-131	5.98193e-127	RIKEN cDNA 4833407H14 gene [Source:MGI Symbol;Acc:MGI:1921149]	NA	NA	NA	NA
1	ENSMUSG00000035133	Arhgap5	0.617935	0.469543	0.396198	1.91594e-130	4.91534e-126	Rho GTPase activating protein 5 [Source:MGI Symbol;Acc:MGI:1332637]	GO:0003924(GTPase activity);GO:0005525(GTP binding);GO:0005783(endoplasmic reticulum);GO:0005829(cytosol);GO:0007165(signal transduction);GO:0030879(mammary gland development);GO:0042169(SH2 domain binding)	04510(Focal adhesion);04670(Leukocyte transendothelial migration)	K13709	NA
1	ENSMUSG00000078783	Gm9733	0.874301	0.690214	0.341085	1.50695e-129	3.86607e-125	predicted gene 9733 [Source:MGI Symbol;Acc:MGI:3780136]	GO:0003674(molecular_function);GO:0005886(plasma membrane);GO:0008150(biological_process)	04380(Osteoclast differentiation)	K06551	NA
1	ENSMUSG00000024590	Lmnb1	2.19814	1.81274	0.278114	2.94855e-129	7.56451e-125	lamin B1 [Source:MGI Symbol;Acc:MGI:96795]	GO:0003690(double-stranded DNA binding);GO:0005198(structural molecule activity);GO:0005634(nucleus);GO:0005635(nuclear envelope);GO:0005637(nuclear inner membrane);GO:0005638(lamin filament);GO:0005652(nuclear lamina);GO:0005654(nucleoplasm);GO:0005737(cytoplasm);GO:0005882(intermediate filament);GO:0008432(JUN kinase binding);GO:0010971(positive regulation of G2/M transition of mitotic cell cyc…	04210(Apoptosis)	K07611	NA
1	ENSMUSG00000029616	Erp29	2.12277	1.722	0.301862	5.15919e-129	1.32359e-124	endoplasmic reticulum protein 29 [Source:MGI Symbol;Acc:MGI:1914647]	GO:0000187(activation of MAPK activity);GO:0001934(positive regulation of protein phosphorylation);GO:0005783(endoplasmic reticulum);GO:0005788(endoplasmic reticulum lumen);GO:0005790(smooth endoplasmic reticulum);GO:0006888(endoplasmic reticulum to Golgi vesicle-mediated transport);GO:0009306(protein secretion);GO:0009986(cell surface);GO:0010628(positive regulation of gene expression);GO:001062…	04141(Protein processing in endoplasmic reticulum)	NA	NA
1	ENSMUSG00000003955	Fam162a	0.656991	0.530856	0.307551	8.9461e-129	2.29512e-124	family with sequence similarity 162, member A [Source:MGI Symbol;Acc:MGI:1917436]	GO:0003674(molecular_function);GO:0005739(mitochondrion);GO:0005829(cytosol);GO:0006915(apoptotic process);GO:0006919(activation of cysteine-type endopeptidase activity involved in apoptotic process);GO:0016020(membrane);GO:0016021(integral component of membrane);GO:0043065(positive regulation of apoptotic process);GO:0051402(neuron apoptotic process);GO:0071456(cellular response to hypoxia);GO:0…	NA	NA	NA
1	ENSMUSG00000027397	Slc20a1	0.553638	0.456426	0.278563	9.17386e-129	2.35355e-124	solute carrier family 20, member 1 [Source:MGI Symbol;Acc:MGI:108392]	GO:0005315(inorganic phosphate transmembrane transporter activity);GO:0005316(high-affinity inorganic phosphate:sodium symporter activity);GO:0005886(plasma membrane);GO:0005887(integral component of plasma membrane);GO:0006814(sodium ion transport);GO:0006817(phosphate ion transport);GO:0015293(symporter activity);GO:0015319(sodium:inorganic phosphate symporter activity);GO:0016020(membrane);GO:…	NA	K14640	NA
1	ENSMUSG00000033720	Sfxn5	1.16533	0.889369	0.389882	1.37153e-128	3.51866e-124	sideroflexin 5 [Source:MGI Symbol;Acc:MGI:2137681]	GO:0005739(mitochondrion);GO:0005743(mitochondrial inner membrane);GO:0006811(ion transport);GO:0006865(amino acid transport);GO:0015075(ion transmembrane transporter activity);GO:0015137(citrate transmembrane transporter activity);GO:0015746(citrate transport);GO:0016020(membrane);GO:0016021(integral component of membrane);GO:0031966(mitochondrial membrane);GO:0034220(ion transmembrane transport…	NA	NA	NA
1	ENSMUSG00000003847	Nfat5	1.2004	1.00009	0.263397	1.42563e-128	3.65745e-124	nuclear factor of activated T cells 5 [Source:MGI Symbol;Acc:MGI:1859333]	GO:0000978(RNA polymerase II proximal promoter sequence-specific DNA binding);GO:0001228(DNA-binding transcription activator activity, RNA polymerase II-specific);GO:0001816(cytokine production);GO:0003677(DNA binding);GO:0003682(chromatin binding);GO:0003700(DNA-binding transcription factor activity);GO:0005634(nucleus);GO:0005654(nucleoplasm);GO:0005667(transcription factor complex);GO:0005737(…	NA	K17335	NA
1	ENSMUSG00000079597	Gm5483	8.67774	5.32263	0.705181	8.91001e-128	2.28586e-123	predicted gene 5483 [Source:MGI Symbol;Acc:MGI:3645124]	GO:0001533(cornified envelope);GO:0002020(protease binding);GO:0004866(endopeptidase inhibitor activity);GO:0004869(cysteine-type endopeptidase inhibitor activity);GO:0005198(structural molecule activity);GO:0005615(extracellular space);GO:0005622(intracellular);GO:0005634(nucleus);GO:0005737(cytoplasm);GO:0005829(cytosol);GO:0010951(negative regulation of endopeptidase activity);GO:0030674(prote…	NA	NA	NA
1	ENSMUSG00000003541	Ier3	1.33797	1.09431	0.290033	6.11504e-127	1.56881e-122	immediate early response 3 [Source:MGI Symbol;Acc:MGI:104814]	GO:0005634(nucleus);GO:0043066(negative regulation of apoptotic process);GO:2001020(regulation of response to DNA damage stimulus)	NA	NA	NA
1	ENSMUSG00000028680	Plk3	1.54482	1.23739	0.320136	2.06434e-126	5.29607e-122	polo like kinase 3 [Source:MGI Symbol;Acc:MGI:109604]	GO:0000082(G1/S transition of mitotic cell cycle);GO:0000122(negative regulation of transcription by RNA polymerase II);GO:0000166(nucleotide binding);GO:0000302(response to reactive oxygen species);GO:0002039(p53 binding);GO:0004672(protein kinase activity);GO:0004674(protein serine/threonine kinase activity);GO:0005515(protein binding);GO:0005524(ATP binding);GO:0005634(nucleus);GO:0005730(nucl…	04068(FoxO signaling pathway);04625(C-type lectin receptor signaling pathway);05152(Tuberculosis)	K08862	EC:2.7.11.21
1	ENSMUSG00000042659	Arrdc4	0.558656	0.459071	0.283243	3.14772e-126	8.07549e-122	arrestin domain containing 4 [Source:MGI Symbol;Acc:MGI:1913662]	GO:0005768(endosome);GO:0005769(early endosome);GO:0005886(plasma membrane);GO:0015031(protein transport);GO:0016020(membrane);GO:0016567(protein ubiquitination);GO:0031410(cytoplasmic vesicle);GO:0051443(positive regulation of ubiquitin-protein transferase activity);GO:0140112(extracellular vesicle biogenesis);GO:1903561(extracellular vesicle);GO:1990756(protein binding, bridging involved in sub…	NA	NA	NA
1	ENSMUSG00000017639	Rab11fip4	0.708174	0.567895	0.31848	3.65599e-126	9.37945e-122	RAB11 family interacting protein 4 (class II) [Source:MGI Symbol;Acc:MGI:2442920]	GO:0003407(neural retina development);GO:0005509(calcium ion binding);GO:0005768(endosome);GO:0005813(centrosome);GO:0007049(cell cycle);GO:0016020(membrane);GO:0017137(Rab GTPase binding);GO:0030139(endocytic vesicle);GO:0030306(ADP-ribosylation factor binding);GO:0030496(midbody);GO:0031410(cytoplasmic vesicle);GO:0032154(cleavage furrow);GO:0032456(endocytic recycling);GO:0032465(regulation of…	04144(Endocytosis)	K12485	NA
1	ENSMUSG00000028893	Sesn2	1.01343	0.797269	0.346113	2.94135e-125	7.54604e-121	sestrin 2 [Source:MGI Symbol;Acc:MGI:2651874]	GO:0001932(regulation of protein phosphorylation);GO:0005092(GDP-dissociation inhibitor activity);GO:0005515(protein binding);GO:0005634(nucleus);GO:0005737(cytoplasm);GO:0005739(mitochondrion);GO:0006111(regulation of gluconeogenesis);GO:0006635(fatty acid beta-oxidation);GO:0007005(mitochondrion organization);GO:0009749(response to glucose);GO:0016239(positive regulation of macroautophagy);GO:0…	04115(p53 signaling pathway);04150(mTOR signaling pathway);04211(Longevity regulating pathway)	K20394	NA
1	ENSMUSG00000057137	Tmem140	0.54536	0.433515	0.331126	1.32207e-123	3.39178e-119	transmembrane protein 140 [Source:MGI Symbol;Acc:MGI:1915737]	GO:0003674(molecular_function);GO:0005575(cellular_component);GO:0008150(biological_process);GO:0016020(membrane);GO:0016021(integral component of membrane)	NA	NA	NA
1	ENSMUSG00000026177	Slc11a1	0.879313	0.720038	0.288305	1.76165e-123	4.51952e-119	solute carrier family 11 (proton-coupled divalent metal ion transporters), member 1 [Source:MGI Symbol;Acc:MGI:1345275]	GO:0000165(MAPK cascade);GO:0001818(negative regulation of cytokine production);GO:0001819(positive regulation of cytokine production);GO:0002309(T cell proliferation involved in immune response);GO:0002369(T cell cytokine production);GO:0002606(positive regulation of dendritic cell antigen processing and presentation);GO:0002827(positive regulation of T-helper 1 type immune response);GO:0005384(…	04142(Lysosome)	K12347	NA
1	ENSMUSG00000033355	Rtp4	1.50197	1.0414	0.528334	2.16587e-123	5.55655e-119	receptor transporter protein 4 [Source:MGI Symbol;Acc:MGI:1915025]	GO:0001580(detection of chemical stimulus involved in sensory perception of bitter taste);GO:0005515(protein binding);GO:0005737(cytoplasm);GO:0006612(protein targeting to membrane);GO:0009986(cell surface);GO:0016020(membrane);GO:0016021(integral component of membrane);GO:0031849(olfactory receptor binding);GO:0051205(protein insertion into membrane);GO:0051607(defense response to virus)	NA	NA	NA
1	ENSMUSG00000115946	Mirt2	1.57394	1.20668	0.383329	2.62599e-123	6.73697e-119	myocardial infraction associated transcript 2 [Source:MGI Symbol;Acc:MGI:3642813]	NA	NA	NA	NA
1	ENSMUSG00000019943	Atp2b1	2.19463	1.81674	0.272623	4.16273e-123	1.06795e-118	ATPase, Ca++ transporting, plasma membrane 1 [Source:MGI Symbol;Acc:MGI:104653]	GO:0000166(nucleotide binding);GO:0001772(immunological synapse);GO:0001818(negative regulation of cytokine production);GO:0003056(regulation of vascular smooth muscle contraction);GO:0003407(neural retina development);GO:0005388(calcium-transporting ATPase activity);GO:0005515(protein binding);GO:0005516(calmodulin binding);GO:0005524(ATP binding);GO:0005634(nucleus);GO:0005886(plasma membrane);…	04020(Calcium signaling pathway);04022(cGMP-PKG signaling pathway);04024(cAMP signaling pathway);04261(Adrenergic signaling in cardiomyocytes);04925(Aldosterone synthesis and secretion);04961(Endocrine and other factor-regulated calcium reabsorption);04970(Salivary secretion);04972(Pancreatic secretion);04978(Mineral absorption)	K05850	EC:7.2.2.10
1	ENSMUSG00000025647	Shisa5	1.7955	1.47854	0.280216	9.62968e-120	2.47049e-115	shisa family member 5 [Source:MGI Symbol;Acc:MGI:1915044]	GO:0005634(nucleus);GO:0005635(nuclear envelope);GO:0005783(endoplasmic reticulum);GO:0005789(endoplasmic reticulum membrane);GO:0006915(apoptotic process);GO:0016020(membrane);GO:0016021(integral component of membrane);GO:0031965(nuclear membrane);GO:0042771(intrinsic apoptotic signaling pathway in response to DNA damage by p53 class mediator);GO:0050699(WW domain binding);GO:0072332(intrinsic a…	04115(p53 signaling pathway)	K10135	NA
1	ENSMUSG00000057596	Trim30d	0.981498	0.71156	0.463999	2.04613e-118	5.24935e-114	tripartite motif-containing 30D [Source:MGI Symbol;Acc:MGI:3035181]	GO:0003674(molecular_function);GO:0004842(ubiquitin-protein transferase activity);GO:0005515(protein binding);GO:0005575(cellular_component);GO:0006914(autophagy);GO:0008150(biological_process);GO:0008270(zinc ion binding);GO:0016567(protein ubiquitination);GO:0045087(innate immune response);GO:0046872(metal ion binding);GO:0051607(defense response to virus)	05170(Human immunodeficiency virus 1 infection)	K10648	EC:2.3.2.27
1	ENSMUSG00000024778	Fas	1.04823	0.866696	0.274359	5.9804e-116	1.53427e-111	Fas (TNF receptor superfamily member 6) [Source:MGI Symbol;Acc:MGI:95484]	GO:0001934(positive regulation of protein phosphorylation);GO:0002020(protease binding);GO:0002377(immunoglobulin production);GO:0004888(transmembrane signaling receptor activity);GO:0005031(tumor necrosis factor-activated receptor activity);GO:0005515(protein binding);GO:0005516(calmodulin binding);GO:0005576(extracellular region);GO:0005615(extracellular space);GO:0005737(cytoplasm);GO:0005829(…	01524(Platinum drug resistance);04010(MAPK signaling pathway);04060(Cytokine-cytokine receptor interaction);04115(p53 signaling pathway);04210(Apoptosis);04217(Necroptosis);04650(Natural killer cell mediated cytotoxicity);04668(TNF signaling pathway);04932(Non-alcoholic fatty liver disease (NAFLD));04940(Type I diabetes mellitus);05010(Alzheimer disease);05142(Chagas disease (American trypanosomi…	K04390	NA
1	ENSMUSG00000030340	Scnn1a	0.901195	0.737193	0.289797	7.4213e-116	1.90394e-111	sodium channel, nonvoltage-gated 1 alpha [Source:MGI Symbol;Acc:MGI:101782]	GO:0005272(sodium channel activity);GO:0005737(cytoplasm);GO:0005887(integral component of plasma membrane);GO:0006811(ion transport);GO:0006814(sodium ion transport);GO:0015280(ligand-gated sodium channel activity);GO:0016020(membrane);GO:0016021(integral component of membrane);GO:0016324(apical plasma membrane);GO:0031514(motile cilium);GO:0034706(sodium channel complex);GO:0035725(sodium ion t…	04742(Taste transduction);04960(Aldosterone-regulated sodium reabsorption)	K04824	NA
1	ENSMUSG00000034765	Dusp5	0.957405	0.68392	0.485301	1.2315e-115	3.15942e-111	dual specificity phosphatase 5 [Source:MGI Symbol;Acc:MGI:2685183]	GO:0000188(inactivation of MAPK activity);GO:0004721(phosphoprotein phosphatase activity);GO:0004725(protein tyrosine phosphatase activity);GO:0005634(nucleus);GO:0005737(cytoplasm);GO:0006470(protein dephosphorylation);GO:0008138(protein tyrosine/serine/threonine phosphatase activity);GO:0016311(dephosphorylation);GO:0016787(hydrolase activity);GO:0016791(phosphatase activity);GO:0017017(MAP kin…	04010(MAPK signaling pathway)	K04459	3.1.3.48;EC:3.1.3.16
1	ENSMUSG00000070305	Mpzl3	0.998034	0.73477	0.441796	1.52812e-115	3.92039e-111	myelin protein zero-like 3 [Source:MGI Symbol;Acc:MGI:2442647]	GO:0007155(cell adhesion);GO:0016020(membrane);GO:0016021(integral component of membrane);GO:0030198(extracellular matrix organization);GO:0042633(hair cycle)	NA	NA	NA
1	ENSMUSG00000029366	Dck	1.2542	1.02983	0.284369	3.6406e-115	9.33996e-111	deoxycytidine kinase [Source:MGI Symbol;Acc:MGI:102726]	GO:0000166(nucleotide binding);GO:0000287(magnesium ion binding);GO:0004137(deoxycytidine kinase activity);GO:0005524(ATP binding);GO:0005634(nucleus);GO:0005737(cytoplasm);GO:0005829(cytosol);GO:0006139(nucleobase-containing compound metabolic process);GO:0006220(pyrimidine nucleotide metabolic process);GO:0008144(drug binding);GO:0009157(deoxyribonucleoside monophosphate biosynthetic process);G…	00230(Purine metabolism);00240(Pyrimidine metabolism)	K00893	EC:2.7.1.74
1	ENSMUSG00000055148	Klf2	7.83231	6.361	0.300183	7.81334e-113	2.00451e-108	Kruppel-like factor 2 (lung) [Source:MGI Symbol;Acc:MGI:1342772]	GO:0000122(negative regulation of transcription by RNA polymerase II);GO:0000790(nuclear chromatin);GO:0000902(cell morphogenesis);GO:0000981(DNA-binding transcription factor activity, RNA polymerase II-specific);GO:0001701(in utero embryonic development);GO:0003676(nucleic acid binding);GO:0003677(DNA binding);GO:0003700(DNA-binding transcription factor activity);GO:0005515(protein binding);GO:0…	04068(FoxO signaling pathway);04371(Apelin signaling pathway);05418(Fluid shear stress and atherosclerosis)	K17845	NA
1	ENSMUSG00000044197	Gpr146	0.562078	0.457168	0.298047	1.65119e-111	4.23612e-107	G protein-coupled receptor 146 [Source:MGI Symbol;Acc:MGI:1933113]	GO:0003674(molecular_function);GO:0004930(G protein-coupled receptor activity);GO:0005575(cellular_component);GO:0005886(plasma membrane);GO:0007165(signal transduction);GO:0007186(G protein-coupled receptor signaling pathway);GO:0008150(biological_process);GO:0016020(membrane);GO:0016021(integral component of membrane)	NA	K08431	NA
1	ENSMUSG00000036362	P2ry13	0.46009	0.376265	0.290169	1.68899e-110	4.33311e-106	purinergic receptor P2Y, G-protein coupled 13 [Source:MGI Symbol;Acc:MGI:1921441]	GO:0004930(G protein-coupled receptor activity);GO:0005783(endoplasmic reticulum);GO:0005886(plasma membrane);GO:0007165(signal transduction);GO:0007186(G protein-coupled receptor signaling pathway);GO:0007194(negative regulation of adenylate cyclase activity);GO:0016020(membrane);GO:0016021(integral component of membrane);GO:0035589(G protein-coupled purinergic nucleotide receptor signaling path…	04080(Neuroactive ligand-receptor interaction)	K08388	NA
1	ENSMUSG00000018507	Trpv2	0.6899	0.571062	0.272741	4.66047e-108	1.19564e-103	transient receptor potential cation channel, subfamily V, member 2 [Source:MGI Symbol;Acc:MGI:1341836]	GO:0005216(ion channel activity);GO:0005261(cation channel activity);GO:0005262(calcium channel activity);GO:0005515(protein binding);GO:0005622(intracellular);GO:0005737(cytoplasm);GO:0005886(plasma membrane);GO:0005887(integral component of plasma membrane);GO:0006811(ion transport);GO:0006816(calcium ion transport);GO:0008285(negative regulation of cell population proliferation);GO:0009266(res…	04621(NOD-like receptor signaling pathway);04750(Inflammatory mediator regulation of TRP channels)	K04971	NA
1	ENSMUSG00000103094	Gm37558	0.969362	0.752941	0.364498	1.07611e-106	2.76075e-102	predicted gene, 37558 [Source:MGI Symbol;Acc:MGI:5610786]	NA	NA	NA	NA
1	ENSMUSG00000058427	Cxcl2	4.63155	2.81587	0.717913	9.76906e-105	2.50625e-100	chemokine (C-X-C motif) ligand 2 [Source:MGI Symbol;Acc:MGI:1340094]	GO:0001975(response to amphetamine);GO:0002237(response to molecule of bacterial origin);GO:0005125(cytokine activity);GO:0005576(extracellular region);GO:0005615(extracellular space);GO:0005623(cell);GO:0006935(chemotaxis);GO:0006952(defense response);GO:0006954(inflammatory response);GO:0006955(immune response);GO:0007204(positive regulation of cytosolic calcium ion concentration);GO:0008009(ch…	04060(Cytokine-cytokine receptor interaction);04062(Chemokine signaling pathway);04064(NF-kappa B signaling pathway);04621(NOD-like receptor signaling pathway);04657(IL-17 signaling pathway);04668(TNF signaling pathway);05132(Salmonella infection);05134(Legionellosis);05167(Kaposi sarcoma-associated herpesvirus infection)	K05505	NA
1	ENSMUSG00000014543	Klra17	0.572097	0.467463	0.291407	1.86955e-103	4.79633e-99	killer cell lectin-like receptor, subfamily A, member 17 [Source:MGI Symbol;Acc:MGI:2180674]	GO:0016020(membrane);GO:0016021(integral component of membrane);GO:0030246(carbohydrate binding);GO:0042288(MHC class I protein binding)	NA	NA	NA
1	ENSMUSG00000020893	Per1	0.542878	0.450471	0.269192	3.88549e-103	9.96822e-99	period circadian clock 1 [Source:MGI Symbol;Acc:MGI:1098283]	GO:0000122(negative regulation of transcription by RNA polymerase II);GO:0000976(transcription regulatory region sequence-specific DNA binding);GO:0000978(RNA polymerase II proximal promoter sequence-specific DNA binding);GO:0001222(transcription corepressor binding);GO:0002028(regulation of sodium ion transport);GO:0005515(protein binding);GO:0005634(nucleus);GO:0005654(nucleoplasm);GO:0005737(c…	04710(Circadian rhythm);04713(Circadian entrainment)	K21944	NA
1	ENSMUSG00000032254	Kif23	1.0927	0.87477	0.320921	3.74566e-102	9.60949e-98	kinesin family member 23 [Source:MGI Symbol;Acc:MGI:1919069]	GO:0000166(nucleotide binding);GO:0000281(mitotic cytokinesis);GO:0000915(actomyosin contractile ring assembly);GO:0003774(motor activity);GO:0003777(microtubule motor activity);GO:0005524(ATP binding);GO:0005634(nucleus);GO:0005654(nucleoplasm);GO:0005737(cytoplasm);GO:0005813(centrosome);GO:0005819(spindle);GO:0005856(cytoskeleton);GO:0005871(kinesin complex);GO:0005874(microtubule);GO:0007018(…	05206(MicroRNAs in cancer)	K17387	NA
1	ENSMUSG00000051344	Plekhm3	0.772123	0.619594	0.317508	2.12139e-100	5.44243e-96	pleckstrin homology domain containing, family M, member 3 [Source:MGI Symbol;Acc:MGI:2443627]	GO:0005515(protein binding);GO:0005737(cytoplasm);GO:0005794(Golgi apparatus);GO:0005886(plasma membrane);GO:0016020(membrane);GO:0045445(myoblast differentiation);GO:0046872(metal ion binding)	NA	NA	NA
1	ENSMUSG00000052684	Jun	4.59042	3.33529	0.460812	4.03983e-100	1.03642e-95	jun proto-oncogene [Source:MGI Symbol;Acc:MGI:96646]	GO:0000122(negative regulation of transcription by RNA polymerase II);GO:0000790(nuclear chromatin);GO:0000978(RNA polymerase II proximal promoter sequence-specific DNA binding);GO:0000980(RNA polymerase II distal enhancer sequence-specific DNA binding);GO:0000981(DNA-binding transcription factor activity, RNA polymerase II-specific);GO:0001102(RNA polymerase II activating transcription factor bi…	01522(Endocrine resistance);04010(MAPK signaling pathway);04012(ErbB signaling pathway);04024(cAMP signaling pathway);04137(Mitophagy - animal);04210(Apoptosis);04310(Wnt signaling pathway);04380(Osteoclast differentiation);04510(Focal adhesion);04530(Tight junction);04620(Toll-like receptor signaling pathway);04621(NOD-like receptor signaling pathway);04625(C-type lectin receptor signaling pathw…	K04448	NA
1	ENSMUSG00000038679	Trps1	1.26235	1.00711	0.32589	4.32204e-100	1.10882e-95	transcriptional repressor GATA binding 1 [Source:MGI Symbol;Acc:MGI:1927616]	GO:0000122(negative regulation of transcription by RNA polymerase II);GO:0000790(nuclear chromatin);GO:0000977(RNA polymerase II regulatory region sequence-specific DNA binding);GO:0001501(skeletal system development);GO:0003676(nucleic acid binding);GO:0003700(DNA-binding transcription factor activity);GO:0005634(nucleus);GO:0005654(nucleoplasm);GO:0006355(regulation of transcription, DNA-templa…	NA	K22040	NA
1	ENSMUSG00000023034	Nr4a1	0.75212	0.618054	0.28323	1.72258e-99	4.41929e-95	nuclear receptor subfamily 4, group A, member 1 [Source:MGI Symbol;Acc:MGI:1352454]	GO:0000977(RNA polymerase II regulatory region sequence-specific DNA binding);GO:0000978(RNA polymerase II proximal promoter sequence-specific DNA binding);GO:0001228(DNA-binding transcription activator activity, RNA polymerase II-specific);GO:0001938(positive regulation of endothelial cell proliferation);GO:0002042(cell migration involved in sprouting angiogenesis);GO:0003677(DNA binding);GO:000…	04010(MAPK signaling pathway);04151(PI3K-Akt signaling pathway);04925(Aldosterone synthesis and secretion);04927(Cortisol synthesis and secretion);04934(Cushing syndrome)	K04465	NA
1	ENSMUSG00000005413	Hmox1	0.846687	0.701038	0.272337	2.67547e-99	6.86393e-95	heme oxygenase 1 [Source:MGI Symbol;Acc:MGI:96163]	GO:0001525(angiogenesis);GO:0001666(response to hypoxia);GO:0002246(wound healing involved in inflammatory response);GO:0004392(heme oxygenase (decyclizing) activity);GO:0004630(phospholipase D activity);GO:0005634(nucleus);GO:0005730(nucleolus);GO:0005783(endoplasmic reticulum);GO:0005789(endoplasmic reticulum membrane);GO:0005829(cytosol);GO:0005901(caveola);GO:0006788(heme oxidation);GO:000687…	00860(Porphyrin and chlorophyll metabolism);04066(HIF-1 signaling pathway);04216(Ferroptosis);04978(Mineral absorption);05200(Pathways in cancer);05206(MicroRNAs in cancer);05225(Hepatocellular carcinoma);05418(Fluid shear stress and atherosclerosis)	K00510	EC:1.14.14.18
1	ENSMUSG00000109279	Gm45220	0.698801	0.561477	0.315655	5.4324e-99	1.39368e-94	predicted gene 45220 [Source:MGI Symbol;Acc:MGI:5753796]	NA	NA	NA	NA
1	ENSMUSG00000006344	Ggt5	0.881924	0.713231	0.306285	6.14671e-98	1.57694e-93	gamma-glutamyltransferase 5 [Source:MGI Symbol;Acc:MGI:1346063]	GO:0000048(peptidyltransferase activity);GO:0002951(leukotriene-C(4) hydrolase);GO:0005886(plasma membrane);GO:0006412(translation);GO:0006508(proteolysis);GO:0006520(cellular amino acid metabolic process);GO:0006536(glutamate metabolic process);GO:0006631(fatty acid metabolic process);GO:0006749(glutathione metabolic process);GO:0006750(glutathione biosynthetic process);GO:0006751(glutathione ca…	00430(Taurine and hypotaurine metabolism);00480(Glutathione metabolism);00590(Arachidonic acid metabolism)	NA	NA
1	ENSMUSG00000044103	Il1f9	1.97439	1.61315	0.291527	9.82317e-98	2.52013e-93	interleukin 1 family, member 9 [Source:MGI Symbol;Acc:MGI:2449929]	GO:0005125(cytokine activity);GO:0005576(extracellular region);GO:0005615(extracellular space);GO:0006954(inflammatory response);GO:0006955(immune response);GO:0010469(regulation of signaling receptor activity)	04060(Cytokine-cytokine receptor interaction)	K05487	NA
1	ENSMUSG00000027737	Slc7a11	2.69647	1.98695	0.440514	1.82278e-97	4.67633e-93	solute carrier family 7 (cationic amino acid transporter, y+ system), member 11 [Source:MGI Symbol;Acc:MGI:1347355]	GO:0005791(rough endoplasmic reticulum);GO:0005856(cytoskeleton);GO:0005886(plasma membrane);GO:0006749(glutathione metabolic process);GO:0006865(amino acid transport);GO:0006979(response to oxidative stress);GO:0007420(brain development);GO:0008542(visual learning);GO:0009636(response to toxic substance);GO:0009986(cell surface);GO:0014070(response to organic cyclic compound);GO:0015179(L-amino …	04216(Ferroptosis)	K13869	NA
1	ENSMUSG00000097715	Gpr137b-ps	0.808616	0.662575	0.287371	5.26504e-95	1.35075e-90	G protein-coupled receptor 137B, pseudogene [Source:MGI Symbol;Acc:MGI:3710533]	NA	NA	NA	NA
1	ENSMUSG00000024621	Csf1r	1.14199	0.910529	0.326776	1.65981e-94	4.25825e-90	colony stimulating factor 1 receptor [Source:MGI Symbol;Acc:MGI:1339758]	GO:0000166(nucleotide binding);GO:0001934(positive regulation of protein phosphorylation);GO:0002244(hematopoietic progenitor cell differentiation);GO:0002376(immune system process);GO:0002931(response to ischemia);GO:0004672(protein kinase activity);GO:0004713(protein tyrosine kinase activity);GO:0004714(transmembrane receptor protein tyrosine kinase activity);GO:0005011(macrophage colony-stimul…	04010(MAPK signaling pathway);04014(Ras signaling pathway);04015(Rap1 signaling pathway);04060(Cytokine-cytokine receptor interaction);04151(PI3K-Akt signaling pathway);04380(Osteoclast differentiation);04640(Hematopoietic cell lineage);05200(Pathways in cancer);05202(Transcriptional misregulation in cancer);05221(Acute myeloid leukemia)	K05090	EC:2.7.10.1
1	ENSMUSG00000028412	Slc44a1	0.614077	0.493735	0.314684	2.64831e-94	6.79425e-90	solute carrier family 44, member 1 [Source:MGI Symbol;Acc:MGI:2140592]	GO:0005654(nucleoplasm);GO:0005739(mitochondrion);GO:0005741(mitochondrial outer membrane);GO:0005886(plasma membrane);GO:0015220(choline transmembrane transporter activity);GO:0015871(choline transport);GO:0016020(membrane);GO:0016021(integral component of membrane)	05231(Choline metabolism in cancer)	K06515	NA
1	ENSMUSG00000111264	E030022I16Rik	0.606338	0.501584	0.273631	2.16312e-93	5.5495e-89	RIKEN cDNA E030022I16 gene [Source:MGI Symbol;Acc:MGI:2444690]	NA	NA	NA	NA
1	ENSMUSG00000039236	Isg20	0.686878	0.557547	0.300961	1.67933e-92	4.30831e-88	interferon-stimulated protein [Source:MGI Symbol;Acc:MGI:1928895]	GO:0000175(3'-5'-exoribonuclease activity);GO:0000738(DNA catabolic process, exonucleolytic);GO:0002376(immune system process);GO:0003676(nucleic acid binding);GO:0003723(RNA binding);GO:0004518(nuclease activity);GO:0004527(exonuclease activity);GO:0005634(nucleus);GO:0005730(nucleolus);GO:0005737(cytoplasm);GO:0006364(rRNA processing);GO:0006401(RNA catabolic process);GO:0008310(single-stranded…	NA	K12579	EC:3.1.13.1
1	ENSMUSG00000101517	4732465J04Rik	0.495814	0.406937	0.284994	2.89147e-92	7.41806e-88	RIKEN cDNA 4732465J04 gene [Source:MGI Symbol;Acc:MGI:3041208]	NA	NA	NA	NA
1	ENSMUSG00000037185	Krt80	0.576218	0.470589	0.292149	1.87442e-91	4.80884e-87	keratin 80 [Source:MGI Symbol;Acc:MGI:1921377]	GO:0005198(structural molecule activity);GO:0005737(cytoplasm);GO:0005882(intermediate filament);GO:0045095(keratin filament);GO:0045111(intermediate filament cytoskeleton)	NA	K07605	NA
1	ENSMUSG00000111167	Gm39321	0.706598	0.565227	0.322059	4.96496e-91	1.27376e-86	predicted gene, 39321 [Source:MGI Symbol;Acc:MGI:5622206]	NA	NA	NA	NA
1	ENSMUSG00000040613	Apobec1	0.841683	0.700889	0.264092	8.61e-89	2.20889e-84	apolipoprotein B mRNA editing enzyme, catalytic polypeptide 1 [Source:MGI Symbol;Acc:MGI:103298]	GO:0003723(RNA binding);GO:0003729(mRNA binding);GO:0003824(catalytic activity);GO:0004126(cytidine deaminase activity);GO:0004131(cytosine deaminase activity);GO:0005515(protein binding);GO:0005634(nucleus);GO:0005737(cytoplasm);GO:0006397(mRNA processing);GO:0006641(triglyceride metabolic process);GO:0006970(response to osmotic stress);GO:0008047(enzyme activator activity);GO:0008270(zinc ion b…	NA	K16932	EC:3.5.4.36
1	ENSMUSG00000053175	Bcl3	0.707809	0.581904	0.282578	1.01885e-87	2.61385e-83	B cell leukemia/lymphoma 3 [Source:MGI Symbol;Acc:MGI:88140]	GO:0002268(follicular dendritic cell differentiation);GO:0002315(marginal zone B cell differentiation);GO:0002455(humoral immune response mediated by circulating immunoglobulin);GO:0002467(germinal center formation);GO:0003677(DNA binding);GO:0003700(DNA-binding transcription factor activity);GO:0005515(protein binding);GO:0005634(nucleus);GO:0005654(nucleoplasm);GO:0005737(cytoplasm);GO:0005829(…	04625(C-type lectin receptor signaling pathway);04668(TNF signaling pathway)	K09258	NA
1	ENSMUSG00000039145	Camk1d	0.923581	0.762899	0.275747	4.92074e-84	1.26242e-79	calcium/calmodulin-dependent protein kinase ID [Source:MGI Symbol;Acc:MGI:2442190]	GO:0000166(nucleotide binding);GO:0003824(catalytic activity);GO:0004672(protein kinase activity);GO:0004674(protein serine/threonine kinase activity);GO:0004683(calmodulin-dependent protein kinase activity);GO:0005516(calmodulin binding);GO:0005524(ATP binding);GO:0005634(nucleus);GO:0005737(cytoplasm);GO:0006468(protein phosphorylation);GO:0006954(inflammatory response);GO:0007399(nervous syste…	04020(Calcium signaling pathway);04921(Oxytocin signaling pathway);04925(Aldosterone synthesis and secretion);05214(Glioma)	K08794	EC:2.7.11.17
1	ENSMUSG00000000184	Ccnd2	0.595282	0.469358	0.342886	4.4644e-83	1.14534e-78	cyclin D2 [Source:MGI Symbol;Acc:MGI:88314]	GO:0000079(regulation of cyclin-dependent protein serine/threonine kinase activity);GO:0000082(G1/S transition of mitotic cell cycle);GO:0000278(mitotic cell cycle);GO:0000307(cyclin-dependent protein kinase holoenzyme complex);GO:0000785(chromatin);GO:0001934(positive regulation of protein phosphorylation);GO:0004672(protein kinase activity);GO:0005515(protein binding);GO:0005634(nucleus);GO:000…	04068(FoxO signaling pathway);04110(Cell cycle);04115(p53 signaling pathway);04151(PI3K-Akt signaling pathway);04218(Cellular senescence);04310(Wnt signaling pathway);04340(Hedgehog signaling pathway);04390(Hippo signaling pathway);04510(Focal adhesion);04630(Jak-STAT signaling pathway);04917(Prolactin signaling pathway);05162(Measles);05165(Human papillomavirus infection);05166(Human T-cell leuk…	K10151	NA
1	ENSMUSG00000106609	Gm43181	1.14039	0.874229	0.383449	2.72196e-80	6.98318e-76	predicted gene 43181 [Source:MGI Symbol;Acc:MGI:5663318]	NA	NA	NA	NA
1	ENSMUSG00000118107	AC122252.2	0.599788	0.484077	0.309215	1.12319e-73	2.88153e-69	novel transcript	NA	NA	NA	NA
1	ENSMUSG00000106518	Gm42759	0.638778	0.532782	0.26177	2.52588e-73	6.48014e-69	predicted gene 42759 [Source:MGI Symbol;Acc:MGI:5662896]	NA	NA	NA	NA
1	ENSMUSG00000049866	Arl4c	0.706669	0.582761	0.278132	1.80686e-67	4.63551e-63	ADP-ribosylation factor-like 4C [Source:MGI Symbol;Acc:MGI:2445172]	GO:0000166(nucleotide binding);GO:0005525(GTP binding);GO:0005737(cytoplasm);GO:0005829(cytosol);GO:0005886(plasma membrane);GO:0006886(intracellular protein transport);GO:0016020(membrane);GO:0016192(vesicle-mediated transport);GO:0030175(filopodium);GO:0032456(endocytic recycling);GO:0042995(cell projection);GO:0043014(alpha-tubulin binding)	NA	K07945	NA
1	ENSMUSG00000000982	Ccl3	1.50282	1.03407	0.539346	4.95249e-67	1.27056e-62	chemokine (C-C motif) ligand 3 [Source:MGI Symbol;Acc:MGI:98260]	GO:0000165(MAPK cascade);GO:0001649(osteoblast differentiation);GO:0001775(cell activation);GO:0002548(monocyte chemotaxis);GO:0004672(protein kinase activity);GO:0004698(calcium-dependent protein kinase C activity);GO:0005125(cytokine activity);GO:0005515(protein binding);GO:0005576(extracellular region);GO:0005615(extracellular space);GO:0005737(cytoplasm);GO:0005829(cytosol);GO:0006468(protein…	04060(Cytokine-cytokine receptor interaction);04062(Chemokine signaling pathway);04620(Toll-like receptor signaling pathway);05132(Salmonella infection);05142(Chagas disease (American trypanosomiasis));05163(Human cytomegalovirus infection);05323(Rheumatoid arthritis)	K05408	NA
1	ENSMUSG00000026628	Atf3	1.11529	0.841942	0.405627	1.67955e-61	4.30889e-57	activating transcription factor 3 [Source:MGI Symbol;Acc:MGI:109384]	GO:0000122(negative regulation of transcription by RNA polymerase II);GO:0000976(transcription regulatory region sequence-specific DNA binding);GO:0000977(RNA polymerase II regulatory region sequence-specific DNA binding);GO:0000978(RNA polymerase II proximal promoter sequence-specific DNA binding);GO:0001227(DNA-binding transcription repressor activity, RNA polymerase II-specific);GO:0003677(DNA…	NA	K09032	NA
1	ENSMUSG00000045763	Basp1	1.31088	1.06627	0.297956	2.3976e-57	6.15105e-53	brain abundant, membrane attached signal protein 1 [Source:MGI Symbol;Acc:MGI:1917600]	GO:0003714(transcription corepressor activity);GO:0005515(protein binding);GO:0005634(nucleus);GO:0005737(cytoplasm);GO:0005886(plasma membrane);GO:0008180(COP9 signalosome);GO:0016020(membrane);GO:0016607(nuclear speck);GO:0019904(protein domain specific binding);GO:0030054(cell junction);GO:0030426(growth cone);GO:0042995(cell projection);GO:0044212(transcription regulatory region DNA binding);…	NA	K17272	NA
1	ENSMUSG00000054404	Slfn5	1.26525	0.958596	0.400428	3.7253e-36	9.55724e-32	schlafen 5 [Source:MGI Symbol;Acc:MGI:1329004]	GO:0000166(nucleotide binding);GO:0005524(ATP binding);GO:0005634(nucleus);GO:0030154(cell differentiation)	NA	NA	NA
1	ENSMUSG00000020641	Rsad2	1.14019	0.924132	0.303107	2.88961e-34	7.4133e-30	radical S-adenosyl methionine domain containing 2 [Source:MGI Symbol;Acc:MGI:1929628]	GO:0001503(ossification);GO:0001650(fibrillar center);GO:0002376(immune system process);GO:0003674(molecular_function);GO:0003824(catalytic activity);GO:0005515(protein binding);GO:0005739(mitochondrion);GO:0005741(mitochondrial outer membrane);GO:0005743(mitochondrial inner membrane);GO:0005783(endoplasmic reticulum);GO:0005789(endoplasmic reticulum membrane);GO:0005811(lipid droplet);GO:0009615…	05160(Hepatitis C);05164(Influenza A)	K15045	NA
1	ENSMUSG00000071562	Stfa1	2.2604	1.56912	0.52662	1.14602e-25	2.9401e-21	stefin A1 [Source:MGI Symbol;Acc:MGI:106198]	GO:0004866(endopeptidase inhibitor activity);GO:0004869(cysteine-type endopeptidase inhibitor activity);GO:0005622(intracellular);GO:0005737(cytoplasm);GO:0005829(cytosol);GO:0010466(negative regulation of peptidase activity);GO:0010951(negative regulation of endopeptidase activity);GO:0030414(peptidase inhibitor activity)	NA	NA	NA
2	ENSMUSG00000018927	Ccl6	23.6682	11.5533	1.03464	0	0	chemokine (C-C motif) ligand 6 [Source:MGI Symbol;Acc:MGI:98263]	GO:0002548(monocyte chemotaxis);GO:0005125(cytokine activity);GO:0005576(extracellular region);GO:0005615(extracellular space);GO:0006935(chemotaxis);GO:0006954(inflammatory response);GO:0006955(immune response);GO:0007186(G protein-coupled receptor signaling pathway);GO:0008009(chemokine activity);GO:0010469(regulation of signaling receptor activity);GO:0030593(neutrophil chemotaxis);GO:0043547(…	04060(Cytokine-cytokine receptor interaction);04062(Chemokine signaling pathway)	K05510	NA
2	ENSMUSG00000022651	Retnlg	401.098	201.691	0.991812	0	0	resistin like gamma [Source:MGI Symbol;Acc:MGI:2667763]	GO:0002408(myeloid dendritic cell chemotaxis);GO:0005179(hormone activity);GO:0005576(extracellular region);GO:0005615(extracellular space);GO:0010469(regulation of signaling receptor activity)	NA	NA	NA
2	ENSMUSG00000048534	Jaml	5.03181	2.8398	0.82529	0	0	junction adhesion molecule like [Source:MGI Symbol;Acc:MGI:2685484]	GO:0002376(immune system process);GO:0005178(integrin binding);GO:0005886(plasma membrane);GO:0005923(bicellular tight junction);GO:0007155(cell adhesion);GO:0007157(heterophilic cell-cell adhesion via plasma membrane cell adhesion molecules);GO:0016020(membrane);GO:0016021(integral component of membrane);GO:0030054(cell junction);GO:0030593(neutrophil chemotaxis);GO:0035696(monocyte extravasatio…	NA	NA	NA
2	ENSMUSG00000020077	Srgn	18.4054	10.6868	0.784307	0	0	serglycin [Source:MGI Symbol;Acc:MGI:97756]	GO:0000139(Golgi membrane);GO:0005515(protein binding);GO:0005518(collagen binding);GO:0005576(extracellular region);GO:0005615(extracellular space);GO:0005794(Golgi apparatus);GO:0006915(apoptotic process);GO:0008626(granzyme-mediated apoptotic signaling pathway);GO:0016485(protein processing);GO:0030502(negative regulation of bone mineralization);GO:0031214(biomineral tissue development);GO:003…	NA	K06849	NA
2	ENSMUSG00000001025	S100a6	148.177	87.3039	0.763205	0	0	S100 calcium binding protein A6 (calcyclin) [Source:MGI Symbol;Acc:MGI:1339467]	GO:0001726(ruffle);GO:0005509(calcium ion binding);GO:0005515(protein binding);GO:0005523(tropomyosin binding);GO:0005634(nucleus);GO:0005635(nuclear envelope);GO:0005737(cytoplasm);GO:0005829(cytosol);GO:0005886(plasma membrane);GO:0008270(zinc ion binding);GO:0015075(ion transmembrane transporter activity);GO:0016020(membrane);GO:0031234(extrinsic component of cytoplasmic side of plasma membran…	NA	NA	NA
2	ENSMUSG00000022564	Grina	16.5942	9.92475	0.741581	0	0	glutamate receptor, ionotropic, N-methyl D-aspartate-associated protein 1 (glutamate binding) [Source:MGI Symbol;Acc:MGI:1913418]	GO:0005783(endoplasmic reticulum);GO:0005794(Golgi apparatus);GO:0016020(membrane);GO:0016021(integral component of membrane);GO:0032469(endoplasmic reticulum calcium ion homeostasis);GO:0044325(ion channel binding);GO:1902236(negative regulation of endoplasmic reticulum stress-induced intrinsic apoptotic signaling pathway)	NA	K06890	NA
2	ENSMUSG00000023913	Pla2g7	4.86104	2.93026	0.730238	0	0	phospholipase A2, group VII (platelet-activating factor acetylhydrolase, plasma) [Source:MGI Symbol;Acc:MGI:1351327]	GO:0003847(1-alkyl-2-acetylglycerophosphocholine esterase activity);GO:0005543(phospholipid binding);GO:0005576(extracellular region);GO:0005615(extracellular space);GO:0005737(cytoplasm);GO:0006629(lipid metabolic process);GO:0006954(inflammatory response);GO:0016042(lipid catabolic process);GO:0016787(hydrolase activity);GO:0034362(low-density lipoprotein particle);GO:0034374(low-density lipopr…	00565(Ether lipid metabolism)	K01062	EC:3.1.1.47
2	ENSMUSG00000017002	Slpi	31.4653	19.3161	0.703961	0	0	secretory leukocyte peptidase inhibitor [Source:MGI Symbol;Acc:MGI:109297]	GO:0002376(immune system process);GO:0003677(DNA binding);GO:0003729(mRNA binding);GO:0004866(endopeptidase inhibitor activity);GO:0004867(serine-type endopeptidase inhibitor activity);GO:0005515(protein binding);GO:0005576(extracellular region);GO:0005615(extracellular space);GO:0006508(proteolysis);GO:0006955(immune response);GO:0008233(peptidase activity);GO:0010466(negative regulation of pept…	NA	NA	NA
2	ENSMUSG00000026180	Cxcr2	15.0659	9.31693	0.693358	0	0	chemokine (C-X-C motif) receptor 2 [Source:MGI Symbol;Acc:MGI:105303]	GO:0002438(acute inflammatory response to antigenic stimulus);GO:0002690(positive regulation of leukocyte chemotaxis);GO:0004918(interleukin-8 receptor activity);GO:0004930(G protein-coupled receptor activity);GO:0004950(chemokine receptor activity);GO:0005515(protein binding);GO:0005886(plasma membrane);GO:0006935(chemotaxis);GO:0006955(immune response);GO:0006968(cellular defense response);GO:0…	04060(Cytokine-cytokine receptor interaction);04062(Chemokine signaling pathway);04072(Phospholipase D signaling pathway);04144(Endocytosis);05163(Human cytomegalovirus infection)	K05050	NA
2	ENSMUSG00000052837	Junb	20.0071	12.3994	0.690239	0	0	jun B proto-oncogene [Source:MGI Symbol;Acc:MGI:96647]	GO:0000122(negative regulation of transcription by RNA polymerase II);GO:0000790(nuclear chromatin);GO:0000977(RNA polymerase II regulatory region sequence-specific DNA binding);GO:0000978(RNA polymerase II proximal promoter sequence-specific DNA binding);GO:0000981(DNA-binding transcription factor activity, RNA polymerase II-specific);GO:0001228(DNA-binding transcription activator activity, RNA …	04380(Osteoclast differentiation);04668(TNF signaling pathway)	K09028	NA
2	ENSMUSG00000030144	Clec4d	3.63688	2.25776	0.687806	0	0	C-type lectin domain family 4, member d [Source:MGI Symbol;Acc:MGI:1298389]	GO:0002250(adaptive immune response);GO:0002292(T cell differentiation involved in immune response);GO:0002376(immune system process);GO:0005886(plasma membrane);GO:0016020(membrane);GO:0016021(integral component of membrane);GO:0030246(carbohydrate binding);GO:0030887(positive regulation of myeloid dendritic cell activation);GO:0034987(immunoglobulin receptor binding);GO:0038094(Fc-gamma recepto…	04625(C-type lectin receptor signaling pathway)	K10058	NA
2	ENSMUSG00000024190	Dusp1	11.6276	7.22362	0.686759	0	0	dual specificity phosphatase 1 [Source:MGI Symbol;Acc:MGI:105120]	GO:0000188(inactivation of MAPK activity);GO:0004721(phosphoprotein phosphatase activity);GO:0004722(protein serine/threonine phosphatase activity);GO:0004725(protein tyrosine phosphatase activity);GO:0005634(nucleus);GO:0005737(cytoplasm);GO:0006470(protein dephosphorylation);GO:0007049(cell cycle);GO:0007162(negative regulation of cell adhesion);GO:0008138(protein tyrosine/serine/threonine phos…	04010(MAPK signaling pathway);04726(Serotonergic synapse);05418(Fluid shear stress and atherosclerosis)	K21278	3.1.3.48;EC:3.1.3.16
2	ENSMUSG00000027907	S100a11	59.5026	37.5353	0.664705	0	0	S100 calcium binding protein A11 [Source:MGI Symbol;Acc:MGI:1338798]	GO:0001726(ruffle);GO:0005509(calcium ion binding);GO:0005634(nucleus);GO:0005737(cytoplasm);GO:0042127(regulation of cell population proliferation);GO:0042803(protein homodimerization activity);GO:0044548(S100 protein binding);GO:0046872(metal ion binding);GO:0048306(calcium-dependent protein binding);GO:0062023(collagen-containing extracellular matrix)	NA	NA	NA
2	ENSMUSG00000031812	Map1lc3b	9.57855	6.0448	0.664111	0	0	microtubule-associated protein 1 light chain 3 beta [Source:MGI Symbol;Acc:MGI:1914693]	GO:0000045(autophagosome assembly);GO:0000421(autophagosome membrane);GO:0000422(autophagy of mitochondrion);GO:0005515(protein binding);GO:0005737(cytoplasm);GO:0005739(mitochondrion);GO:0005776(autophagosome);GO:0005829(cytosol);GO:0005856(cytoskeleton);GO:0005874(microtubule);GO:0005875(microtubule associated complex);GO:0005930(axoneme);GO:0006914(autophagy);GO:0006995(cellular response to ni…	04216(Ferroptosis)	K10435	NA
2	ENSMUSG00000009687	Fxyd5	17.2197	10.9003	0.659692	0	0	FXYD domain-containing ion transport regulator 5 [Source:MGI Symbol;Acc:MGI:1201785]	GO:0003779(actin binding);GO:0006811(ion transport);GO:0016020(membrane);GO:0016021(integral component of membrane);GO:0017080(sodium channel regulator activity);GO:0043269(regulation of ion transport);GO:0045296(cadherin binding);GO:0099106(ion channel regulator activity);GO:2000649(regulation of sodium ion transmembrane transporter activity)	NA	K13362	NA
2	ENSMUSG00000079293	Clec7a	6.06873	3.86582	0.650619	0	0	C-type lectin domain family 7, member a [Source:MGI Symbol;Acc:MGI:1861431]	GO:0002366(leukocyte activation involved in immune response);GO:0002376(immune system process);GO:0005515(protein binding);GO:0005886(plasma membrane);GO:0006954(inflammatory response);GO:0016020(membrane);GO:0016021(integral component of membrane);GO:0030246(carbohydrate binding);GO:0045087(innate immune response);GO:0046872(metal ion binding);GO:0071226(cellular response to molecule of fungal o…	04145(Phagosome);04625(C-type lectin receptor signaling pathway);05152(Tuberculosis)	K10074	NA
2	ENSMUSG00000027398	Il1b	14.6027	9.33372	0.645708	0	0	interleukin 1 beta [Source:MGI Symbol;Acc:MGI:96543]	GO:0000122(negative regulation of transcription by RNA polymerase II);GO:0000165(MAPK cascade);GO:0000187(activation of MAPK activity);GO:0001660(fever generation);GO:0001934(positive regulation of protein phosphorylation);GO:0005125(cytokine activity);GO:0005149(interleukin-1 receptor binding);GO:0005178(integrin binding);GO:0005576(extracellular region);GO:0005615(extracellular space);GO:000573…	01523(Antifolate resistance);04010(MAPK signaling pathway);04060(Cytokine-cytokine receptor interaction);04064(NF-kappa B signaling pathway);04217(Necroptosis);04380(Osteoclast differentiation);04620(Toll-like receptor signaling pathway);04621(NOD-like receptor signaling pathway);04623(Cytosolic DNA-sensing pathway);04625(C-type lectin receptor signaling pathway);04640(Hematopoietic cell lineage)…	K04519	NA
2	ENSMUSG00000003484	Cyp4f18	5.76772	3.69636	0.641897	0	0	cytochrome P450, family 4, subfamily f, polypeptide 18 [Source:MGI Symbol;Acc:MGI:1919304]	GO:0000038(very long-chain fatty acid metabolic process);GO:0001676(long-chain fatty acid metabolic process);GO:0004497(monooxygenase activity);GO:0005506(iron ion binding);GO:0005737(cytoplasm);GO:0005783(endoplasmic reticulum);GO:0005789(endoplasmic reticulum membrane);GO:0008217(regulation of blood pressure);GO:0008392(arachidonic acid epoxygenase activity);GO:0016020(membrane);GO:0016021(inte…	00590(Arachidonic acid metabolism)	K17726	1.14.14.79;1.14.14.94;EC:1.14.14.78
2	ENSMUSG00000028859	Csf3r	14.044	9.08632	0.628189	0	0	colony stimulating factor 3 receptor (granulocyte) [Source:MGI Symbol;Acc:MGI:1339755]	GO:0004896(cytokine receptor activity);GO:0004912(interleukin-3 receptor activity);GO:0005515(protein binding);GO:0007155(cell adhesion);GO:0009897(external side of plasma membrane);GO:0016020(membrane);GO:0016021(integral component of membrane);GO:0019221(cytokine-mediated signaling pathway);GO:0019955(cytokine binding);GO:0019978(interleukin-3 binding);GO:0030593(neutrophil chemotaxis);GO:00360…	04060(Cytokine-cytokine receptor interaction);04151(PI3K-Akt signaling pathway);04630(Jak-STAT signaling pathway);04640(Hematopoietic cell lineage);05200(Pathways in cancer)	K05061	NA
2	ENSMUSG00000024661	Fth1	45.6978	29.701	0.621614	0	0	ferritin heavy polypeptide 1 [Source:MGI Symbol;Acc:MGI:95588]	GO:0004322(ferroxidase activity);GO:0005506(iron ion binding);GO:0005576(extracellular region);GO:0005737(cytoplasm);GO:0005739(mitochondrion);GO:0006826(iron ion transport);GO:0006879(cellular iron ion homeostasis);GO:0006880(intracellular sequestering of iron ion);GO:0006955(immune response);GO:0008198(ferrous iron binding);GO:0008199(ferric iron binding);GO:0008285(negative regulation of cell …	04216(Ferroptosis);04217(Necroptosis);04978(Mineral absorption)	K00522	EC:1.16.3.2
2	ENSMUSG00000048163	Selplg	7.71349	5.04256	0.613226	0	0	selectin, platelet (p-selectin) ligand [Source:MGI Symbol;Acc:MGI:106689]	GO:0016020(membrane);GO:0016021(integral component of membrane);GO:0030246(carbohydrate binding)	04514(Cell adhesion molecules (CAMs));05150(Staphylococcus aureus infection)	K06544	NA
2	ENSMUSG00000026094	Stk17b	10.2379	6.7925	0.591901	0	0	serine/threonine kinase 17b (apoptosis-inducing) [Source:MGI Symbol;Acc:MGI:2138162]	GO:0000166(nucleotide binding);GO:0004672(protein kinase activity);GO:0004674(protein serine/threonine kinase activity);GO:0005524(ATP binding);GO:0005634(nucleus);GO:0005793(endoplasmic reticulum-Golgi intermediate compartment);GO:0005886(plasma membrane);GO:0006468(protein phosphorylation);GO:0006915(apoptotic process);GO:0012501(programmed cell death);GO:0015629(actin cytoskeleton);GO:0016020(…	NA	K08804	EC:2.7.11.1
2	ENSMUSG00000042675	Ypel3	6.7905	4.51409	0.589084	0	0	yippee like 3 [Source:MGI Symbol;Acc:MGI:1913340]	GO:0003674(molecular_function);GO:0005575(cellular_component);GO:0005634(nucleus);GO:0005730(nucleolus);GO:0006915(apoptotic process);GO:0046872(metal ion binding);GO:2000774(positive regulation of cellular senescence)	NA	NA	NA
2	ENSMUSG00000056501	Cebpb	11.7705	7.89849	0.575522	0	0	CCAAT/enhancer binding protein (C/EBP), beta [Source:MGI Symbol;Acc:MGI:88373]	GO:0000122(negative regulation of transcription by RNA polymerase II);GO:0000779(condensed chromosome, centromeric region);GO:0000790(nuclear chromatin);GO:0000977(RNA polymerase II regulatory region sequence-specific DNA binding);GO:0000978(RNA polymerase II proximal promoter sequence-specific DNA binding);GO:0000979(RNA polymerase II core promoter sequence-specific DNA binding);GO:0000981(DNA-b…	04657(IL-17 signaling pathway);04668(TNF signaling pathway);05152(Tuberculosis);05202(Transcriptional misregulation in cancer)	K10048	NA
2	ENSMUSG00000038612	Mcl1	12.4494	8.43063	0.562367	0	0	myeloid cell leukemia sequence 1 [Source:MGI Symbol;Acc:MGI:101769]	GO:0005515(protein binding);GO:0005634(nucleus);GO:0005654(nucleoplasm);GO:0005737(cytoplasm);GO:0005739(mitochondrion);GO:0005741(mitochondrial outer membrane);GO:0005829(cytosol);GO:0006915(apoptotic process);GO:0007275(multicellular organism development);GO:0008630(intrinsic apoptotic signaling pathway in response to DNA damage);GO:0010507(negative regulation of autophagy);GO:0016020(membrane)…	04151(PI3K-Akt signaling pathway);04210(Apoptosis);04630(Jak-STAT signaling pathway);05206(MicroRNAs in cancer)	K02539	NA
2	ENSMUSG00000058624	Gda	13.474	9.15781	0.557105	0	0	guanine deaminase [Source:MGI Symbol;Acc:MGI:95678]	GO:0005515(protein binding);GO:0006147(guanine catabolic process);GO:0008270(zinc ion binding);GO:0008892(guanine deaminase activity);GO:0016787(hydrolase activity);GO:0016810(hydrolase activity, acting on carbon-nitrogen (but not peptide) bonds);GO:0031116(positive regulation of microtubule polymerization);GO:0046098(guanine metabolic process);GO:0046872(metal ion binding)	00230(Purine metabolism)	K01487	EC:3.5.4.3
2	ENSMUSG00000075705	Msrb1	27.2416	18.6003	0.550488	0	0	methionine sulfoxide reductase B1 [Source:MGI Symbol;Acc:MGI:1351642]	GO:0002376(immune system process);GO:0003779(actin binding);GO:0005634(nucleus);GO:0005654(nucleoplasm);GO:0005737(cytoplasm);GO:0005856(cytoskeleton);GO:0006979(response to oxidative stress);GO:0008270(zinc ion binding);GO:0015629(actin cytoskeleton);GO:0016491(oxidoreductase activity);GO:0016671(oxidoreductase activity, acting on a sulfur group of donors, disulfide as acceptor);GO:0030041(actin…	NA	K07305	EC:1.8.4.12
2	ENSMUSG00000036478	Btg1	16.8612	11.8374	0.510351	0	0	B cell translocation gene 1, anti-proliferative [Source:MGI Symbol;Acc:MGI:88215]	GO:0005515(protein binding);GO:0005634(nucleus);GO:0005737(cytoplasm);GO:0006479(protein methylation);GO:0008285(negative regulation of cell population proliferation);GO:0019899(enzyme binding);GO:0043085(positive regulation of catalytic activity);GO:0045603(positive regulation of endothelial cell differentiation);GO:0045663(positive regulation of myoblast differentiation);GO:0045766(positive reg…	03018(RNA degradation)	K14443	NA
2	ENSMUSG00000030579	Tyrobp	52.3316	37.5441	0.479097	0	0	TYRO protein tyrosine kinase binding protein [Source:MGI Symbol;Acc:MGI:1277211]	GO:0002274(myeloid leukocyte activation);GO:0002281(macrophage activation involved in immune response);GO:0002282(microglial cell activation involved in immune response);GO:0002283(neutrophil activation involved in immune response);GO:0005102(signaling receptor binding);GO:0005515(protein binding);GO:0005623(cell);GO:0005886(plasma membrane);GO:0007229(integrin-mediated signaling pathway);GO:0009…	04380(Osteoclast differentiation);04650(Natural killer cell mediated cytotoxicity)	K07992	NA
2	ENSMUSG00000073411	H2-D1	19.5828	14.06	0.477993	0	0	histocompatibility 2, D region locus 1 [Source:MGI Symbol;Acc:MGI:95896]	GO:0001916(positive regulation of T cell mediated cytotoxicity);GO:0002376(immune system process);GO:0002474(antigen processing and presentation of peptide antigen via MHC class I);GO:0002476(antigen processing and presentation of endogenous peptide antigen via MHC class Ib);GO:0002485(antigen processing and presentation of endogenous peptide antigen via MHC class I via ER pathway, TAP-dependent)…	04144(Endocytosis);04145(Phagosome);04218(Cellular senescence);04514(Cell adhesion molecules (CAMs));04612(Antigen processing and presentation);04650(Natural killer cell mediated cytotoxicity);04940(Type I diabetes mellitus);05163(Human cytomegalovirus infection);05165(Human papillomavirus infection);05166(Human T-cell leukemia virus 1 infection);05167(Kaposi sarcoma-associated herpesvirus infect…	K06751	NA
2	ENSMUSG00000025503	Taldo1	21.2023	15.2454	0.475847	0	0	transaldolase 1 [Source:MGI Symbol;Acc:MGI:1274789]	GO:0003824(catalytic activity);GO:0004801(sedoheptulose-7-phosphate:D-glyceraldehyde-3-phosphate glyceronetransferase activity);GO:0005634(nucleus);GO:0005654(nucleoplasm);GO:0005737(cytoplasm);GO:0005829(cytosol);GO:0005975(carbohydrate metabolic process);GO:0006002(fructose 6-phosphate metabolic process);GO:0006098(pentose-phosphate shunt);GO:0009052(pentose-phosphate shunt, non-oxidative branc…	00030(Pentose phosphate pathway)	K00616	EC:2.2.1.2
2	ENSMUSG00000028367	Txn1	22.562	16.3538	0.46427	0	0	thioredoxin 1 [Source:MGI Symbol;Acc:MGI:98874]	GO:0000122(negative regulation of transcription by RNA polymerase II);GO:0005515(protein binding);GO:0005576(extracellular region);GO:0005634(nucleus);GO:0005737(cytoplasm);GO:0005739(mitochondrion);GO:0005829(cytosol);GO:0006662(glycerol ether metabolic process);GO:0009314(response to radiation);GO:0015035(protein disulfide oxidoreductase activity);GO:0015037(peptide disulfide oxidoreductase act…	04621(NOD-like receptor signaling pathway);05418(Fluid shear stress and atherosclerosis)	K03671	NA
2	ENSMUSG00000000682	Cd52	52.2967	38.8415	0.429118	0	0	CD52 antigen [Source:MGI Symbol;Acc:MGI:1346088]	GO:0005886(plasma membrane);GO:0007204(positive regulation of cytosolic calcium ion concentration);GO:0009617(response to bacterium);GO:0016020(membrane);GO:0031225(anchored component of membrane);GO:0097225(sperm midpiece)	NA	NA	NA
2	ENSMUSG00000050708	Ftl1	37.0536	28.2735	0.390163	0	0	ferritin light polypeptide 1 [Source:MGI Symbol;Acc:MGI:95589]	GO:0005623(cell);GO:0006826(iron ion transport);GO:0006879(cellular iron ion homeostasis);GO:0008199(ferric iron binding);GO:0046872(metal ion binding)	04216(Ferroptosis);04217(Necroptosis);04978(Mineral absorption)	K13625	NA
2	ENSMUSG00000092341	Malat1	158.516	122.993	0.366059	0	0	metastasis associated lung adenocarcinoma transcript 1 (non-coding RNA) [Source:MGI Symbol;Acc:MGI:1919539]	NA	NA	NA	NA
2	ENSMUSG00000033508	Asprv1	10.6153	5.31832	0.997107	4.94066e-324	1.26753e-319	aspartic peptidase, retroviral-like 1 [Source:MGI Symbol;Acc:MGI:1915105]	GO:0004190(aspartic-type endopeptidase activity);GO:0006508(proteolysis);GO:0008233(peptidase activity);GO:0016020(membrane);GO:0016021(integral component of membrane);GO:0016485(protein processing);GO:0016787(hydrolase activity);GO:0043588(skin development)	NA	NA	NA
2	ENSMUSG00000069792	Wfdc17	23.8747	11.5856	1.04316	6.91692e-323	1.77454e-318	WAP four-disulfide core domain 17 [Source:MGI Symbol;Acc:MGI:3649773]	GO:0004867(serine-type endopeptidase inhibitor activity);GO:0005575(cellular_component);GO:0005576(extracellular region);GO:0008150(biological_process);GO:0010466(negative regulation of peptidase activity);GO:0010951(negative regulation of endopeptidase activity);GO:0030414(peptidase inhibitor activity)	NA	NA	NA
2	ENSMUSG00000060591	Ifitm2	17.7692	11.2866	0.654772	5.51295e-311	1.41435e-306	interferon induced transmembrane protein 2 [Source:MGI Symbol;Acc:MGI:1933382]	GO:0002376(immune system process);GO:0003674(molecular_function);GO:0005886(plasma membrane);GO:0007507(heart development);GO:0009615(response to virus);GO:0016020(membrane);GO:0016021(integral component of membrane);GO:0032991(protein-containing complex);GO:0034341(response to interferon-gamma);GO:0035455(response to interferon-alpha);GO:0035456(response to interferon-beta);GO:0045071(negative r…	NA	K06566	NA
2	ENSMUSG00000025491	Ifitm1	21.1402	9.9594	1.08586	3.31453e-310	8.50343e-306	interferon induced transmembrane protein 1 [Source:MGI Symbol;Acc:MGI:1915963]	GO:0001503(ossification);GO:0001756(somitogenesis);GO:0002376(immune system process);GO:0003674(molecular_function);GO:0005769(early endosome);GO:0005886(plasma membrane);GO:0008285(negative regulation of cell population proliferation);GO:0009615(response to virus);GO:0009952(anterior/posterior pattern specification);GO:0016020(membrane);GO:0016021(integral component of membrane);GO:0030336(negat…	04662(B cell receptor signaling pathway)	K19831	NA
2	ENSMUSG00000007891	Ctsd	8.97741	6.41114	0.485719	4.77588e-304	1.22525e-299	cathepsin D [Source:MGI Symbol;Acc:MGI:88562]	GO:0000045(autophagosome assembly);GO:0004175(endopeptidase activity);GO:0004190(aspartic-type endopeptidase activity);GO:0005515(protein binding);GO:0005576(extracellular region);GO:0005615(extracellular space);GO:0005739(mitochondrion);GO:0005764(lysosome);GO:0006508(proteolysis);GO:0008233(peptidase activity);GO:0016787(hydrolase activity);GO:0030163(protein catabolic process);GO:0042277(pepti…	04071(Sphingolipid signaling pathway);04140(Autophagy - animal);04142(Lysosome);04210(Apoptosis);04915(Estrogen signaling pathway);05152(Tuberculosis)	K01379	EC:3.4.23.5
2	ENSMUSG00000017466	Timp2	4.41517	2.94062	0.58635	4.03023e-303	1.03396e-298	tissue inhibitor of metalloproteinase 2 [Source:MGI Symbol;Acc:MGI:98753]	GO:0002020(protease binding);GO:0005178(integrin binding);GO:0005515(protein binding);GO:0005576(extracellular region);GO:0005615(extracellular space);GO:0007417(central nervous system development);GO:0007568(aging);GO:0008191(metalloendopeptidase inhibitor activity);GO:0008270(zinc ion binding);GO:0008285(negative regulation of cell population proliferation);GO:0009986(cell surface);GO:0010951(n…	NA	K22583	NA
2	ENSMUSG00000031584	Gsr	13.2991	9.82347	0.437019	1.44813e-295	3.71517e-291	glutathione reductase [Source:MGI Symbol;Acc:MGI:95804]	GO:0004362(glutathione-disulfide reductase activity);GO:0005737(cytoplasm);GO:0005739(mitochondrion);GO:0005829(cytosol);GO:0006749(glutathione metabolic process);GO:0007283(spermatogenesis);GO:0009055(electron transfer activity);GO:0009897(external side of plasma membrane);GO:0016491(oxidoreductase activity);GO:0016668(oxidoreductase activity, acting on a sulfur group of donors, NAD(P) as accept…	00480(Glutathione metabolism);04918(Thyroid hormone synthesis)	K00383	EC:1.8.1.7
2	ENSMUSG00000001156	Mxd1	13.0017	9.20249	0.4986	7.13868e-286	1.83143e-281	MAX dimerization protein 1 [Source:MGI Symbol;Acc:MGI:96908]	GO:0000122(negative regulation of transcription by RNA polymerase II);GO:0000790(nuclear chromatin);GO:0000978(RNA polymerase II proximal promoter sequence-specific DNA binding);GO:0001227(DNA-binding transcription repressor activity, RNA polymerase II-specific);GO:0005654(nucleoplasm);GO:0005739(mitochondrion);GO:0005829(cytosol);GO:0046983(protein dimerization activity)	NA	NA	NA
2	ENSMUSG00000032231	Anxa2	13.9177	10.4696	0.41071	3.03693e-276	7.79125e-272	annexin A2 [Source:MGI Symbol;Acc:MGI:88246]	GO:0001525(angiogenesis);GO:0001726(ruffle);GO:0001765(membrane raft assembly);GO:0001786(phosphatidylserine binding);GO:0001921(positive regulation of receptor recycling);GO:0001934(positive regulation of protein phosphorylation);GO:0002020(protease binding);GO:0003417(growth plate cartilage development);GO:0004859(phospholipase inhibitor activity);GO:0005262(calcium channel activity);GO:0005509…	NA	K17092	NA
2	ENSMUSG00000021998	Lcp1	22.3229	17.8842	0.319836	1.85468e-270	4.75817e-266	lymphocyte cytosolic protein 1 [Source:MGI Symbol;Acc:MGI:104808]	GO:0001725(stress fiber);GO:0001726(ruffle);GO:0001891(phagocytic cup);GO:0002102(podosome);GO:0002286(T cell activation involved in immune response);GO:0003779(actin binding);GO:0005178(integrin binding);GO:0005509(calcium ion binding);GO:0005515(protein binding);GO:0005737(cytoplasm);GO:0005829(cytosol);GO:0005856(cytoskeleton);GO:0005884(actin filament);GO:0005886(plasma membrane);GO:0005925(f…	NA	K17276	NA
2	ENSMUSG00000020841	Cpd	3.86561	2.61848	0.561966	1.49023e-267	3.82318e-263	carboxypeptidase D [Source:MGI Symbol;Acc:MGI:107265]	GO:0004180(carboxypeptidase activity);GO:0004181(metallocarboxypeptidase activity);GO:0004185(serine-type carboxypeptidase activity);GO:0005615(extracellular space);GO:0005634(nucleus);GO:0005802(trans-Golgi network);GO:0005886(plasma membrane);GO:0006508(proteolysis);GO:0006518(peptide metabolic process);GO:0008233(peptidase activity);GO:0008237(metallopeptidase activity);GO:0008270(zinc ion bin…	NA	K07752	EC:3.4.17.22
2	ENSMUSG00000023048	Prr13	10.2071	7.46332	0.451689	2.62232e-262	6.72755e-258	proline rich 13 [Source:MGI Symbol;Acc:MGI:1913401]	GO:0003674(molecular_function);GO:0005634(nucleus);GO:0008150(biological_process)	NA	NA	NA
2	ENSMUSG00000027506	Tpd52	5.42828	3.86601	0.48965	2.13667e-252	5.48164e-248	tumor protein D52 [Source:MGI Symbol;Acc:MGI:107749]	GO:0005509(calcium ion binding);GO:0005515(protein binding);GO:0005737(cytoplasm);GO:0005783(endoplasmic reticulum);GO:0008284(positive regulation of cell population proliferation);GO:0016020(membrane);GO:0016021(integral component of membrane);GO:0030183(B cell differentiation);GO:0042803(protein homodimerization activity);GO:0045202(synapse);GO:0046982(protein heterodimerization activity);GO:00…	NA	NA	NA
2	ENSMUSG00000039753	Fbxl5	4.28583	2.89623	0.565398	8.159e-247	2.09319e-242	F-box and leucine-rich repeat protein 5 [Source:MGI Symbol;Acc:MGI:2152883]	GO:0004842(ubiquitin-protein transferase activity);GO:0005506(iron ion binding);GO:0005515(protein binding);GO:0005737(cytoplasm);GO:0006511(ubiquitin-dependent protein catabolic process);GO:0016567(protein ubiquitination);GO:0019005(SCF ubiquitin ligase complex);GO:0031146(SCF-dependent proteasomal ubiquitin-dependent protein catabolic process);GO:0046872(metal ion binding);GO:0048471(perinuclea…	NA	K10271	NA
2	ENSMUSG00000039361	Picalm	4.42271	3.10344	0.511061	1.00937e-238	2.58954e-234	phosphatidylinositol binding clathrin assembly protein [Source:MGI Symbol;Acc:MGI:2385902]	GO:0000149(SNARE binding);GO:0005543(phospholipid binding);GO:0005545(1-phosphatidylinositol binding);GO:0005546(phosphatidylinositol-4,5-bisphosphate binding);GO:0005634(nucleus);GO:0005768(endosome);GO:0005769(early endosome);GO:0005794(Golgi apparatus);GO:0005886(plasma membrane);GO:0005905(clathrin-coated pit);GO:0006897(endocytosis);GO:0006898(receptor-mediated endocytosis);GO:0006900(vesicl…	NA	K20044	NA
2	ENSMUSG00000021250	Fos	13.0412	9.65378	0.43391	5.35572e-237	1.37401e-232	FBJ osteosarcoma oncogene [Source:MGI Symbol;Acc:MGI:95574]	GO:0000978(RNA polymerase II proximal promoter sequence-specific DNA binding);GO:0000979(RNA polymerase II core promoter sequence-specific DNA binding);GO:0001102(RNA polymerase II activating transcription factor binding);GO:0001228(DNA-binding transcription activator activity, RNA polymerase II-specific);GO:0001661(conditioned taste aversion);GO:0003677(DNA binding);GO:0003682(chromatin binding)…	01522(Endocrine resistance);04010(MAPK signaling pathway);04024(cAMP signaling pathway);04210(Apoptosis);04380(Osteoclast differentiation);04620(Toll-like receptor signaling pathway);04657(IL-17 signaling pathway);04658(Th1 and Th2 cell differentiation);04659(Th17 cell differentiation);04660(T cell receptor signaling pathway);04662(B cell receptor signaling pathway);04668(TNF signaling pathway);0…	K04379	NA
2	ENSMUSG00000021123	Rdh12	2.70152	1.85889	0.53933	2.17704e-234	5.58521e-230	retinol dehydrogenase 12 [Source:MGI Symbol;Acc:MGI:1925224]	GO:0001917(photoreceptor inner segment);GO:0004745(retinol dehydrogenase activity);GO:0007601(visual perception);GO:0016491(oxidoreductase activity);GO:0042572(retinol metabolic process);GO:0050896(response to stimulus);GO:0052650(NADP-retinol dehydrogenase activity);GO:0055114(oxidation-reduction process);GO:0110095(cellular detoxification of aldehyde)	00830(Retinol metabolism)	K11153	EC:1.1.1.300
2	ENSMUSG00000026581	Sell	6.80297	4.93539	0.462998	2.52443e-230	6.47644e-226	selectin, lymphocyte [Source:MGI Symbol;Acc:MGI:98279]	GO:0002020(protease binding);GO:0005509(calcium ion binding);GO:0005515(protein binding);GO:0005886(plasma membrane);GO:0005887(integral component of plasma membrane);GO:0007155(cell adhesion);GO:0009897(external side of plasma membrane);GO:0009986(cell surface);GO:0016020(membrane);GO:0016021(integral component of membrane);GO:0016339(calcium-dependent cell-cell adhesion via plasma membrane cell…	04514(Cell adhesion molecules (CAMs))	K06495	NA
2	ENSMUSG00000071076	Jund	8.26074	5.96252	0.470348	8.1637e-229	2.0944e-224	jun D proto-oncogene [Source:MGI Symbol;Acc:MGI:96648]	GO:0000122(negative regulation of transcription by RNA polymerase II);GO:0000790(nuclear chromatin);GO:0000978(RNA polymerase II proximal promoter sequence-specific DNA binding);GO:0000981(DNA-binding transcription factor activity, RNA polymerase II-specific);GO:0001228(DNA-binding transcription activator activity, RNA polymerase II-specific);GO:0002076(osteoblast development);GO:0003677(DNA bind…	04010(MAPK signaling pathway);04380(Osteoclast differentiation);04657(IL-17 signaling pathway);04928(Parathyroid hormone synthesis, secretion and action)	K04449	NA
2	ENSMUSG00000025804	Ccr1	5.95145	4.29705	0.469894	5.33023e-224	1.36747e-219	chemokine (C-C motif) receptor 1 [Source:MGI Symbol;Acc:MGI:104618]	GO:0004435(phosphatidylinositol phospholipase C activity);GO:0004930(G protein-coupled receptor activity);GO:0004950(chemokine receptor activity);GO:0005515(protein binding);GO:0005737(cytoplasm);GO:0005886(plasma membrane);GO:0006816(calcium ion transport);GO:0006874(cellular calcium ion homeostasis);GO:0006887(exocytosis);GO:0006935(chemotaxis);GO:0006954(inflammatory response);GO:0006955(immun…	04060(Cytokine-cytokine receptor interaction);04062(Chemokine signaling pathway);05163(Human cytomegalovirus infection);05167(Kaposi sarcoma-associated herpesvirus infection)	K04176	NA
2	ENSMUSG00000034641	Cd300ld	2.95541	2.06709	0.515753	9.4042e-220	2.41265e-215	CD300 molecule like family member d [Source:MGI Symbol;Acc:MGI:2442358]	GO:0001618(virus receptor activity);GO:0002376(immune system process);GO:0005515(protein binding);GO:0005886(plasma membrane);GO:0016020(membrane);GO:0016021(integral component of membrane);GO:0032675(regulation of interleukin-6 production);GO:0032680(regulation of tumor necrosis factor production);GO:0046718(viral entry into host cell)	NA	K20395	NA
2	ENSMUSG00000031490	Eif4ebp1	2.82716	2.07458	0.446536	1.00918e-219	2.58905e-215	eukaryotic translation initiation factor 4E binding protein 1 [Source:MGI Symbol;Acc:MGI:103267]	GO:0000082(G1/S transition of mitotic cell cycle);GO:0002192(IRES-dependent translational initiation of linear mRNA);GO:0002931(response to ischemia);GO:0005515(protein binding);GO:0005634(nucleus);GO:0005737(cytoplasm);GO:0005829(cytosol);GO:0006417(regulation of translation);GO:0006446(regulation of translational initiation);GO:0008190(eukaryotic initiation factor 4E binding);GO:0008286(insulin…	01521(EGFR tyrosine kinase inhibitor resistance);03013(RNA transport);04012(ErbB signaling pathway);04066(HIF-1 signaling pathway);04150(mTOR signaling pathway);04151(PI3K-Akt signaling pathway);04152(AMPK signaling pathway);04211(Longevity regulating pathway);04218(Cellular senescence);04910(Insulin signaling pathway);05163(Human cytomegalovirus infection);05165(Human papillomavirus infection);0…	K07205	NA
2	ENSMUSG00000020423	Btg2	8.68309	6.3451	0.452565	1.1192e-216	2.87131e-212	B cell translocation gene 2, anti-proliferative [Source:MGI Symbol;Acc:MGI:108384]	GO:0000122(negative regulation of transcription by RNA polymerase II);GO:0001227(DNA-binding transcription repressor activity, RNA polymerase II-specific);GO:0005515(protein binding);GO:0005634(nucleus);GO:0005737(cytoplasm);GO:0006479(protein methylation);GO:0006974(cellular response to DNA damage stimulus);GO:0008285(negative regulation of cell population proliferation);GO:0008306(associative l…	03018(RNA degradation)	K14443	NA
2	ENSMUSG00000052749	Trim30b	2.91341	2.04317	0.5119	2.37506e-215	6.09321e-211	tripartite motif-containing 30B [Source:MGI Symbol;Acc:MGI:4821256]	GO:0003674(molecular_function);GO:0004842(ubiquitin-protein transferase activity);GO:0005575(cellular_component);GO:0006914(autophagy);GO:0008150(biological_process);GO:0008270(zinc ion binding);GO:0016567(protein ubiquitination);GO:0045087(innate immune response);GO:0046872(metal ion binding);GO:0051607(defense response to virus)	NA	NA	NA
2	ENSMUSG00000018819	Lsp1	13.184	10.1759	0.373634	6.40881e-215	1.64418e-210	lymphocyte specific 1 [Source:MGI Symbol;Acc:MGI:96832]	GO:0003779(actin binding);GO:0005886(plasma membrane);GO:0006915(apoptotic process);GO:0006935(chemotaxis);GO:0006952(defense response);GO:0007010(cytoskeleton organization);GO:0007165(signal transduction);GO:0016020(membrane);GO:0098761(cellular response to interleukin-7)	04625(C-type lectin receptor signaling pathway);05152(Tuberculosis)	K14957	NA
2	ENSMUSG00000025283	Sat1	8.0428	5.95528	0.43353	8.65432e-215	2.22027e-210	spermidine/spermine N1-acetyl transferase 1 [Source:MGI Symbol;Acc:MGI:98233]	GO:0001525(angiogenesis);GO:0004145(diamine N-acetyltransferase activity);GO:0005515(protein binding);GO:0005737(cytoplasm);GO:0005829(cytosol);GO:0006595(polyamine metabolic process);GO:0006598(polyamine catabolic process);GO:0008080(N-acetyltransferase activity);GO:0009447(putrescine catabolic process);GO:0016740(transferase activity);GO:0016746(transferase activity, transferring acyl groups);G…	00330(Arginine and proline metabolism);04216(Ferroptosis)	K00657	EC:2.3.1.57
2	ENSMUSG00000021728	Emb	6.46688	4.78853	0.433487	8.64124e-212	2.21691e-207	embigin [Source:MGI Symbol;Acc:MGI:95321]	GO:0005886(plasma membrane);GO:0005887(integral component of plasma membrane);GO:0007155(cell adhesion);GO:0007156(homophilic cell adhesion via plasma membrane adhesion molecules);GO:0007411(axon guidance);GO:0016020(membrane);GO:0016021(integral component of membrane);GO:0030054(cell junction);GO:0030424(axon);GO:0035879(plasma membrane lactate transport);GO:0045202(synapse);GO:0070593(dendrite …	NA	NA	NA
2	ENSMUSG00000025161	Slc16a3	3.29852	2.42108	0.446167	4.19448e-210	1.07609e-205	solute carrier family 16 (monocarboxylic acid transporters), member 3 [Source:MGI Symbol;Acc:MGI:1933438]	GO:0005886(plasma membrane);GO:0005887(integral component of plasma membrane);GO:0008028(monocarboxylic acid transmembrane transporter activity);GO:0015129(lactate transmembrane transporter activity);GO:0015293(symporter activity);GO:0015718(monocarboxylic acid transport);GO:0016020(membrane);GO:0016021(integral component of membrane);GO:0031965(nuclear membrane);GO:0035873(lactate transmembrane …	05230(Central carbon metabolism in cancer)	K08180	NA
2	ENSMUSG00000000131	Xpo6	2.03787	1.48521	0.456398	1.10178e-204	2.82661e-200	exportin 6 [Source:MGI Symbol;Acc:MGI:2429950]	GO:0005623(cell);GO:0005634(nucleus);GO:0005730(nucleolus);GO:0005737(cytoplasm);GO:0005829(cytosol);GO:0005886(plasma membrane);GO:0006611(protein export from nucleus);GO:0006886(intracellular protein transport);GO:0008536(Ran GTPase binding);GO:0008565(protein transporter activity);GO:0015031(protein transport);GO:0032991(protein-containing complex)	NA	NA	NA
2	ENSMUSG00000021125	Arg2	1.674	1.19543	0.485764	1.48824e-202	3.81808e-198	arginase type II [Source:MGI Symbol;Acc:MGI:1330806]	GO:0000050(urea cycle);GO:0001657(ureteric bud development);GO:0002250(adaptive immune response);GO:0002376(immune system process);GO:0002829(negative regulation of type 2 immune response);GO:0004053(arginase activity);GO:0005737(cytoplasm);GO:0005739(mitochondrion);GO:0006525(arginine metabolic process);GO:0006941(striated muscle contraction);GO:0010963(regulation of L-arginine import);GO:001678…	00220(Arginine biosynthesis);00330(Arginine and proline metabolism);05146(Amoebiasis)	K01476	EC:3.5.3.1
2	ENSMUSG00000005514	Por	2.49541	1.84727	0.433879	4.43311e-201	1.13732e-196	P450 (cytochrome) oxidoreductase [Source:MGI Symbol;Acc:MGI:97744]	GO:0003420(regulation of growth plate cartilage chondrocyte proliferation);GO:0003958(NADPH-hemoprotein reductase activity);GO:0004128(cytochrome-b5 reductase activity, acting on NAD(P)H);GO:0005737(cytoplasm);GO:0005739(mitochondrion);GO:0005783(endoplasmic reticulum);GO:0005789(endoplasmic reticulum membrane);GO:0005829(cytosol);GO:0007584(response to nutrient);GO:0008941(nitric oxide dioxygena…	NA	K00327	EC:1.6.2.4
2	ENSMUSG00000115987	Vps28	2.50561	1.93359	0.373885	2.21238e-197	5.67585e-193	vacuolar protein sorting 28 [Source:MGI Symbol;Acc:MGI:1914164]	GO:0000813(ESCRT I complex);GO:0005515(protein binding);GO:0005737(cytoplasm);GO:0005768(endosome);GO:0005769(early endosome);GO:0005829(cytosol);GO:0005886(plasma membrane);GO:0010008(endosome membrane);GO:0015031(protein transport);GO:0016020(membrane);GO:0031397(negative regulation of protein ubiquitination);GO:0031902(late endosome membrane);GO:0032509(endosome transport via multivesicular bo…	04144(Endocytosis)	NA	NA
2	ENSMUSG00000022663	Atg3	3.19179	2.43193	0.392265	1.02867e-196	2.63905e-192	autophagy related 3 [Source:MGI Symbol;Acc:MGI:1915091]	GO:0000045(autophagosome assembly);GO:0000153(cytoplasmic ubiquitin ligase complex);GO:0000422(autophagy of mitochondrion);GO:0005515(protein binding);GO:0005737(cytoplasm);GO:0005829(cytosol);GO:0006464(cellular protein modification process);GO:0006914(autophagy);GO:0015031(protein transport);GO:0016236(macroautophagy);GO:0016567(protein ubiquitination);GO:0016740(transferase activity);GO:001977…	04136(Autophagy - other);04140(Autophagy - animal);05167(Kaposi sarcoma-associated herpesvirus infection)	K08343	NA
2	ENSMUSG00000031722	Hp	22.3055	17.4011	0.35822	4.62632e-196	1.18688e-191	haptoglobin [Source:MGI Symbol;Acc:MGI:96211]	GO:0001889(liver development);GO:0002376(immune system process);GO:0002526(acute inflammatory response);GO:0004252(serine-type endopeptidase activity);GO:0005576(extracellular region);GO:0005615(extracellular space);GO:0005783(endoplasmic reticulum);GO:0005794(Golgi apparatus);GO:0006508(proteolysis);GO:0006953(acute-phase response);GO:0007219(Notch signaling pathway);GO:0009617(response to bacte…	NA	K16142	NA
2	ENSMUSG00000025825	Iscu	2.19217	1.64162	0.417242	8.11209e-196	2.08116e-191	iron-sulfur cluster assembly enzyme [Source:MGI Symbol;Acc:MGI:1913633]	GO:0005506(iron ion binding);GO:0005737(cytoplasm);GO:0005739(mitochondrion);GO:0005759(mitochondrial matrix);GO:0005829(cytosol);GO:0006879(cellular iron ion homeostasis);GO:0008198(ferrous iron binding);GO:0016226(iron-sulfur cluster assembly);GO:0032947(protein-containing complex scaffold activity);GO:0046872(metal ion binding);GO:0051536(iron-sulfur cluster binding);GO:0051537(2 iron, 2 sulfu…	NA	K22068	NA
2	ENSMUSG00000022148	Fyb	5.84305	4.40205	0.408547	1.15432e-195	2.96142e-191	FYN binding protein [Source:MGI Symbol;Acc:MGI:1346327]	GO:0005515(protein binding);GO:0005634(nucleus);GO:0005737(cytoplasm);GO:0005829(cytosol);GO:0005886(plasma membrane);GO:0006955(immune response);GO:0007229(integrin-mediated signaling pathway);GO:0008289(lipid binding);GO:0015629(actin cytoskeleton);GO:0030054(cell junction);GO:0044877(protein-containing complex binding);GO:0050852(T cell receptor signaling pathway);GO:0072659(protein localizati…	04015(Rap1 signaling pathway)	K17698	NA
2	ENSMUSG00000071637	Cebpd	7.17564	5.32416	0.430552	1.51378e-193	3.88361e-189	CCAAT/enhancer binding protein (C/EBP), delta [Source:MGI Symbol;Acc:MGI:103573]	GO:0000978(RNA polymerase II proximal promoter sequence-specific DNA binding);GO:0001228(DNA-binding transcription activator activity, RNA polymerase II-specific);GO:0002244(hematopoietic progenitor cell differentiation);GO:0003677(DNA binding);GO:0003700(DNA-binding transcription factor activity);GO:0005515(protein binding);GO:0005634(nucleus);GO:0005654(nucleoplasm);GO:0006355(regulation of tra…	NA	K10050	NA
2	ENSMUSG00000037266	Rsrp1	8.28761	6.43061	0.366	1.56138e-193	4.00572e-189	arginine/serine rich protein 1 [Source:MGI Symbol;Acc:MGI:106498]	GO:0005515(protein binding);GO:0005575(cellular_component);GO:0008150(biological_process)	NA	NA	NA
[truncated: 15,241 more rows]
