# Supplementary material for: Defining the marker and developmental trajectory of myeloid-derived suppressor cells in aging by single-cell transcriptomics
Source: NPJ Aging. 2025 Dec 24;12(1):18. doi: 10.1038/s41514-025-00317-x (PMC12855942; doi:10.1038/s41514-025-00317-x)
Supplement: Supplementary file 3 — Supplementary Data 2 [file 41514_2025_317_MOESM3_ESM.xlsx]

## Sheet: Sheet1
Target_Cluster	GeneID	GeneName	Target_Cluster_mean	Other_Cluster_mean	log2FC	pct.1	pct.2	Pvlaue	Qvalue	Description	GO	KEGG	KO_ENTRY	EC
0	ENSMUSG00000069792	Wfdc17	17.4836	2.19102	2.99633	0.528	0.236	0	0	WAP four-disulfide core domain 17 [Source:MGI Symbol;Acc:MGI:3649773]	GO:0004867(serine-type endopeptidase inhibitor activity);GO:0005575(cellular_component);GO:0005576(extracellular region);GO:0008150(biological_process);GO:0010466(negative regulation of peptidase activity);GO:0010951(negative regulation of endopeptidase activity);GO:0030414(peptidase inhibitor activity)	NA	NA	NA
0	ENSMUSG00000025491	Ifitm1	15.413	2.14601	2.84442	0.563	0.27	0	0	interferon induced transmembrane protein 1 [Source:MGI Symbol;Acc:MGI:1915963]	GO:0001503(ossification);GO:0001756(somitogenesis);GO:0002376(immune system process);GO:0003674(molecular_function);GO:0005769(early endosome);GO:0005886(plasma membrane);GO:0008285(negative regulation of cell population proliferation);GO:0009615(response to virus);GO:0009952(anterior/posterior pattern specification);GO:0016020(membrane);GO:0016021(integral component of membrane);GO:0030336(negat…	04662(B cell receptor signaling pathway)	K19831	NA
0	ENSMUSG00000018927	Ccl6	16.9063	2.48953	2.76362	0.862	0.371	0	0	chemokine (C-C motif) ligand 6 [Source:MGI Symbol;Acc:MGI:98263]	GO:0002548(monocyte chemotaxis);GO:0005125(cytokine activity);GO:0005576(extracellular region);GO:0005615(extracellular space);GO:0006935(chemotaxis);GO:0006954(inflammatory response);GO:0006955(immune response);GO:0007186(G protein-coupled receptor signaling pathway);GO:0008009(chemokine activity);GO:0010469(regulation of signaling receptor activity);GO:0030593(neutrophil chemotaxis);GO:0043547(…	04060(Cytokine-cytokine receptor interaction);04062(Chemokine signaling pathway)	K05510	NA
0	ENSMUSG00000027398	Il1b	15.3533	2.41403	2.66904	0.556	0.231	0	0	interleukin 1 beta [Source:MGI Symbol;Acc:MGI:96543]	GO:0000122(negative regulation of transcription by RNA polymerase II);GO:0000165(MAPK cascade);GO:0000187(activation of MAPK activity);GO:0001660(fever generation);GO:0001934(positive regulation of protein phosphorylation);GO:0005125(cytokine activity);GO:0005149(interleukin-1 receptor binding);GO:0005178(integrin binding);GO:0005576(extracellular region);GO:0005615(extracellular space);GO:000573…	01523(Antifolate resistance);04010(MAPK signaling pathway);04060(Cytokine-cytokine receptor interaction);04064(NF-kappa B signaling pathway);04217(Necroptosis);04380(Osteoclast differentiation);04620(Toll-like receptor signaling pathway);04621(NOD-like receptor signaling pathway);04623(Cytosolic DNA-sensing pathway);04625(C-type lectin receptor signaling pathway);04640(Hematopoietic cell lineage)…	K04519	NA
0	ENSMUSG00000022651	Retnlg	313.487	58.0658	2.43265	0.997	0.977	0	0	resistin like gamma [Source:MGI Symbol;Acc:MGI:2667763]	GO:0002408(myeloid dendritic cell chemotaxis);GO:0005179(hormone activity);GO:0005576(extracellular region);GO:0005615(extracellular space);GO:0010469(regulation of signaling receptor activity)	NA	NA	NA
0	ENSMUSG00000079597	Gm5483	8.39579	1.62877	2.36588	0.302	0.133	0	0	predicted gene 5483 [Source:MGI Symbol;Acc:MGI:3645124]	GO:0001533(cornified envelope);GO:0002020(protease binding);GO:0004866(endopeptidase inhibitor activity);GO:0004869(cysteine-type endopeptidase inhibitor activity);GO:0005198(structural molecule activity);GO:0005615(extracellular space);GO:0005622(intracellular);GO:0005634(nucleus);GO:0005737(cytoplasm);GO:0005829(cytosol);GO:0010951(negative regulation of endopeptidase activity);GO:0030674(prote…	NA	NA	NA
0	ENSMUSG00000052837	Junb	18.3243	3.78977	2.27357	0.945	0.623	0	0	jun B proto-oncogene [Source:MGI Symbol;Acc:MGI:96647]	GO:0000122(negative regulation of transcription by RNA polymerase II);GO:0000790(nuclear chromatin);GO:0000977(RNA polymerase II regulatory region sequence-specific DNA binding);GO:0000978(RNA polymerase II proximal promoter sequence-specific DNA binding);GO:0000981(DNA-binding transcription factor activity, RNA polymerase II-specific);GO:0001228(DNA-binding transcription activator activity, RNA …	04380(Osteoclast differentiation);04668(TNF signaling pathway)	K09028	NA
0	ENSMUSG00000059657	Stfa2l1	8.43691	1.76311	2.25859	0.437	0.204	0	0	stefin A2 like 1 [Source:MGI Symbol;Acc:MGI:3524944]	GO:0004866(endopeptidase inhibitor activity);GO:0004869(cysteine-type endopeptidase inhibitor activity);GO:0005622(intracellular);GO:0005829(cytosol);GO:0008150(biological_process);GO:0010951(negative regulation of endopeptidase activity)	NA	NA	NA
0	ENSMUSG00000024190	Dusp1	10.2851	2.40961	2.09368	0.844	0.466	0	0	dual specificity phosphatase 1 [Source:MGI Symbol;Acc:MGI:105120]	GO:0000188(inactivation of MAPK activity);GO:0004721(phosphoprotein phosphatase activity);GO:0004722(protein serine/threonine phosphatase activity);GO:0004725(protein tyrosine phosphatase activity);GO:0005634(nucleus);GO:0005737(cytoplasm);GO:0006470(protein dephosphorylation);GO:0007049(cell cycle);GO:0007162(negative regulation of cell adhesion);GO:0008138(protein tyrosine/serine/threonine phos…	04010(MAPK signaling pathway);04726(Serotonergic synapse);05418(Fluid shear stress and atherosclerosis)	K21278	3.1.3.48;EC:3.1.3.16
0	ENSMUSG00000021250	Fos	12.9569	3.18483	2.02443	0.864	0.541	0	0	FBJ osteosarcoma oncogene [Source:MGI Symbol;Acc:MGI:95574]	GO:0000978(RNA polymerase II proximal promoter sequence-specific DNA binding);GO:0000979(RNA polymerase II core promoter sequence-specific DNA binding);GO:0001102(RNA polymerase II activating transcription factor binding);GO:0001228(DNA-binding transcription activator activity, RNA polymerase II-specific);GO:0001661(conditioned taste aversion);GO:0003677(DNA binding);GO:0003682(chromatin binding)…	01522(Endocrine resistance);04010(MAPK signaling pathway);04024(cAMP signaling pathway);04210(Apoptosis);04380(Osteoclast differentiation);04620(Toll-like receptor signaling pathway);04657(IL-17 signaling pathway);04658(Th1 and Th2 cell differentiation);04659(Th17 cell differentiation);04660(T cell receptor signaling pathway);04662(B cell receptor signaling pathway);04668(TNF signaling pathway);0…	K04379	NA
0	ENSMUSG00000009687	Fxyd5	15.1255	3.77296	2.00322	0.969	0.786	0	0	FXYD domain-containing ion transport regulator 5 [Source:MGI Symbol;Acc:MGI:1201785]	GO:0003779(actin binding);GO:0006811(ion transport);GO:0016020(membrane);GO:0016021(integral component of membrane);GO:0017080(sodium channel regulator activity);GO:0043269(regulation of ion transport);GO:0045296(cadherin binding);GO:0099106(ion channel regulator activity);GO:2000649(regulation of sodium ion transmembrane transporter activity)	NA	K13362	NA
0	ENSMUSG00000020077	Srgn	15.1545	3.81407	1.99034	0.933	0.566	0	0	serglycin [Source:MGI Symbol;Acc:MGI:97756]	GO:0000139(Golgi membrane);GO:0005515(protein binding);GO:0005518(collagen binding);GO:0005576(extracellular region);GO:0005615(extracellular space);GO:0005794(Golgi apparatus);GO:0006915(apoptotic process);GO:0008626(granzyme-mediated apoptotic signaling pathway);GO:0016485(protein processing);GO:0030502(negative regulation of bone mineralization);GO:0031214(biomineral tissue development);GO:003…	NA	K06849	NA
0	ENSMUSG00000028859	Csf3r	13.6178	3.476	1.96999	0.944	0.734	0	0	colony stimulating factor 3 receptor (granulocyte) [Source:MGI Symbol;Acc:MGI:1339755]	GO:0004896(cytokine receptor activity);GO:0004912(interleukin-3 receptor activity);GO:0005515(protein binding);GO:0007155(cell adhesion);GO:0009897(external side of plasma membrane);GO:0016020(membrane);GO:0016021(integral component of membrane);GO:0019221(cytokine-mediated signaling pathway);GO:0019955(cytokine binding);GO:0019978(interleukin-3 binding);GO:0030593(neutrophil chemotaxis);GO:00360…	04060(Cytokine-cytokine receptor interaction);04151(PI3K-Akt signaling pathway);04630(Jak-STAT signaling pathway);04640(Hematopoietic cell lineage);05200(Pathways in cancer)	K05061	NA
0	ENSMUSG00000033508	Asprv1	7.37225	1.8959	1.95922	0.6	0.338	0	0	aspartic peptidase, retroviral-like 1 [Source:MGI Symbol;Acc:MGI:1915105]	GO:0004190(aspartic-type endopeptidase activity);GO:0006508(proteolysis);GO:0008233(peptidase activity);GO:0016020(membrane);GO:0016021(integral component of membrane);GO:0016485(protein processing);GO:0016787(hydrolase activity);GO:0043588(skin development)	NA	NA	NA
0	ENSMUSG00000079293	Clec7a	5.12642	1.39359	1.87914	0.639	0.258	0	0	C-type lectin domain family 7, member a [Source:MGI Symbol;Acc:MGI:1861431]	GO:0002366(leukocyte activation involved in immune response);GO:0002376(immune system process);GO:0005515(protein binding);GO:0005886(plasma membrane);GO:0006954(inflammatory response);GO:0016020(membrane);GO:0016021(integral component of membrane);GO:0030246(carbohydrate binding);GO:0045087(innate immune response);GO:0046872(metal ion binding);GO:0071226(cellular response to molecule of fungal o…	04145(Phagosome);04625(C-type lectin receptor signaling pathway);05152(Tuberculosis)	K10074	NA
0	ENSMUSG00000048534	Jaml	3.73736	1.07696	1.79506	0.568	0.154	0	0	junction adhesion molecule like [Source:MGI Symbol;Acc:MGI:2685484]	GO:0002376(immune system process);GO:0005178(integrin binding);GO:0005886(plasma membrane);GO:0005923(bicellular tight junction);GO:0007155(cell adhesion);GO:0007157(heterophilic cell-cell adhesion via plasma membrane cell adhesion molecules);GO:0016020(membrane);GO:0016021(integral component of membrane);GO:0030054(cell junction);GO:0030593(neutrophil chemotaxis);GO:0035696(monocyte extravasatio…	NA	NA	NA
0	ENSMUSG00000026180	Cxcr2	13.6073	3.92647	1.79307	0.985	0.744	0	0	chemokine (C-X-C motif) receptor 2 [Source:MGI Symbol;Acc:MGI:105303]	GO:0002438(acute inflammatory response to antigenic stimulus);GO:0002690(positive regulation of leukocyte chemotaxis);GO:0004918(interleukin-8 receptor activity);GO:0004930(G protein-coupled receptor activity);GO:0004950(chemokine receptor activity);GO:0005515(protein binding);GO:0005886(plasma membrane);GO:0006935(chemotaxis);GO:0006955(immune response);GO:0006968(cellular defense response);GO:0…	04060(Cytokine-cytokine receptor interaction);04062(Chemokine signaling pathway);04072(Phospholipase D signaling pathway);04144(Endocytosis);05163(Human cytomegalovirus infection)	K05050	NA
0	ENSMUSG00000023913	Pla2g7	3.95356	1.14411	1.78892	0.587	0.171	0	0	phospholipase A2, group VII (platelet-activating factor acetylhydrolase, plasma) [Source:MGI Symbol;Acc:MGI:1351327]	GO:0003847(1-alkyl-2-acetylglycerophosphocholine esterase activity);GO:0005543(phospholipid binding);GO:0005576(extracellular region);GO:0005615(extracellular space);GO:0005737(cytoplasm);GO:0006629(lipid metabolic process);GO:0006954(inflammatory response);GO:0016042(lipid catabolic process);GO:0016787(hydrolase activity);GO:0034362(low-density lipoprotein particle);GO:0034374(low-density lipopr…	00565(Ether lipid metabolism)	K01062	EC:3.1.1.47
0	ENSMUSG00000036478	Btg1	16.5306	4.83662	1.77307	0.972	0.856	0	0	B cell translocation gene 1, anti-proliferative [Source:MGI Symbol;Acc:MGI:88215]	GO:0005515(protein binding);GO:0005634(nucleus);GO:0005737(cytoplasm);GO:0006479(protein methylation);GO:0008285(negative regulation of cell population proliferation);GO:0019899(enzyme binding);GO:0043085(positive regulation of catalytic activity);GO:0045603(positive regulation of endothelial cell differentiation);GO:0045663(positive regulation of myoblast differentiation);GO:0045766(positive reg…	03018(RNA degradation)	K14443	NA
0	ENSMUSG00000056501	Cebpb	10.3775	3.13617	1.72638	0.912	0.707	0	0	CCAAT/enhancer binding protein (C/EBP), beta [Source:MGI Symbol;Acc:MGI:88373]	GO:0000122(negative regulation of transcription by RNA polymerase II);GO:0000779(condensed chromosome, centromeric region);GO:0000790(nuclear chromatin);GO:0000977(RNA polymerase II regulatory region sequence-specific DNA binding);GO:0000978(RNA polymerase II proximal promoter sequence-specific DNA binding);GO:0000979(RNA polymerase II core promoter sequence-specific DNA binding);GO:0000981(DNA-b…	04657(IL-17 signaling pathway);04668(TNF signaling pathway);05152(Tuberculosis);05202(Transcriptional misregulation in cancer)	K10048	NA
0	ENSMUSG00000017002	Slpi	27.532	8.58235	1.68166	0.977	0.919	0	0	secretory leukocyte peptidase inhibitor [Source:MGI Symbol;Acc:MGI:109297]	GO:0002376(immune system process);GO:0003677(DNA binding);GO:0003729(mRNA binding);GO:0004866(endopeptidase inhibitor activity);GO:0004867(serine-type endopeptidase inhibitor activity);GO:0005515(protein binding);GO:0005576(extracellular region);GO:0005615(extracellular space);GO:0006508(proteolysis);GO:0006955(immune response);GO:0008233(peptidase activity);GO:0010466(negative regulation of pept…	NA	NA	NA
0	ENSMUSG00000001025	S100a6	121.749	38.0956	1.67621	0.997	0.948	0	0	S100 calcium binding protein A6 (calcyclin) [Source:MGI Symbol;Acc:MGI:1339467]	GO:0001726(ruffle);GO:0005509(calcium ion binding);GO:0005515(protein binding);GO:0005523(tropomyosin binding);GO:0005634(nucleus);GO:0005635(nuclear envelope);GO:0005737(cytoplasm);GO:0005829(cytosol);GO:0005886(plasma membrane);GO:0008270(zinc ion binding);GO:0015075(ion transmembrane transporter activity);GO:0016020(membrane);GO:0031234(extrinsic component of cytoplasmic side of plasma membran…	NA	NA	NA
0	ENSMUSG00000024661	Fth1	40.0658	12.6851	1.65924	0.999	0.976	0	0	ferritin heavy polypeptide 1 [Source:MGI Symbol;Acc:MGI:95588]	GO:0004322(ferroxidase activity);GO:0005506(iron ion binding);GO:0005576(extracellular region);GO:0005737(cytoplasm);GO:0005739(mitochondrion);GO:0006826(iron ion transport);GO:0006879(cellular iron ion homeostasis);GO:0006880(intracellular sequestering of iron ion);GO:0006955(immune response);GO:0008198(ferrous iron binding);GO:0008199(ferric iron binding);GO:0008285(negative regulation of cell …	04216(Ferroptosis);04217(Necroptosis);04978(Mineral absorption)	K00522	EC:1.16.3.2
0	ENSMUSG00000058427	Cxcl2	3.76768	1.21044	1.63814	0.389	0.179	0	0	chemokine (C-X-C motif) ligand 2 [Source:MGI Symbol;Acc:MGI:1340094]	GO:0001975(response to amphetamine);GO:0002237(response to molecule of bacterial origin);GO:0005125(cytokine activity);GO:0005576(extracellular region);GO:0005615(extracellular space);GO:0005623(cell);GO:0006935(chemotaxis);GO:0006952(defense response);GO:0006954(inflammatory response);GO:0006955(immune response);GO:0007204(positive regulation of cytosolic calcium ion concentration);GO:0008009(ch…	04060(Cytokine-cytokine receptor interaction);04062(Chemokine signaling pathway);04064(NF-kappa B signaling pathway);04621(NOD-like receptor signaling pathway);04657(IL-17 signaling pathway);04668(TNF signaling pathway);05132(Salmonella infection);05134(Legionellosis);05167(Kaposi sarcoma-associated herpesvirus infection)	K05505	NA
0	ENSMUSG00000030144	Clec4d	2.97366	0.989333	1.58771	0.609	0.166	0	0	C-type lectin domain family 4, member d [Source:MGI Symbol;Acc:MGI:1298389]	GO:0002250(adaptive immune response);GO:0002292(T cell differentiation involved in immune response);GO:0002376(immune system process);GO:0005886(plasma membrane);GO:0016020(membrane);GO:0016021(integral component of membrane);GO:0030246(carbohydrate binding);GO:0030887(positive regulation of myeloid dendritic cell activation);GO:0034987(immunoglobulin receptor binding);GO:0038094(Fc-gamma recepto…	04625(C-type lectin receptor signaling pathway)	K10058	NA
0	ENSMUSG00000026094	Stk17b	9.28305	3.17105	1.54964	0.958	0.751	0	0	serine/threonine kinase 17b (apoptosis-inducing) [Source:MGI Symbol;Acc:MGI:2138162]	GO:0000166(nucleotide binding);GO:0004672(protein kinase activity);GO:0004674(protein serine/threonine kinase activity);GO:0005524(ATP binding);GO:0005634(nucleus);GO:0005793(endoplasmic reticulum-Golgi intermediate compartment);GO:0005886(plasma membrane);GO:0006468(protein phosphorylation);GO:0006915(apoptotic process);GO:0012501(programmed cell death);GO:0015629(actin cytoskeleton);GO:0016020(…	NA	K08804	EC:2.7.11.1
0	ENSMUSG00000048163	Selplg	6.57073	2.26527	1.53637	0.898	0.648	0	0	selectin, platelet (p-selectin) ligand [Source:MGI Symbol;Acc:MGI:106689]	GO:0016020(membrane);GO:0016021(integral component of membrane);GO:0030246(carbohydrate binding)	04514(Cell adhesion molecules (CAMs));05150(Staphylococcus aureus infection)	K06544	NA
0	ENSMUSG00000027506	Tpd52	5.0261	1.73763	1.53232	0.824	0.496	0	0	tumor protein D52 [Source:MGI Symbol;Acc:MGI:107749]	GO:0005509(calcium ion binding);GO:0005515(protein binding);GO:0005737(cytoplasm);GO:0005783(endoplasmic reticulum);GO:0008284(positive regulation of cell population proliferation);GO:0016020(membrane);GO:0016021(integral component of membrane);GO:0030183(B cell differentiation);GO:0042803(protein homodimerization activity);GO:0045202(synapse);GO:0046982(protein heterodimerization activity);GO:00…	NA	NA	NA
0	ENSMUSG00000003484	Cyp4f18	4.83074	1.6789	1.52473	0.807	0.409	0	0	cytochrome P450, family 4, subfamily f, polypeptide 18 [Source:MGI Symbol;Acc:MGI:1919304]	GO:0000038(very long-chain fatty acid metabolic process);GO:0001676(long-chain fatty acid metabolic process);GO:0004497(monooxygenase activity);GO:0005506(iron ion binding);GO:0005737(cytoplasm);GO:0005783(endoplasmic reticulum);GO:0005789(endoplasmic reticulum membrane);GO:0008217(regulation of blood pressure);GO:0008392(arachidonic acid epoxygenase activity);GO:0016020(membrane);GO:0016021(inte…	00590(Arachidonic acid metabolism)	K17726	1.14.14.79;1.14.14.94;EC:1.14.14.78
0	ENSMUSG00000022564	Grina	13.5293	4.76706	1.50492	0.988	0.863	0	0	glutamate receptor, ionotropic, N-methyl D-aspartate-associated protein 1 (glutamate binding) [Source:MGI Symbol;Acc:MGI:1913418]	GO:0005783(endoplasmic reticulum);GO:0005794(Golgi apparatus);GO:0016020(membrane);GO:0016021(integral component of membrane);GO:0032469(endoplasmic reticulum calcium ion homeostasis);GO:0044325(ion channel binding);GO:1902236(negative regulation of endoplasmic reticulum stress-induced intrinsic apoptotic signaling pathway)	NA	K06890	NA
0	ENSMUSG00000069662	Marcks	3.2996	1.17481	1.48986	0.55	0.271	0	0	myristoylated alanine rich protein kinase C substrate [Source:MGI Symbol;Acc:MGI:96907]	GO:0003779(actin binding);GO:0005080(protein kinase C binding);GO:0005516(calmodulin binding);GO:0005737(cytoplasm);GO:0005813(centrosome);GO:0005856(cytoskeleton);GO:0005938(cell cortex);GO:0016020(membrane);GO:0032432(actin filament bundle);GO:0042585(germinal vesicle);GO:0042802(identical protein binding);GO:0051015(actin filament binding);GO:0051017(actin filament bundle assembly);GO:0051260(…	04666(Fc gamma R-mediated phagocytosis);05206(MicroRNAs in cancer)	NA	NA
0	ENSMUSG00000026360	Rgs2	7.67698	2.82461	1.44249	0.861	0.702	0	0	regulator of G-protein signaling 2 [Source:MGI Symbol;Acc:MGI:1098271]	GO:0001965(G-protein alpha-subunit binding);GO:0001975(response to amphetamine);GO:0005096(GTPase activator activity);GO:0005515(protein binding);GO:0005634(nucleus);GO:0005730(nucleolus);GO:0005737(cytoplasm);GO:0005829(cytosol);GO:0005886(plasma membrane);GO:0006417(regulation of translation);GO:0007049(cell cycle);GO:0007186(G protein-coupled receptor signaling pathway);GO:0007283(spermatogene…	04022(cGMP-PKG signaling pathway);04740(Olfactory transduction);04921(Oxytocin signaling pathway)	K18154	NA
0	ENSMUSG00000024014	Pim1	4.24648	1.58249	1.42407	0.629	0.367	0	0	proviral integration site 1 [Source:MGI Symbol;Acc:MGI:97584]	GO:0000166(nucleotide binding);GO:0004672(protein kinase activity);GO:0004674(protein serine/threonine kinase activity);GO:0005515(protein binding);GO:0005524(ATP binding);GO:0005634(nucleus);GO:0005730(nucleolus);GO:0005737(cytoplasm);GO:0005829(cytosol);GO:0005886(plasma membrane);GO:0006468(protein phosphorylation);GO:0006915(apoptotic process);GO:0007049(cell cycle);GO:0008134(transcription f…	04630(Jak-STAT signaling pathway);04933(AGE-RAGE signaling pathway in diabetic complications);05200(Pathways in cancer);05206(MicroRNAs in cancer);05221(Acute myeloid leukemia)	K04702	EC:2.7.11.1
0	ENSMUSG00000034641	Cd300ld	2.79033	1.04087	1.42264	0.601	0.231	0	0	CD300 molecule like family member d [Source:MGI Symbol;Acc:MGI:2442358]	GO:0001618(virus receptor activity);GO:0002376(immune system process);GO:0005515(protein binding);GO:0005886(plasma membrane);GO:0016020(membrane);GO:0016021(integral component of membrane);GO:0032675(regulation of interleukin-6 production);GO:0032680(regulation of tumor necrosis factor production);GO:0046718(viral entry into host cell)	NA	K20395	NA
0	ENSMUSG00000038612	Mcl1	10.9919	4.11462	1.41761	0.971	0.878	0	0	myeloid cell leukemia sequence 1 [Source:MGI Symbol;Acc:MGI:101769]	GO:0005515(protein binding);GO:0005634(nucleus);GO:0005654(nucleoplasm);GO:0005737(cytoplasm);GO:0005739(mitochondrion);GO:0005741(mitochondrial outer membrane);GO:0005829(cytosol);GO:0006915(apoptotic process);GO:0007275(multicellular organism development);GO:0008630(intrinsic apoptotic signaling pathway in response to DNA damage);GO:0010507(negative regulation of autophagy);GO:0016020(membrane)…	04151(PI3K-Akt signaling pathway);04210(Apoptosis);04630(Jak-STAT signaling pathway);05206(MicroRNAs in cancer)	K02539	NA
0	ENSMUSG00000025804	Ccr1	6	2.26278	1.40687	0.873	0.593	0	0	chemokine (C-C motif) receptor 1 [Source:MGI Symbol;Acc:MGI:104618]	GO:0004435(phosphatidylinositol phospholipase C activity);GO:0004930(G protein-coupled receptor activity);GO:0004950(chemokine receptor activity);GO:0005515(protein binding);GO:0005737(cytoplasm);GO:0005886(plasma membrane);GO:0006816(calcium ion transport);GO:0006874(cellular calcium ion homeostasis);GO:0006887(exocytosis);GO:0006935(chemotaxis);GO:0006954(inflammatory response);GO:0006955(immun…	04060(Cytokine-cytokine receptor interaction);04062(Chemokine signaling pathway);05163(Human cytomegalovirus infection);05167(Kaposi sarcoma-associated herpesvirus infection)	K04176	NA
0	ENSMUSG00000060591	Ifitm2	14.355	5.44679	1.39808	0.928	0.883	0	0	interferon induced transmembrane protein 2 [Source:MGI Symbol;Acc:MGI:1933382]	GO:0002376(immune system process);GO:0003674(molecular_function);GO:0005886(plasma membrane);GO:0007507(heart development);GO:0009615(response to virus);GO:0016020(membrane);GO:0016021(integral component of membrane);GO:0032991(protein-containing complex);GO:0034341(response to interferon-gamma);GO:0035455(response to interferon-alpha);GO:0035456(response to interferon-beta);GO:0045071(negative r…	NA	K06566	NA
0	ENSMUSG00000020423	Btg2	8.50303	3.24292	1.39068	0.911	0.755	0	0	B cell translocation gene 2, anti-proliferative [Source:MGI Symbol;Acc:MGI:108384]	GO:0000122(negative regulation of transcription by RNA polymerase II);GO:0001227(DNA-binding transcription repressor activity, RNA polymerase II-specific);GO:0005515(protein binding);GO:0005634(nucleus);GO:0005737(cytoplasm);GO:0006479(protein methylation);GO:0006974(cellular response to DNA damage stimulus);GO:0008285(negative regulation of cell population proliferation);GO:0008306(associative l…	03018(RNA degradation)	K14443	NA
0	ENSMUSG00000075705	Msrb1	24.9404	9.53073	1.38782	0.999	0.958	0	0	methionine sulfoxide reductase B1 [Source:MGI Symbol;Acc:MGI:1351642]	GO:0002376(immune system process);GO:0003779(actin binding);GO:0005634(nucleus);GO:0005654(nucleoplasm);GO:0005737(cytoplasm);GO:0005856(cytoskeleton);GO:0006979(response to oxidative stress);GO:0008270(zinc ion binding);GO:0015629(actin cytoskeleton);GO:0016491(oxidoreductase activity);GO:0016671(oxidoreductase activity, acting on a sulfur group of donors, disulfide as acceptor);GO:0030041(actin…	NA	K07305	EC:1.8.4.12
0	ENSMUSG00000031812	Map1lc3b	7.77764	2.98086	1.3836	0.933	0.807	0	0	microtubule-associated protein 1 light chain 3 beta [Source:MGI Symbol;Acc:MGI:1914693]	GO:0000045(autophagosome assembly);GO:0000421(autophagosome membrane);GO:0000422(autophagy of mitochondrion);GO:0005515(protein binding);GO:0005737(cytoplasm);GO:0005739(mitochondrion);GO:0005776(autophagosome);GO:0005829(cytosol);GO:0005856(cytoskeleton);GO:0005874(microtubule);GO:0005875(microtubule associated complex);GO:0005930(axoneme);GO:0006914(autophagy);GO:0006995(cellular response to ni…	04216(Ferroptosis)	K10435	NA
0	ENSMUSG00000092274	Neat1	11.1883	4.42517	1.33819	0.934	0.837	0	0	nuclear paraspeckle assembly transcript 1 (non-protein coding) [Source:MGI Symbol;Acc:MGI:1914211]	NA	NA	NA	NA
0	ENSMUSG00000021728	Emb	5.87085	2.33938	1.32744	0.877	0.624	0	0	embigin [Source:MGI Symbol;Acc:MGI:95321]	GO:0005886(plasma membrane);GO:0005887(integral component of plasma membrane);GO:0007155(cell adhesion);GO:0007156(homophilic cell adhesion via plasma membrane adhesion molecules);GO:0007411(axon guidance);GO:0016020(membrane);GO:0016021(integral component of membrane);GO:0030054(cell junction);GO:0030424(axon);GO:0035879(plasma membrane lactate transport);GO:0045202(synapse);GO:0070593(dendrite …	NA	NA	NA
0	ENSMUSG00000042675	Ypel3	5.68681	2.29027	1.3121	0.894	0.671	0	0	yippee like 3 [Source:MGI Symbol;Acc:MGI:1913340]	GO:0003674(molecular_function);GO:0005575(cellular_component);GO:0005634(nucleus);GO:0005730(nucleolus);GO:0006915(apoptotic process);GO:0046872(metal ion binding);GO:2000774(positive regulation of cellular senescence)	NA	NA	NA
0	ENSMUSG00000007891	Ctsd	8.49705	3.48596	1.2854	0.949	0.834	0	0	cathepsin D [Source:MGI Symbol;Acc:MGI:88562]	GO:0000045(autophagosome assembly);GO:0004175(endopeptidase activity);GO:0004190(aspartic-type endopeptidase activity);GO:0005515(protein binding);GO:0005576(extracellular region);GO:0005615(extracellular space);GO:0005739(mitochondrion);GO:0005764(lysosome);GO:0006508(proteolysis);GO:0008233(peptidase activity);GO:0016787(hydrolase activity);GO:0030163(protein catabolic process);GO:0042277(pepti…	04071(Sphingolipid signaling pathway);04140(Autophagy - animal);04142(Lysosome);04210(Apoptosis);04915(Estrogen signaling pathway);05152(Tuberculosis)	K01379	EC:3.4.23.5
0	ENSMUSG00000027907	S100a11	50.0652	20.5574	1.28415	0.999	0.973	0	0	S100 calcium binding protein A11 [Source:MGI Symbol;Acc:MGI:1338798]	GO:0001726(ruffle);GO:0005509(calcium ion binding);GO:0005634(nucleus);GO:0005737(cytoplasm);GO:0042127(regulation of cell population proliferation);GO:0042803(protein homodimerization activity);GO:0044548(S100 protein binding);GO:0046872(metal ion binding);GO:0048306(calcium-dependent protein binding);GO:0062023(collagen-containing extracellular matrix)	NA	NA	NA
0	ENSMUSG00000052749	Trim30b	2.67437	1.10199	1.27909	0.62	0.281	0	0	tripartite motif-containing 30B [Source:MGI Symbol;Acc:MGI:4821256]	GO:0003674(molecular_function);GO:0004842(ubiquitin-protein transferase activity);GO:0005575(cellular_component);GO:0006914(autophagy);GO:0008150(biological_process);GO:0008270(zinc ion binding);GO:0016567(protein ubiquitination);GO:0045087(innate immune response);GO:0046872(metal ion binding);GO:0051607(defense response to virus)	NA	NA	NA
0	ENSMUSG00000039361	Picalm	3.8875	1.61908	1.26367	0.728	0.518	0	0	phosphatidylinositol binding clathrin assembly protein [Source:MGI Symbol;Acc:MGI:2385902]	GO:0000149(SNARE binding);GO:0005543(phospholipid binding);GO:0005545(1-phosphatidylinositol binding);GO:0005546(phosphatidylinositol-4,5-bisphosphate binding);GO:0005634(nucleus);GO:0005768(endosome);GO:0005769(early endosome);GO:0005794(Golgi apparatus);GO:0005886(plasma membrane);GO:0005905(clathrin-coated pit);GO:0006897(endocytosis);GO:0006898(receptor-mediated endocytosis);GO:0006900(vesicl…	NA	K20044	NA
0	ENSMUSG00000038393	Txnip	3.94404	1.6443	1.2622	0.685	0.521	0	0	thioredoxin interacting protein [Source:MGI Symbol;Acc:MGI:1889549]	GO:0000122(negative regulation of transcription by RNA polymerase II);GO:0004857(enzyme inhibitor activity);GO:0005515(protein binding);GO:0005634(nucleus);GO:0005737(cytoplasm);GO:0005758(mitochondrial intermembrane space);GO:0005829(cytosol);GO:0006606(protein import into nucleus);GO:0006979(response to oxidative stress);GO:0007049(cell cycle);GO:0009612(response to mechanical stimulus);GO:0009…	04621(NOD-like receptor signaling pathway)	K20910	NA
0	ENSMUSG00000026581	Sell	6.24982	2.67022	1.22686	0.885	0.756	0	0	selectin, lymphocyte [Source:MGI Symbol;Acc:MGI:98279]	GO:0002020(protease binding);GO:0005509(calcium ion binding);GO:0005515(protein binding);GO:0005886(plasma membrane);GO:0005887(integral component of plasma membrane);GO:0007155(cell adhesion);GO:0009897(external side of plasma membrane);GO:0009986(cell surface);GO:0016020(membrane);GO:0016021(integral component of membrane);GO:0016339(calcium-dependent cell-cell adhesion via plasma membrane cell…	04514(Cell adhesion molecules (CAMs))	K06495	NA
0	ENSMUSG00000044786	Zfp36	10.0783	4.30882	1.22589	0.942	0.844	0	0	zinc finger protein 36 [Source:MGI Symbol;Acc:MGI:99180]	GO:0000122(negative regulation of transcription by RNA polymerase II);GO:0000165(MAPK cascade);GO:0000288(nuclear-transcribed mRNA catabolic process, deadenylation-dependent decay);GO:0000289(nuclear-transcribed mRNA poly(A) tail shortening);GO:0000932(P-body);GO:0003677(DNA binding);GO:0003729(mRNA binding);GO:0003730(mRNA 3'-UTR binding);GO:0005515(protein binding);GO:0005634(nucleus);GO:000573…	05166(Human T-cell leukemia virus 1 infection);05167(Kaposi sarcoma-associated herpesvirus infection)	K15308	NA
0	ENSMUSG00000071076	Jund	7.1437	3.05744	1.22435	0.896	0.75	0	0	jun D proto-oncogene [Source:MGI Symbol;Acc:MGI:96648]	GO:0000122(negative regulation of transcription by RNA polymerase II);GO:0000790(nuclear chromatin);GO:0000978(RNA polymerase II proximal promoter sequence-specific DNA binding);GO:0000981(DNA-binding transcription factor activity, RNA polymerase II-specific);GO:0001228(DNA-binding transcription activator activity, RNA polymerase II-specific);GO:0002076(osteoblast development);GO:0003677(DNA bind…	04010(MAPK signaling pathway);04380(Osteoclast differentiation);04657(IL-17 signaling pathway);04928(Parathyroid hormone synthesis, secretion and action)	K04449	NA
0	ENSMUSG00000058624	Gda	11.906	5.12636	1.21568	0.971	0.916	0	0	guanine deaminase [Source:MGI Symbol;Acc:MGI:95678]	GO:0005515(protein binding);GO:0006147(guanine catabolic process);GO:0008270(zinc ion binding);GO:0008892(guanine deaminase activity);GO:0016787(hydrolase activity);GO:0016810(hydrolase activity, acting on carbon-nitrogen (but not peptide) bonds);GO:0031116(positive regulation of microtubule polymerization);GO:0046098(guanine metabolic process);GO:0046872(metal ion binding)	00230(Purine metabolism)	K01487	EC:3.5.4.3
0	ENSMUSG00000035493	Tgfbi	2.98697	1.29038	1.21088	0.664	0.337	0	0	transforming growth factor, beta induced [Source:MGI Symbol;Acc:MGI:99959]	GO:0001525(angiogenesis);GO:0002062(chondrocyte differentiation);GO:0005178(integrin binding);GO:0005201(extracellular matrix structural constituent);GO:0005515(protein binding);GO:0005518(collagen binding);GO:0005576(extracellular region);GO:0005604(basement membrane);GO:0005615(extracellular space);GO:0005802(trans-Golgi network);GO:0007155(cell adhesion);GO:0008283(cell population proliferatio…	NA	NA	NA
0	ENSMUSG00000039753	Fbxl5	3.62737	1.57421	1.2043	0.693	0.501	0	0	F-box and leucine-rich repeat protein 5 [Source:MGI Symbol;Acc:MGI:2152883]	GO:0004842(ubiquitin-protein transferase activity);GO:0005506(iron ion binding);GO:0005515(protein binding);GO:0005737(cytoplasm);GO:0006511(ubiquitin-dependent protein catabolic process);GO:0016567(protein ubiquitination);GO:0019005(SCF ubiquitin ligase complex);GO:0031146(SCF-dependent proteasomal ubiquitin-dependent protein catabolic process);GO:0046872(metal ion binding);GO:0048471(perinuclea…	NA	K10271	NA
0	ENSMUSG00000030579	Tyrobp	47.8285	20.7796	1.2027	1	0.982	0	0	TYRO protein tyrosine kinase binding protein [Source:MGI Symbol;Acc:MGI:1277211]	GO:0002274(myeloid leukocyte activation);GO:0002281(macrophage activation involved in immune response);GO:0002282(microglial cell activation involved in immune response);GO:0002283(neutrophil activation involved in immune response);GO:0005102(signaling receptor binding);GO:0005515(protein binding);GO:0005623(cell);GO:0005886(plasma membrane);GO:0007229(integrin-mediated signaling pathway);GO:0009…	04380(Osteoclast differentiation);04650(Natural killer cell mediated cytotoxicity)	K07992	NA
0	ENSMUSG00000018102	Hist1h2bc	2.211	0.974298	1.18227	0.424	0.256	0	0	histone cluster 1, H2bc [Source:MGI Symbol;Acc:MGI:1915274]	GO:0000786(nucleosome);GO:0002227(innate immune response in mucosa);GO:0003677(DNA binding);GO:0005615(extracellular space);GO:0005634(nucleus);GO:0005654(nucleoplasm);GO:0005694(chromosome);GO:0005829(cytosol);GO:0006334(nucleosome assembly);GO:0019731(antibacterial humoral response);GO:0042802(identical protein binding);GO:0046982(protein heterodimerization activity);GO:0050830(defense response…	05034(Alcoholism);05203(Viral carcinogenesis);05322(Systemic lupus erythematosus)	K11252	NA
0	ENSMUSG00000067235	H2-Q10	1.7685	0.789397	1.1637	0.338	0.123	0	0	histocompatibility 2, Q region locus 10 [Source:MGI Symbol;Acc:MGI:95929]	GO:0001916(positive regulation of T cell mediated cytotoxicity);GO:0002376(immune system process);GO:0002474(antigen processing and presentation of peptide antigen via MHC class I);GO:0002476(antigen processing and presentation of endogenous peptide antigen via MHC class Ib);GO:0002486(antigen processing and presentation of endogenous peptide antigen via MHC class I via ER pathway, TAP-independen…	04144(Endocytosis);04145(Phagosome);04218(Cellular senescence);04514(Cell adhesion molecules (CAMs));04612(Antigen processing and presentation);04650(Natural killer cell mediated cytotoxicity);04940(Type I diabetes mellitus);05163(Human cytomegalovirus infection);05165(Human papillomavirus infection);05166(Human T-cell leukemia virus 1 infection);05167(Kaposi sarcoma-associated herpesvirus infect…	K06751	NA
0	ENSMUSG00000021281	Tnfaip2	4.84383	2.17354	1.1561	0.737	0.668	0	0	tumor necrosis factor, alpha-induced protein 2 [Source:MGI Symbol;Acc:MGI:104960]	GO:0000145(exocyst);GO:0000149(SNARE binding);GO:0001525(angiogenesis);GO:0006887(exocytosis);GO:0007275(multicellular organism development);GO:0030154(cell differentiation);GO:0051601(exocyst localization)	NA	K19989	NA
0	ENSMUSG00000045817	Zfp36l2	3.98987	1.79211	1.15468	0.704	0.561	0	0	zinc finger protein 36, C3H type-like 2 [Source:MGI Symbol;Acc:MGI:107945]	GO:0000165(MAPK cascade);GO:0000288(nuclear-transcribed mRNA catabolic process, deadenylation-dependent decay);GO:0003677(DNA binding);GO:0003723(RNA binding);GO:0003730(mRNA 3'-UTR binding);GO:0005634(nucleus);GO:0005737(cytoplasm);GO:0005829(cytosol);GO:0006402(mRNA catabolic process);GO:0007275(multicellular organism development);GO:0009611(response to wounding);GO:0017091(AU-rich element bind…	04218(Cellular senescence)	K18753	NA
0	ENSMUSG00000073411	H2-D1	17.2595	7.75709	1.1538	0.993	0.966	0	0	histocompatibility 2, D region locus 1 [Source:MGI Symbol;Acc:MGI:95896]	GO:0001916(positive regulation of T cell mediated cytotoxicity);GO:0002376(immune system process);GO:0002474(antigen processing and presentation of peptide antigen via MHC class I);GO:0002476(antigen processing and presentation of endogenous peptide antigen via MHC class Ib);GO:0002485(antigen processing and presentation of endogenous peptide antigen via MHC class I via ER pathway, TAP-dependent)…	04144(Endocytosis);04145(Phagosome);04218(Cellular senescence);04514(Cell adhesion molecules (CAMs));04612(Antigen processing and presentation);04650(Natural killer cell mediated cytotoxicity);04940(Type I diabetes mellitus);05163(Human cytomegalovirus infection);05165(Human papillomavirus infection);05166(Human T-cell leukemia virus 1 infection);05167(Kaposi sarcoma-associated herpesvirus infect…	K06751	NA
0	ENSMUSG00000022148	Fyb	5.46265	2.48636	1.13557	0.858	0.728	0	0	FYN binding protein [Source:MGI Symbol;Acc:MGI:1346327]	GO:0005515(protein binding);GO:0005634(nucleus);GO:0005737(cytoplasm);GO:0005829(cytosol);GO:0005886(plasma membrane);GO:0006955(immune response);GO:0007229(integrin-mediated signaling pathway);GO:0008289(lipid binding);GO:0015629(actin cytoskeleton);GO:0030054(cell junction);GO:0044877(protein-containing complex binding);GO:0050852(T cell receptor signaling pathway);GO:0072659(protein localizati…	04015(Rap1 signaling pathway)	K17698	NA
0	ENSMUSG00000044103	Il1f9	2.30015	1.05112	1.1298	0.596	0.307	0	0	interleukin 1 family, member 9 [Source:MGI Symbol;Acc:MGI:2449929]	GO:0005125(cytokine activity);GO:0005576(extracellular region);GO:0005615(extracellular space);GO:0006954(inflammatory response);GO:0006955(immune response);GO:0010469(regulation of signaling receptor activity)	04060(Cytokine-cytokine receptor interaction)	K05487	NA
0	ENSMUSG00000030142	Clec4e	3.06974	1.40802	1.12445	0.661	0.434	0	0	C-type lectin domain family 4, member e [Source:MGI Symbol;Acc:MGI:1861232]	GO:0002221(pattern recognition receptor signaling pathway);GO:0002292(T cell differentiation involved in immune response);GO:0002376(immune system process);GO:0005509(calcium ion binding);GO:0005515(protein binding);GO:0006955(immune response);GO:0016020(membrane);GO:0016021(integral component of membrane);GO:0030246(carbohydrate binding);GO:0038023(signaling receptor activity);GO:0038094(Fc-gamm…	04625(C-type lectin receptor signaling pathway);05152(Tuberculosis)	K10059	NA
0	ENSMUSG00000078763	Slfn1	6.22372	2.87171	1.11587	0.88	0.721	0	0	schlafen 1 [Source:MGI Symbol;Acc:MGI:1313259]	GO:0000122(negative regulation of transcription by RNA polymerase II);GO:0001933(negative regulation of protein phosphorylation);GO:0005515(protein binding);GO:0005524(ATP binding);GO:0005634(nucleus);GO:0005737(cytoplasm);GO:0007050(cell cycle arrest);GO:0008285(negative regulation of cell population proliferation);GO:0042130(negative regulation of T cell proliferation);GO:1900477(negative regul…	NA	NA	NA
0	ENSMUSG00000056708	Ier5	3.12109	1.44089	1.11509	0.629	0.476	0	0	immediate early response 5 [Source:MGI Symbol;Acc:MGI:1337072]	GO:0000159(protein phosphatase type 2A complex);GO:0005634(nucleus);GO:0005737(cytoplasm);GO:0034605(cellular response to heat);GO:0042127(regulation of cell population proliferation);GO:0042802(identical protein binding);GO:0045944(positive regulation of transcription by RNA polymerase II);GO:1900036(positive regulation of cellular response to heat)	NA	NA	NA
0	ENSMUSG00000092341	Malat1	155.234	71.7512	1.11337	1	0.999	0	0	metastasis associated lung adenocarcinoma transcript 1 (non-coding RNA) [Source:MGI Symbol;Acc:MGI:1919539]	NA	NA	NA	NA
0	ENSMUSG00000050708	Ftl1	33.5542	15.6635	1.09909	0.999	0.975	0	0	ferritin light polypeptide 1 [Source:MGI Symbol;Acc:MGI:95589]	GO:0005623(cell);GO:0006826(iron ion transport);GO:0006879(cellular iron ion homeostasis);GO:0008199(ferric iron binding);GO:0046872(metal ion binding)	04216(Ferroptosis);04217(Necroptosis);04978(Mineral absorption)	K13625	NA
0	ENSMUSG00000017466	Timp2	3.62836	1.69558	1.09754	0.772	0.528	0	0	tissue inhibitor of metalloproteinase 2 [Source:MGI Symbol;Acc:MGI:98753]	GO:0002020(protease binding);GO:0005178(integrin binding);GO:0005515(protein binding);GO:0005576(extracellular region);GO:0005615(extracellular space);GO:0007417(central nervous system development);GO:0007568(aging);GO:0008191(metalloendopeptidase inhibitor activity);GO:0008270(zinc ion binding);GO:0008285(negative regulation of cell population proliferation);GO:0009986(cell surface);GO:0010951(n…	NA	K22583	NA
0	ENSMUSG00000027639	Samhd1	5.62511	2.65915	1.08092	0.894	0.724	0	0	SAM domain and HD domain, 1 [Source:MGI Symbol;Acc:MGI:1927468]	GO:0000166(nucleotide binding);GO:0000724(double-strand break repair via homologous recombination);GO:0002376(immune system process);GO:0003676(nucleic acid binding);GO:0003697(single-stranded DNA binding);GO:0003723(RNA binding);GO:0003824(catalytic activity);GO:0004540(ribonuclease activity);GO:0005515(protein binding);GO:0005525(GTP binding);GO:0005634(nucleus);GO:0005654(nucleoplasm);GO:00056…	05170(Human immunodeficiency virus 1 infection)	K22544	EC:3.1.5.-
0	ENSMUSG00000018819	Lsp1	12.4861	5.93004	1.07422	0.986	0.928	0	0	lymphocyte specific 1 [Source:MGI Symbol;Acc:MGI:96832]	GO:0003779(actin binding);GO:0005886(plasma membrane);GO:0006915(apoptotic process);GO:0006935(chemotaxis);GO:0006952(defense response);GO:0007010(cytoskeleton organization);GO:0007165(signal transduction);GO:0016020(membrane);GO:0098761(cellular response to interleukin-7)	04625(C-type lectin receptor signaling pathway);05152(Tuberculosis)	K14957	NA
0	ENSMUSG00000026832	Cytip	2.25886	1.07632	1.06949	0.582	0.345	0	0	cytohesin 1 interacting protein [Source:MGI Symbol;Acc:MGI:2183535]	GO:0005515(protein binding);GO:0005654(nucleoplasm);GO:0005737(cytoplasm);GO:0005768(endosome);GO:0005769(early endosome);GO:0005829(cytosol);GO:0005938(cell cortex);GO:0030155(regulation of cell adhesion)	NA	NA	NA
0	ENSMUSG00000038418	Egr1	1.9851	0.946123	1.06911	0.258	0.173	0	0	early growth response 1 [Source:MGI Symbol;Acc:MGI:95295]	GO:0000122(negative regulation of transcription by RNA polymerase II);GO:0000976(transcription regulatory region sequence-specific DNA binding);GO:0000977(RNA polymerase II regulatory region sequence-specific DNA binding);GO:0000979(RNA polymerase II core promoter sequence-specific DNA binding);GO:0000981(DNA-binding transcription factor activity, RNA polymerase II-specific);GO:0001228(DNA-bindin…	04371(Apelin signaling pathway);04912(GnRH signaling pathway);04928(Parathyroid hormone synthesis, secretion and action);04933(AGE-RAGE signaling pathway in diabetic complications);05020(Prion diseases);05166(Human T-cell leukemia virus 1 infection)	K09203	NA
0	ENSMUSG00000027737	Slc7a11	2.54719	1.21413	1.06898	0.502	0.294	0	0	solute carrier family 7 (cationic amino acid transporter, y+ system), member 11 [Source:MGI Symbol;Acc:MGI:1347355]	GO:0005791(rough endoplasmic reticulum);GO:0005856(cytoskeleton);GO:0005886(plasma membrane);GO:0006749(glutathione metabolic process);GO:0006865(amino acid transport);GO:0006979(response to oxidative stress);GO:0007420(brain development);GO:0008542(visual learning);GO:0009636(response to toxic substance);GO:0009986(cell surface);GO:0014070(response to organic cyclic compound);GO:0015179(L-amino …	04216(Ferroptosis)	K13869	NA
0	ENSMUSG00000028497	Hacd4	3.86057	1.84474	1.0654	0.798	0.561	0	0	3-hydroxyacyl-CoA dehydratase 4 [Source:MGI Symbol;Acc:MGI:1914025]	GO:0005783(endoplasmic reticulum);GO:0005789(endoplasmic reticulum membrane);GO:0006629(lipid metabolic process);GO:0006631(fatty acid metabolic process);GO:0006633(fatty acid biosynthetic process);GO:0016020(membrane);GO:0016021(integral component of membrane);GO:0016829(lyase activity);GO:0018812(3-hydroxyacyl-CoA dehydratase activity);GO:0019899(enzyme binding);GO:0030148(sphingolipid biosynth…	00062(Fatty acid elongation);01040(Biosynthesis of unsaturated fatty acids)	K10703	EC:4.2.1.134
0	ENSMUSG00000021360	Gcnt2	2.23964	1.07233	1.06252	0.528	0.328	0	0	glucosaminyl (N-acetyl) transferase 2, I-branching enzyme [Source:MGI Symbol;Acc:MGI:1100870]	GO:0000139(Golgi membrane);GO:0005794(Golgi apparatus);GO:0006486(protein glycosylation);GO:0007179(transforming growth factor beta receptor signaling pathway);GO:0008109(N-acetyllactosaminide beta-1,6-N-acetylglucosaminyltransferase activity);GO:0008284(positive regulation of cell population proliferation);GO:0008375(acetylglucosaminyltransferase activity);GO:0010608(posttranscriptional regulati…	00601(Glycosphingolipid biosynthesis - lacto and neolacto series)	K00742	EC:2.4.1.150
0	ENSMUSG00000001156	Mxd1	12.1099	5.8074	1.06022	0.969	0.91	0	0	MAX dimerization protein 1 [Source:MGI Symbol;Acc:MGI:96908]	GO:0000122(negative regulation of transcription by RNA polymerase II);GO:0000790(nuclear chromatin);GO:0000978(RNA polymerase II proximal promoter sequence-specific DNA binding);GO:0001227(DNA-binding transcription repressor activity, RNA polymerase II-specific);GO:0005654(nucleoplasm);GO:0005739(mitochondrion);GO:0005829(cytosol);GO:0046983(protein dimerization activity)	NA	NA	NA
0	ENSMUSG00000025283	Sat1	7.09066	3.40975	1.05625	0.911	0.835	0	0	spermidine/spermine N1-acetyl transferase 1 [Source:MGI Symbol;Acc:MGI:98233]	GO:0001525(angiogenesis);GO:0004145(diamine N-acetyltransferase activity);GO:0005515(protein binding);GO:0005737(cytoplasm);GO:0005829(cytosol);GO:0006595(polyamine metabolic process);GO:0006598(polyamine catabolic process);GO:0008080(N-acetyltransferase activity);GO:0009447(putrescine catabolic process);GO:0016740(transferase activity);GO:0016746(transferase activity, transferring acyl groups);G…	00330(Arginine and proline metabolism);04216(Ferroptosis)	K00657	EC:2.3.1.57
0	ENSMUSG00000068566	Myadm	1.91842	0.924615	1.053	0.491	0.235	0	0	myeloid-associated differentiation marker [Source:MGI Symbol;Acc:MGI:1355332]	GO:0001726(ruffle);GO:0001933(negative regulation of protein phosphorylation);GO:0005886(plasma membrane);GO:0005911(cell-cell junction);GO:0010629(negative regulation of gene expression);GO:0016020(membrane);GO:0016021(integral component of membrane);GO:0030335(positive regulation of cell migration);GO:0030837(negative regulation of actin filament polymerization);GO:0030864(cortical actin cytosk…	NA	NA	NA
0	ENSMUSG00000020577	Tspan13	1.40573	0.67903	1.04977	0.346	0.096	0	0	tetraspanin 13 [Source:MGI Symbol;Acc:MGI:1913359]	GO:0005246(calcium channel regulator activity);GO:0005515(protein binding);GO:0005886(plasma membrane);GO:0005887(integral component of plasma membrane);GO:0007166(cell surface receptor signaling pathway);GO:0016020(membrane);GO:0016021(integral component of membrane);GO:1903169(regulation of calcium ion transmembrane transport)	NA	K17356	NA
0	ENSMUSG00000023048	Prr13	9.56549	4.65033	1.04051	0.936	0.872	0	0	proline rich 13 [Source:MGI Symbol;Acc:MGI:1913401]	GO:0003674(molecular_function);GO:0005634(nucleus);GO:0008150(biological_process)	NA	NA	NA
0	ENSMUSG00000056888	Glipr1	2.41836	1.17863	1.03692	0.626	0.396	0	0	GLI pathogenesis-related 1 (glioma) [Source:MGI Symbol;Acc:MGI:1920940]	GO:0005576(extracellular region);GO:0005615(extracellular space);GO:0016020(membrane);GO:0016021(integral component of membrane)	NA	NA	NA
0	ENSMUSG00000038147	Cd84	3.95678	1.95028	1.02064	0.782	0.58	0	0	CD84 antigen [Source:MGI Symbol;Acc:MGI:1336885]	GO:0016020(membrane);GO:0016021(integral component of membrane);GO:0032685(negative regulation of granulocyte macrophage colony-stimulating factor production);GO:0032701(negative regulation of interleukin-18 production);GO:0033004(negative regulation of mast cell activation);GO:0042802(identical protein binding);GO:0043305(negative regulation of mast cell degranulation);GO:2001256(regulation of s…	NA	K06511	NA
0	ENSMUSG00000032712	Resf1	3.2903	1.6268	1.01618	0.646	0.54	0	0	retroelement silencing factor 1 [Source:MGI Symbol;Acc:MGI:1914496]	GO:0000930(gamma-tubulin complex);GO:0005634(nucleus);GO:0009617(response to bacterium);GO:0045869(negative regulation of single stranded viral RNA replication via double stranded DNA intermediate);GO:0090309(positive regulation of methylation-dependent chromatin silencing);GO:1990226(histone methyltransferase binding)	NA	NA	NA
0	ENSMUSG00000039899	Fgl2	1.49223	0.743673	1.00473	0.291	0.128	0	0	fibrinogen-like protein 2 [Source:MGI Symbol;Acc:MGI:103266]	GO:0005576(extracellular region);GO:0006508(proteolysis);GO:0008233(peptidase activity);GO:0019835(cytolysis)	NA	NA	NA
0	ENSMUSG00000025503	Taldo1	18.9998	9.47497	1.00379	0.997	0.962	0	0	transaldolase 1 [Source:MGI Symbol;Acc:MGI:1274789]	GO:0003824(catalytic activity);GO:0004801(sedoheptulose-7-phosphate:D-glyceraldehyde-3-phosphate glyceronetransferase activity);GO:0005634(nucleus);GO:0005654(nucleoplasm);GO:0005737(cytoplasm);GO:0005829(cytosol);GO:0005975(carbohydrate metabolic process);GO:0006002(fructose 6-phosphate metabolic process);GO:0006098(pentose-phosphate shunt);GO:0009052(pentose-phosphate shunt, non-oxidative branc…	00030(Pentose phosphate pathway)	K00616	EC:2.2.1.2
0	ENSMUSG00000032231	Anxa2	12.7807	6.41458	0.994541	0.986	0.942	0	0	annexin A2 [Source:MGI Symbol;Acc:MGI:88246]	GO:0001525(angiogenesis);GO:0001726(ruffle);GO:0001765(membrane raft assembly);GO:0001786(phosphatidylserine binding);GO:0001921(positive regulation of receptor recycling);GO:0001934(positive regulation of protein phosphorylation);GO:0002020(protease binding);GO:0003417(growth plate cartilage development);GO:0004859(phospholipase inhibitor activity);GO:0005262(calcium channel activity);GO:0005509…	NA	K17092	NA
0	ENSMUSG00000027287	Snap23	2.01998	1.01466	0.993349	0.548	0.353	0	0	synaptosomal-associated protein 23 [Source:MGI Symbol;Acc:MGI:109356]	GO:0002553(histamine secretion by mast cell);GO:0005484(SNAP receptor activity);GO:0005515(protein binding);GO:0005654(nucleoplasm);GO:0005737(cytoplasm);GO:0005886(plasma membrane);GO:0005913(cell-cell adherens junction);GO:0006887(exocytosis);GO:0006906(vesicle fusion);GO:0015031(protein transport);GO:0016020(membrane);GO:0016082(synaptic vesicle priming);GO:0016192(vesicle-mediated transport);…	04130(SNARE interactions in vesicular transport);04611(Platelet activation)	K08508	NA
0	ENSMUSG00000115946	Mirt2	1.52781	0.768293	0.991734	0.455	0.188	0	0	myocardial infraction associated transcript 2 [Source:MGI Symbol;Acc:MGI:3642813]	NA	NA	NA	NA
0	ENSMUSG00000040710	St8sia4	1.45992	0.735387	0.989311	0.35	0.115	0	0	ST8 alpha-N-acetyl-neuraminide alpha-2,8-sialyltransferase 4 [Source:MGI Symbol;Acc:MGI:106018]	GO:0000139(Golgi membrane);GO:0001574(ganglioside biosynthetic process);GO:0003828(alpha-N-acetylneuraminate alpha-2,8-sialyltransferase activity);GO:0005794(Golgi apparatus);GO:0006486(protein glycosylation);GO:0006491(N-glycan processing);GO:0008373(sialyltransferase activity);GO:0009311(oligosaccharide metabolic process);GO:0016020(membrane);GO:0016021(integral component of membrane);GO:001674…	NA	K06614	EC:2.4.99.-
0	ENSMUSG00000021125	Arg2	1.3828	0.697051	0.98826	0.429	0.15	0	0	arginase type II [Source:MGI Symbol;Acc:MGI:1330806]	GO:0000050(urea cycle);GO:0001657(ureteric bud development);GO:0002250(adaptive immune response);GO:0002376(immune system process);GO:0002829(negative regulation of type 2 immune response);GO:0004053(arginase activity);GO:0005737(cytoplasm);GO:0005739(mitochondrion);GO:0006525(arginine metabolic process);GO:0006941(striated muscle contraction);GO:0010963(regulation of L-arginine import);GO:001678…	00220(Arginine biosynthesis);00330(Arginine and proline metabolism);05146(Amoebiasis)	K01476	EC:3.5.3.1
0	ENSMUSG00000024053	Emilin2	2.09987	1.06858	0.974604	0.567	0.286	0	0	elastin microfibril interfacer 2 [Source:MGI Symbol;Acc:MGI:2389136]	GO:0005515(protein binding);GO:0005576(extracellular region);GO:0005581(collagen trimer);GO:0005615(extracellular space);GO:0007155(cell adhesion);GO:0010811(positive regulation of cell-substrate adhesion);GO:0030023(extracellular matrix constituent conferring elasticity);GO:0031012(extracellular matrix);GO:0062023(collagen-containing extracellular matrix)	NA	NA	NA
0	ENSMUSG00000020120	Plek	3.23347	1.6495	0.971052	0.72	0.566	0	0	pleckstrin [Source:MGI Symbol;Acc:MGI:1860485]	GO:0002244(hematopoietic progenitor cell differentiation);GO:0002576(platelet degranulation);GO:0005080(protein kinase C binding);GO:0005737(cytoplasm);GO:0005886(plasma membrane);GO:0006904(vesicle docking involved in exocytosis);GO:0007229(integrin-mediated signaling pathway);GO:0010572(positive regulation of platelet activation);GO:0010920(negative regulation of inositol phosphate biosynthetic…	NA	K19993	NA
0	ENSMUSG00000037992	Rara	1.65667	0.848429	0.965423	0.495	0.244	0	0	retinoic acid receptor, alpha [Source:MGI Symbol;Acc:MGI:97856]	GO:0000122(negative regulation of transcription by RNA polymerase II);GO:0000790(nuclear chromatin);GO:0000900(translation repressor activity, mRNA regulatory element binding);GO:0000976(transcription regulatory region sequence-specific DNA binding);GO:0000977(RNA polymerase II regulatory region sequence-specific DNA binding);GO:0000981(DNA-binding transcription factor activity, RNA polymerase II…	04659(Th17 cell differentiation);04915(Estrogen signaling pathway);05200(Pathways in cancer);05202(Transcriptional misregulation in cancer);05221(Acute myeloid leukemia)	K08527	NA
0	ENSMUSG00000109429	Gm45223	1.63388	0.838841	0.96183	0.434	0.219	0	0	predicted gene 45223 [Source:MGI Symbol;Acc:MGI:5753799]	NA	NA	NA	NA
0	ENSMUSG00000027346	Gpcpd1	2.29152	1.17827	0.959636	0.576	0.421	0	0	glycerophosphocholine phosphodiesterase 1 [Source:MGI Symbol;Acc:MGI:104898]	GO:0005737(cytoplasm);GO:0005829(cytosol);GO:0006629(lipid metabolic process);GO:0007519(skeletal muscle tissue development);GO:0008081(phosphoric diester hydrolase activity);GO:0008889(glycerophosphodiester phosphodiesterase activity);GO:0016787(hydrolase activity);GO:0030246(carbohydrate binding);GO:0046475(glycerophospholipid catabolic process);GO:0047389(glycerophosphocholine phosphodiesteras…	00564(Glycerophospholipid metabolism);05231(Choline metabolism in cancer)	K18695	EC:3.1.4.2
0	ENSMUSG00000098557	Kctd12	4.31625	2.22927	0.953205	0.727	0.678	0	0	potassium channel tetramerisation domain containing 12 [Source:MGI Symbol;Acc:MGI:2145823]	GO:0005515(protein binding);GO:0042802(identical protein binding);GO:0051260(protein homooligomerization)	NA	K21918	NA
0	ENSMUSG00000029082	Bst1	1.70006	0.878136	0.953072	0.495	0.232	0	0	bone marrow stromal cell antigen 1 [Source:MGI Symbol;Acc:MGI:105370]	GO:0001931(uropod);GO:0001952(regulation of cell-matrix adhesion);GO:0003953(NAD+ nucleosidase activity);GO:0008284(positive regulation of cell population proliferation);GO:0008305(integrin complex);GO:0019898(extrinsic component of membrane);GO:0032956(regulation of actin cytoskeleton organization);GO:0050727(regulation of inflammatory response);GO:0050730(regulation of peptidyl-tyrosine phospho…	00760(Nicotinate and nicotinamide metabolism);04970(Salivary secretion);04972(Pancreatic secretion)	K18152	2.4.99.20;EC:3.2.2.6
0	ENSMUSG00000020841	Cpd	3.10777	1.6053	0.953035	0.685	0.562	0	0	carboxypeptidase D [Source:MGI Symbol;Acc:MGI:107265]	GO:0004180(carboxypeptidase activity);GO:0004181(metallocarboxypeptidase activity);GO:0004185(serine-type carboxypeptidase activity);GO:0005615(extracellular space);GO:0005634(nucleus);GO:0005802(trans-Golgi network);GO:0005886(plasma membrane);GO:0006508(proteolysis);GO:0006518(peptide metabolic process);GO:0008233(peptidase activity);GO:0008237(metallopeptidase activity);GO:0008270(zinc ion bin…	NA	K07752	EC:3.4.17.22
0	ENSMUSG00000112023	Lilr4b	5.75995	2.9899	0.945958	0.859	0.759	0	0	leukocyte immunoglobulin-like receptor, subfamily B, member 4B [Source:MGI Symbol;Acc:MGI:102702]	GO:0016020(membrane);GO:0016021(integral component of membrane)	NA	NA	NA
0	ENSMUSG00000047180	Neurl3	2.30991	1.20024	0.944509	0.577	0.42	0	0	neuralized E3 ubiquitin protein ligase 3 [Source:MGI Symbol;Acc:MGI:2429944]	GO:0005575(cellular_component);GO:0016567(protein ubiquitination);GO:0016740(transferase activity);GO:0046872(metal ion binding);GO:0061630(ubiquitin protein ligase activity)	NA	K15689	EC:2.3.2.27
0	ENSMUSG00000078780	Gm5150	1.14927	0.599169	0.939682	0.299	0.082	0	0	predicted gene 5150 [Source:MGI Symbol;Acc:MGI:3779469]	GO:0003674(molecular_function);GO:0005886(plasma membrane);GO:0008150(biological_process);GO:0016020(membrane);GO:0016021(integral component of membrane)	NA	NA	NA
0	ENSMUSG00000037966	Ninj1	1.55673	0.813569	0.936185	0.433	0.249	0	0	ninjurin 1 [Source:MGI Symbol;Acc:MGI:1196617]	GO:0001954(positive regulation of cell-matrix adhesion);GO:0007155(cell adhesion);GO:0016020(membrane);GO:0016021(integral component of membrane);GO:0042246(tissue regeneration);GO:1990384(hyaloid vascular plexus regression)	NA	NA	NA
0	ENSMUSG00000058755	Osm	2.97641	1.55986	0.932154	0.577	0.454	0	0	oncostatin M [Source:MGI Symbol;Acc:MGI:104749]	GO:0005125(cytokine activity);GO:0005147(oncostatin-M receptor binding);GO:0005576(extracellular region);GO:0005615(extracellular space);GO:0006955(immune response);GO:0007260(tyrosine phosphorylation of STAT protein);GO:0007422(peripheral nervous system development);GO:0008083(growth factor activity);GO:0008284(positive regulation of cell population proliferation);GO:0009408(response to heat);GO…	04060(Cytokine-cytokine receptor interaction);04151(PI3K-Akt signaling pathway);04630(Jak-STAT signaling pathway)	K05418	NA
0	ENSMUSG00000031584	Gsr	12.2553	6.42612	0.931388	0.988	0.949	0	0	glutathione reductase [Source:MGI Symbol;Acc:MGI:95804]	GO:0004362(glutathione-disulfide reductase activity);GO:0005737(cytoplasm);GO:0005739(mitochondrion);GO:0005829(cytosol);GO:0006749(glutathione metabolic process);GO:0007283(spermatogenesis);GO:0009055(electron transfer activity);GO:0009897(external side of plasma membrane);GO:0016491(oxidoreductase activity);GO:0016668(oxidoreductase activity, acting on a sulfur group of donors, NAD(P) as accept…	00480(Glutathione metabolism);04918(Thyroid hormone synthesis)	K00383	EC:1.8.1.7
0	ENSMUSG00000090192	Gm16556	1.17637	0.617327	0.930228	0.369	0.116	0	0	predicted gene 16556 [Source:MGI Symbol;Acc:MGI:4414976]	NA	NA	NA	NA
0	ENSMUSG00000040713	Creg1	2.62566	1.37973	0.928289	0.629	0.468	0	0	cellular repressor of E1A-stimulated genes 1 [Source:MGI Symbol;Acc:MGI:1344382]	GO:0005576(extracellular region);GO:0005615(extracellular space);GO:0005667(transcription factor complex);GO:0006355(regulation of transcription, DNA-templated);GO:0008134(transcription factor binding);GO:0040008(regulation of growth);GO:0048037(cofactor binding)	NA	NA	NA
0	ENSMUSG00000009292	Trpm2	2.0067	1.05958	0.921327	0.554	0.322	0	0	transient receptor potential cation channel, subfamily M, member 2 [Source:MGI Symbol;Acc:MGI:1351901]	GO:0001659(temperature homeostasis);GO:0002407(dendritic cell chemotaxis);GO:0005216(ion channel activity);GO:0005261(cation channel activity);GO:0005262(calcium channel activity);GO:0005272(sodium channel activity);GO:0005384(manganese ion transmembrane transporter activity);GO:0005509(calcium ion binding);GO:0005764(lysosome);GO:0005765(lysosomal membrane);GO:0005886(plasma membrane);GO:0005887…	04621(NOD-like receptor signaling pathway);04921(Oxytocin signaling pathway)	K04977	EC:3.6.1.13
0	ENSMUSG00000024737	Slc15a3	1.46943	0.778295	0.916869	0.458	0.189	0	0	solute carrier family 15, member 3 [Source:MGI Symbol;Acc:MGI:1929691]	GO:0005215(transporter activity);GO:0005764(lysosome);GO:0005765(lysosomal membrane);GO:0006857(oligopeptide transport);GO:0015031(protein transport);GO:0015293(symporter activity);GO:0015333(peptide:proton symporter activity);GO:0015833(peptide transport);GO:0016020(membrane);GO:0016021(integral component of membrane);GO:0022857(transmembrane transporter activity);GO:0035672(oligopeptide transme…	NA	K14638	NA
0	ENSMUSG00000034160	Ogt	2.96195	1.57999	0.906638	0.685	0.537	0	0	O-linked N-acetylglucosamine (GlcNAc) transferase (UDP-N-acetylglucosamine:polypeptide-N-acetylglucosaminyl transferase) [Source:MGI Symbol;Acc:MGI:1339639]	GO:0000123(histone acetyltransferase complex);GO:0000791(euchromatin);GO:0001933(negative regulation of protein phosphorylation);GO:0001934(positive regulation of protein phosphorylation);GO:0003824(catalytic activity);GO:0005515(protein binding);GO:0005547(phosphatidylinositol-3,4,5-trisphosphate binding);GO:0005634(nucleus);GO:0005654(nucleoplasm);GO:0005737(cytoplasm);GO:0005739(mitochondrion)…	00514(Other types of O-glycan biosynthesis);04931(Insulin resistance)	K09667	EC:2.4.1.255
0	ENSMUSG00000030126	Tmcc1	7.89185	4.22364	0.901877	0.924	0.86	0	0	transmembrane and coiled coil domains 1 [Source:MGI Symbol;Acc:MGI:2442368]	GO:0005783(endoplasmic reticulum);GO:0005789(endoplasmic reticulum membrane);GO:0005791(rough endoplasmic reticulum);GO:0005829(cytosol);GO:0007029(endoplasmic reticulum organization);GO:0016020(membrane);GO:0016021(integral component of membrane);GO:0016197(endosomal transport);GO:0042803(protein homodimerization activity);GO:0046982(protein heterodimerization activity);GO:0051260(protein homool…	NA	NA	NA
0	ENSMUSG00000063193	Cd300lb	1.9621	1.05095	0.900705	0.559	0.365	0	0	CD300 molecule like family member B [Source:MGI Symbol;Acc:MGI:2685099]	GO:0016020(membrane);GO:0016021(integral component of membrane)	NA	K20395	NA
0	ENSMUSG00000031799	Tpm4	2.02012	1.0833	0.899012	0.568	0.33	0	0	tropomyosin 4 [Source:MGI Symbol;Acc:MGI:2449202]	GO:0001725(stress fiber);GO:0002102(podosome);GO:0003779(actin binding);GO:0005737(cytoplasm);GO:0005856(cytoskeleton);GO:0005884(actin filament);GO:0007015(actin filament organization);GO:0015629(actin cytoskeleton);GO:0030863(cortical cytoskeleton);GO:0042802(identical protein binding);GO:0042803(protein homodimerization activity);GO:0046872(metal ion binding);GO:0046982(protein heterodimerizat…	04260(Cardiac muscle contraction);04261(Adrenergic signaling in cardiomyocytes);05410(Hypertrophic cardiomyopathy (HCM));05414(Dilated cardiomyopathy (DCM))	K10375	NA
0	ENSMUSG00000026395	Ptprc	13.5996	7.32317	0.893018	0.99	0.961	0	0	protein tyrosine phosphatase, receptor type, C [Source:MGI Symbol;Acc:MGI:97810]	GO:0000187(activation of MAPK activity);GO:0001779(natural killer cell differentiation);GO:0001915(negative regulation of T cell mediated cytotoxicity);GO:0001916(positive regulation of T cell mediated cytotoxicity);GO:0001960(negative regulation of cytokine-mediated signaling pathway);GO:0002244(hematopoietic progenitor cell differentiation);GO:0002378(immunoglobulin biosynthetic process);GO:000…	04514(Cell adhesion molecules (CAMs));04660(T cell receptor signaling pathway);04666(Fc gamma R-mediated phagocytosis);05340(Primary immunodeficiency)	K06478	EC:3.1.3.48
0	ENSMUSG00000097705	Gm26740	2.70599	1.45821	0.891956	0.656	0.513	0	0	predicted gene, 26740 [Source:MGI Symbol;Acc:MGI:5477234]	NA	NA	NA	NA
0	ENSMUSG00000049091	Sephs2	1.67542	0.903459	0.890993	0.483	0.34	0	0	selenophosphate synthetase 2 [Source:MGI Symbol;Acc:MGI:108388]	GO:0000166(nucleotide binding);GO:0001887(selenium compound metabolic process);GO:0004756(selenide, water dikinase activity);GO:0005524(ATP binding);GO:0005737(cytoplasm);GO:0016260(selenocysteine biosynthetic process);GO:0016301(kinase activity);GO:0016310(phosphorylation);GO:0016740(transferase activity);GO:0070329(tRNA seleno-modification)	00450(Selenocompound metabolism)	NA	NA
0	ENSMUSG00000027360	Hdc	5.46196	2.94722	0.890063	0.818	0.772	0	0	histidine decarboxylase [Source:MGI Symbol;Acc:MGI:96062]	GO:0001692(histamine metabolic process);GO:0001694(histamine biosynthetic process);GO:0003824(catalytic activity);GO:0004398(histidine decarboxylase activity);GO:0005829(cytosol);GO:0006520(cellular amino acid metabolic process);GO:0006547(histidine metabolic process);GO:0006548(histidine catabolic process);GO:0016597(amino acid binding);GO:0016829(lyase activity);GO:0016831(carboxy-lyase activit…	00340(Histidine metabolism)	K01590	EC:4.1.1.22
0	ENSMUSG00000026457	Adipor1	6.02725	3.25725	0.887844	0.91	0.861	0	0	adiponectin receptor 1 [Source:MGI Symbol;Acc:MGI:1919924]	GO:0005515(protein binding);GO:0005886(plasma membrane);GO:0006629(lipid metabolic process);GO:0006631(fatty acid metabolic process);GO:0009755(hormone-mediated signaling pathway);GO:0010633(negative regulation of epithelial cell migration);GO:0010719(negative regulation of epithelial to mesenchymal transition);GO:0010906(regulation of glucose metabolic process);GO:0016020(membrane);GO:0016021(in…	04152(AMPK signaling pathway);04211(Longevity regulating pathway);04920(Adipocytokine signaling pathway);04932(Non-alcoholic fatty liver disease (NAFLD))	K07297	NA
0	ENSMUSG00000024399	Ltb	3.58986	1.94509	0.88409	0.728	0.631	0	0	lymphotoxin B [Source:MGI Symbol;Acc:MGI:104796]	GO:0005125(cytokine activity);GO:0005164(tumor necrosis factor receptor binding);GO:0005515(protein binding);GO:0005615(extracellular space);GO:0005886(plasma membrane);GO:0006955(immune response);GO:0010467(gene expression);GO:0010469(regulation of signaling receptor activity);GO:0016020(membrane);GO:0016021(integral component of membrane);GO:0043588(skin development);GO:0045084(positive regulat…	04060(Cytokine-cytokine receptor interaction);04064(NF-kappa B signaling pathway);05323(Rheumatoid arthritis)	K03157	NA
0	ENSMUSG00000029561	Oasl2	1.17544	0.639247	0.878759	0.262	0.111	0	0	2'-5' oligoadenylate synthetase-like 2 [Source:MGI Symbol;Acc:MGI:1344390]	GO:0000166(nucleotide binding);GO:0001730(2'-5'-oligoadenylate synthetase activity);GO:0002376(immune system process);GO:0003723(RNA binding);GO:0003725(double-stranded RNA binding);GO:0005515(protein binding);GO:0005524(ATP binding);GO:0005634(nucleus);GO:0005654(nucleoplasm);GO:0005829(cytosol);GO:0006164(purine nucleotide biosynthetic process);GO:0006955(immune response);GO:0009615(response to…	05165(Human papillomavirus infection)	K14608	NA
0	ENSMUSG00000020029	Nudt4	5.26008	2.87109	0.873488	0.868	0.815	0	0	nudix (nucleoside diphosphate linked moiety X)-type motif 4 [Source:MGI Symbol;Acc:MGI:1918457]	GO:0000298(endopolyphosphatase activity);GO:0003723(RNA binding);GO:0005634(nucleus);GO:0005737(cytoplasm);GO:0005829(cytosol);GO:0008486(diphosphoinositol-polyphosphate diphosphatase activity);GO:0016787(hydrolase activity);GO:0030515(snoRNA binding);GO:0034431(bis(5'-adenosyl)-hexaphosphatase activity);GO:0034432(bis(5'-adenosyl)-pentaphosphatase activity);GO:0046872(metal ion binding);GO:00500…	NA	K07766	EC:3.6.1.52
0	ENSMUSG00000005514	Por	2.16528	1.18461	0.870134	0.602	0.453	0	0	P450 (cytochrome) oxidoreductase [Source:MGI Symbol;Acc:MGI:97744]	GO:0003420(regulation of growth plate cartilage chondrocyte proliferation);GO:0003958(NADPH-hemoprotein reductase activity);GO:0004128(cytochrome-b5 reductase activity, acting on NAD(P)H);GO:0005737(cytoplasm);GO:0005739(mitochondrion);GO:0005783(endoplasmic reticulum);GO:0005789(endoplasmic reticulum membrane);GO:0005829(cytosol);GO:0007584(response to nutrient);GO:0008941(nitric oxide dioxygena…	NA	K00327	EC:1.6.2.4
0	ENSMUSG00000037926	Ssh2	3.08785	1.69779	0.862944	0.684	0.611	0	0	slingshot protein phosphatase 2 [Source:MGI Symbol;Acc:MGI:2679255]	GO:0003779(actin binding);GO:0004721(phosphoprotein phosphatase activity);GO:0004725(protein tyrosine phosphatase activity);GO:0005737(cytoplasm);GO:0005856(cytoskeleton);GO:0005925(focal adhesion);GO:0006470(protein dephosphorylation);GO:0008064(regulation of actin polymerization or depolymerization);GO:0008138(protein tyrosine/serine/threonine phosphatase activity);GO:0010591(regulation of lame…	04360(Axon guidance);04810(Regulation of actin cytoskeleton)	K05766	3.1.3.48;EC:3.1.3.16
0	ENSMUSG00000037062	Sh3glb1	4.74329	2.61359	0.859855	0.851	0.714	0	0	SH3-domain GRB2-like B1 (endophilin) [Source:MGI Symbol;Acc:MGI:1859730]	GO:0000139(Golgi membrane);GO:0000421(autophagosome membrane);GO:0005504(fatty acid binding);GO:0005515(protein binding);GO:0005737(cytoplasm);GO:0005739(mitochondrion);GO:0005740(mitochondrial envelope);GO:0005741(mitochondrial outer membrane);GO:0005769(early endosome);GO:0005783(endoplasmic reticulum);GO:0005794(Golgi apparatus);GO:0005829(cytosol);GO:0006654(phosphatidic acid biosynthetic pro…	04140(Autophagy - animal);04144(Endocytosis)	K11248	NA
0	ENSMUSG00000059498	Fcgr3	4.5727	2.52145	0.858794	0.842	0.787	0	0	Fc receptor, IgG, low affinity III [Source:MGI Symbol;Acc:MGI:95500]	GO:0016020(membrane);GO:0016021(integral component of membrane)	04145(Phagosome);04380(Osteoclast differentiation);05140(Leishmaniasis);05150(Staphylococcus aureus infection);05152(Tuberculosis)	K16824	NA
0	ENSMUSG00000036181	Hist1h1c	5.46054	3.0243	0.852443	0.68	0.67	0	0	histone cluster 1, H1c [Source:MGI Symbol;Acc:MGI:1931526]	GO:0000122(negative regulation of transcription by RNA polymerase II);GO:0000786(nucleosome);GO:0003677(DNA binding);GO:0003690(double-stranded DNA binding);GO:0005515(protein binding);GO:0005634(nucleus);GO:0005694(chromosome);GO:0005719(nuclear euchromatin);GO:0006334(nucleosome assembly);GO:0006355(regulation of transcription, DNA-templated);GO:0006357(regulation of transcription by RNA polyme…	NA	K11275	NA
0	ENSMUSG00000035673	Sbno2	2.00916	1.11351	0.851475	0.52	0.414	0	0	strawberry notch 2 [Source:MGI Symbol;Acc:MGI:2448490]	GO:0001503(ossification);GO:0002281(macrophage activation involved in immune response);GO:0005515(protein binding);GO:0005575(cellular_component);GO:0005634(nucleus);GO:0006355(regulation of transcription, DNA-templated);GO:0030154(cell differentiation);GO:0030282(bone mineralization);GO:0030316(osteoclast differentiation);GO:0045892(negative regulation of transcription, DNA-templated);GO:0045944…	NA	NA	NA
0	ENSMUSG00000106918	Mrpl33	6.89829	3.83533	0.846891	0.932	0.896	0	0	mitochondrial ribosomal protein L33 [Source:MGI Symbol;Acc:MGI:2137225]	GO:0003735(structural constituent of ribosome);GO:0005622(intracellular);GO:0005739(mitochondrion);GO:0005762(mitochondrial large ribosomal subunit);GO:0005840(ribosome);GO:0006412(translation)	03010(Ribosome)	K02913	NA
0	ENSMUSG00000025161	Slc16a3	2.87446	1.59866	0.846429	0.691	0.597	0	0	solute carrier family 16 (monocarboxylic acid transporters), member 3 [Source:MGI Symbol;Acc:MGI:1933438]	GO:0005886(plasma membrane);GO:0005887(integral component of plasma membrane);GO:0008028(monocarboxylic acid transmembrane transporter activity);GO:0015129(lactate transmembrane transporter activity);GO:0015293(symporter activity);GO:0015718(monocarboxylic acid transport);GO:0016020(membrane);GO:0016021(integral component of membrane);GO:0031965(nuclear membrane);GO:0035873(lactate transmembrane …	05230(Central carbon metabolism in cancer)	K08180	NA
0	ENSMUSG00000022500	Litaf	2.96645	1.65252	0.844074	0.709	0.624	0	0	LPS-induced TN factor [Source:MGI Symbol;Acc:MGI:1929512]	GO:0000139(Golgi membrane);GO:0000978(RNA polymerase II proximal promoter sequence-specific DNA binding);GO:0001817(regulation of cytokine production);GO:0003677(DNA binding);GO:0005515(protein binding);GO:0005634(nucleus);GO:0005654(nucleoplasm);GO:0005737(cytoplasm);GO:0005764(lysosome);GO:0005765(lysosomal membrane);GO:0005768(endosome);GO:0005794(Golgi apparatus);GO:0005829(cytosol);GO:000588…	04142(Lysosome)	K19363	NA
0	ENSMUSG00000000594	Gm2a	1.54309	0.860645	0.842329	0.339	0.222	0	0	GM2 ganglioside activator protein [Source:MGI Symbol;Acc:MGI:95762]	GO:0001573(ganglioside metabolic process);GO:0004563(beta-N-acetylhexosaminidase activity);GO:0005319(lipid transporter activity);GO:0005737(cytoplasm);GO:0005739(mitochondrion);GO:0005764(lysosome);GO:0006629(lipid metabolic process);GO:0006665(sphingolipid metabolic process);GO:0006689(ganglioside catabolic process);GO:0006869(lipid transport);GO:0007611(learning or memory);GO:0008047(enzyme ac…	04142(Lysosome)	K12383	NA
0	ENSMUSG00000025795	Rassf3	2.83721	1.58383	0.841056	0.686	0.603	0	0	Ras association (RalGDS/AF-6) domain family member 3 [Source:MGI Symbol;Acc:MGI:2179722]	GO:0005737(cytoplasm);GO:0005829(cytosol);GO:0005856(cytoskeleton);GO:0005874(microtubule);GO:0005886(plasma membrane);GO:0007165(signal transduction);GO:0042802(identical protein binding);GO:0042981(regulation of apoptotic process)	NA	K09852	NA
0	ENSMUSG00000027068	Dhrs9	1.55109	0.867262	0.838743	0.486	0.256	0	0	dehydrogenase/reductase (SDR family) member 9 [Source:MGI Symbol;Acc:MGI:2442798]	GO:0002138(retinoic acid biosynthetic process);GO:0004022(alcohol dehydrogenase (NAD) activity);GO:0004745(retinol dehydrogenase activity);GO:0005737(cytoplasm);GO:0005783(endoplasmic reticulum);GO:0005789(endoplasmic reticulum membrane);GO:0008209(androgen metabolic process);GO:0016020(membrane);GO:0016491(oxidoreductase activity);GO:0030176(integral component of endoplasmic reticulum membrane);…	00830(Retinol metabolism)	K11149	EC:1.1.-.-
0	ENSMUSG00000025473	Adam8	5.05824	2.82958	0.838045	0.836	0.676	0	0	a disintegrin and metallopeptidase domain 8 [Source:MGI Symbol;Acc:MGI:107825]	GO:0000902(cell morphogenesis);GO:0001525(angiogenesis);GO:0002102(podosome);GO:0002523(leukocyte migration involved in inflammatory response);GO:0002675(positive regulation of acute inflammatory response);GO:0002693(positive regulation of cellular extravasation);GO:0004222(metalloendopeptidase activity);GO:0005178(integrin binding);GO:0005509(calcium ion binding);GO:0005515(protein binding);GO:0…	NA	K06540	EC:3.4.24.-
0	ENSMUSG00000028367	Txn1	20.0393	11.2129	0.837668	0.995	0.96	0	0	thioredoxin 1 [Source:MGI Symbol;Acc:MGI:98874]	GO:0000122(negative regulation of transcription by RNA polymerase II);GO:0005515(protein binding);GO:0005576(extracellular region);GO:0005634(nucleus);GO:0005737(cytoplasm);GO:0005739(mitochondrion);GO:0005829(cytosol);GO:0006662(glycerol ether metabolic process);GO:0009314(response to radiation);GO:0015035(protein disulfide oxidoreductase activity);GO:0015037(peptide disulfide oxidoreductase act…	04621(NOD-like receptor signaling pathway);05418(Fluid shear stress and atherosclerosis)	K03671	NA
0	ENSMUSG00000039105	Atp6v1g1	5.0237	2.83239	0.82673	0.879	0.831	0	0	ATPase, H+ transporting, lysosomal V1 subunit G1 [Source:MGI Symbol;Acc:MGI:1913540]	GO:0005515(protein binding);GO:0005765(lysosomal membrane);GO:0005829(cytosol);GO:0005886(plasma membrane);GO:0006811(ion transport);GO:0006879(cellular iron ion homeostasis);GO:0008553(proton-exporting ATPase activity, phosphorylative mechanism);GO:0016471(vacuolar proton-transporting V-type ATPase complex);GO:0016887(ATPase activity);GO:0036295(cellular response to increased oxygen levels);GO:0…	00190(Oxidative phosphorylation);04145(Phagosome);04150(mTOR signaling pathway);04721(Synaptic vesicle cycle);04966(Collecting duct acid secretion);05165(Human papillomavirus infection);05323(Rheumatoid arthritis)	K02152	NA
0	ENSMUSG00000000131	Xpo6	1.63132	0.919969	0.82638	0.484	0.345	0	0	exportin 6 [Source:MGI Symbol;Acc:MGI:2429950]	GO:0005623(cell);GO:0005634(nucleus);GO:0005730(nucleolus);GO:0005737(cytoplasm);GO:0005829(cytosol);GO:0005886(plasma membrane);GO:0006611(protein export from nucleus);GO:0006886(intracellular protein transport);GO:0008536(Ran GTPase binding);GO:0008565(protein transporter activity);GO:0015031(protein transport);GO:0032991(protein-containing complex)	NA	NA	NA
0	ENSMUSG00000026786	Apbb1ip	4.55959	2.58677	0.81775	0.832	0.803	0	0	amyloid beta (A4) precursor protein-binding, family B, member 1 interacting protein [Source:MGI Symbol;Acc:MGI:1861354]	GO:0002291(T cell activation via T cell receptor contact with antigen bound to MHC molecule on antigen presenting cell);GO:0005515(protein binding);GO:0005737(cytoplasm);GO:0005829(cytosol);GO:0005856(cytoskeleton);GO:0005886(plasma membrane);GO:0005925(focal adhesion);GO:0007165(signal transduction);GO:0016020(membrane);GO:0030027(lamellipodium);GO:0030054(cell junction);GO:0042101(T cell recept…	04015(Rap1 signaling pathway);04611(Platelet activation)	NA	NA
0	ENSMUSG00000045551	Fpr1	2.40756	1.36791	0.815594	0.633	0.423	0	0	formyl peptide receptor 1 [Source:MGI Symbol;Acc:MGI:107443]	GO:0001664(G protein-coupled receptor binding);GO:0002430(complement receptor mediated signaling pathway);GO:0004930(G protein-coupled receptor activity);GO:0004982(N-formyl peptide receptor activity);GO:0005124(scavenger receptor binding);GO:0005737(cytoplasm);GO:0005886(plasma membrane);GO:0006935(chemotaxis);GO:0006954(inflammatory response);GO:0007165(signal transduction);GO:0007186(G protein…	04015(Rap1 signaling pathway);04080(Neuroactive ligand-receptor interaction);05150(Staphylococcus aureus infection)	K04172	NA
0	ENSMUSG00000101585	1600010M07Rik	1.1384	0.6481	0.81272	0.358	0.175	0	0	RIKEN cDNA 1600010M07 gene [Source:MGI Symbol;Acc:MGI:1917031]	NA	NA	NA	NA
0	ENSMUSG00000036390	Gadd45a	2.93118	1.67157	0.810279	0.656	0.555	0	0	growth arrest and DNA-damage-inducible 45 alpha [Source:MGI Symbol;Acc:MGI:107799]	GO:0000185(activation of MAPKKK activity);GO:0000979(RNA polymerase II core promoter sequence-specific DNA binding);GO:0005515(protein binding);GO:0005634(nucleus);GO:0005737(cytoplasm);GO:0006469(negative regulation of protein kinase activity);GO:0006974(cellular response to DNA damage stimulus);GO:0007049(cell cycle);GO:0007050(cell cycle arrest);GO:0007098(centrosome cycle);GO:0016607(nuclear …	04010(MAPK signaling pathway);04068(FoxO signaling pathway);04110(Cell cycle);04115(p53 signaling pathway);04210(Apoptosis);04218(Cellular senescence);05169(Epstein-Barr virus infection);05200(Pathways in cancer);05202(Transcriptional misregulation in cancer);05210(Colorectal cancer);05212(Pancreatic cancer);05213(Endometrial cancer);05214(Glioma);05216(Thyroid cancer);05217(Basal cell carcinoma)…	K04402	NA
0	ENSMUSG00000020390	Ube2b	3.78023	2.16035	0.807209	0.806	0.755	0	0	ubiquitin-conjugating enzyme E2B [Source:MGI Symbol;Acc:MGI:102944]	GO:0000166(nucleotide binding);GO:0000209(protein polyubiquitination);GO:0000785(chromatin);GO:0000790(nuclear chromatin);GO:0001701(in utero embryonic development);GO:0001741(XY body);GO:0004842(ubiquitin-protein transferase activity);GO:0005515(protein binding);GO:0005524(ATP binding);GO:0005634(nucleus);GO:0005657(replication fork);GO:0005737(cytoplasm);GO:0005886(plasma membrane);GO:0006281(D…	04120(Ubiquitin mediated proteolysis)	K10574	EC:2.3.2.23
0	ENSMUSG00000019726	Lyst	6.84921	3.91431	0.807179	0.916	0.875	0	0	lysosomal trafficking regulator [Source:MGI Symbol;Acc:MGI:107448]	GO:0005515(protein binding);GO:0007040(lysosome organization);GO:0015630(microtubule cytoskeleton);GO:0032510(endosome to lysosome transport via multivesicular body sorting pathway);GO:0042267(natural killer cell mediated cytotoxicity);GO:0043473(pigmentation)	NA	K22937	NA
0	ENSMUSG00000022237	Ankrd33b	1.33529	0.763675	0.80612	0.435	0.198	0	0	ankyrin repeat domain 33B [Source:MGI Symbol;Acc:MGI:1917904]	GO:0003674(molecular_function);GO:0003677(DNA binding);GO:0005515(protein binding);GO:0005575(cellular_component);GO:0008150(biological_process)	NA	NA	NA
0	ENSMUSG00000046805	Mpeg1	1.93563	1.10836	0.804374	0.416	0.274	0	0	macrophage expressed gene 1 [Source:MGI Symbol;Acc:MGI:1333743]	GO:0016020(membrane);GO:0016021(integral component of membrane)	NA	NA	NA
0	ENSMUSG00000003153	Slc2a3	5.53878	3.17836	0.801284	0.868	0.801	0	0	solute carrier family 2 (facilitated glucose transporter), member 3 [Source:MGI Symbol;Acc:MGI:95757]	GO:0002080(acrosomal membrane);GO:0005215(transporter activity);GO:0005355(glucose transmembrane transporter activity);GO:0005536(glucose binding);GO:0005737(cytoplasm);GO:0005886(plasma membrane);GO:0005887(integral component of plasma membrane);GO:0005901(caveola);GO:0008643(carbohydrate transport);GO:0015145(monosaccharide transmembrane transporter activity);GO:0016020(membrane);GO:0016021(int…	NA	K08142	NA
0	ENSMUSG00000097354	2310001H17Rik	2.4701	1.41823	0.800474	0.616	0.563	0	0	RIKEN cDNA 2310001H17 gene [Source:MGI Symbol;Acc:MGI:1923682]	NA	NA	NA	NA
0	ENSMUSG00000034563	Ccpg1	1.95915	1.12505	0.800246	0.566	0.424	0	0	cell cycle progression 1 [Source:MGI Symbol;Acc:MGI:1196419]	GO:0007049(cell cycle);GO:0008284(positive regulation of cell population proliferation);GO:0016020(membrane);GO:0016021(integral component of membrane);GO:0045787(positive regulation of cell cycle);GO:0045944(positive regulation of transcription by RNA polymerase II);GO:2001106(regulation of Rho guanyl-nucleotide exchange factor activity)	NA	NA	NA
0	ENSMUSG00000044768	D1Ertd622e	1.82212	1.04647	0.80009	0.511	0.398	0	0	DNA segment, Chr 1, ERATO Doi 622, expressed [Source:MGI Symbol;Acc:MGI:1277184]	GO:0003674(molecular_function);GO:0005737(cytoplasm);GO:0005929(cilium);GO:0010764(negative regulation of fibroblast migration);GO:0015031(protein transport);GO:0030030(cell projection organization);GO:0035869(ciliary transition zone);GO:0042995(cell projection);GO:0060271(cilium assembly);GO:1900016(negative regulation of cytokine production involved in inflammatory response)	NA	NA	NA
0	ENSMUSG00000004609	Cd33	4.87369	2.80479	0.797119	0.85	0.789	0	0	CD33 antigen [Source:MGI Symbol;Acc:MGI:99440]	GO:0005886(plasma membrane);GO:0007155(cell adhesion);GO:0009897(external side of plasma membrane);GO:0016020(membrane);GO:0016021(integral component of membrane);GO:0030246(carbohydrate binding)	04640(Hematopoietic cell lineage)	K06473	NA
0	ENSMUSG00000034652	Cd300a	1.53242	0.881932	0.797073	0.432	0.307	0	0	CD300A molecule [Source:MGI Symbol;Acc:MGI:2443411]	GO:0001786(phosphatidylserine binding);GO:0002376(immune system process);GO:0002552(serotonin secretion by mast cell);GO:0005515(protein binding);GO:0005886(plasma membrane);GO:0006898(receptor-mediated endocytosis);GO:0008429(phosphatidylethanolamine binding);GO:0014063(negative regulation of serotonin secretion);GO:0016020(membrane);GO:0016021(integral component of membrane);GO:0030889(negative…	NA	K06719	NA
0	ENSMUSG00000021123	Rdh12	2.05623	1.18376	0.796627	0.552	0.452	0	0	retinol dehydrogenase 12 [Source:MGI Symbol;Acc:MGI:1925224]	GO:0001917(photoreceptor inner segment);GO:0004745(retinol dehydrogenase activity);GO:0007601(visual perception);GO:0016491(oxidoreductase activity);GO:0042572(retinol metabolic process);GO:0050896(response to stimulus);GO:0052650(NADP-retinol dehydrogenase activity);GO:0055114(oxidation-reduction process);GO:0110095(cellular detoxification of aldehyde)	00830(Retinol metabolism)	K11153	EC:1.1.1.300
0	ENSMUSG00000032691	Nlrp3	0.952439	0.550772	0.790171	0.278	0.077	0	0	NLR family, pyrin domain containing 3 [Source:MGI Symbol;Acc:MGI:2653833]	GO:0000139(Golgi membrane);GO:0000166(nucleotide binding);GO:0002374(cytokine secretion involved in immune response);GO:0002376(immune system process);GO:0002674(negative regulation of acute inflammatory response);GO:0002830(positive regulation of type 2 immune response);GO:0005515(protein binding);GO:0005524(ATP binding);GO:0005576(extracellular region);GO:0005634(nucleus);GO:0005737(cytoplasm);…	04217(Necroptosis);04621(NOD-like receptor signaling pathway);04625(C-type lectin receptor signaling pathway);05133(Pertussis);05164(Influenza A)	K12800	NA
0	ENSMUSG00000022663	Atg3	2.81961	1.63628	0.785074	0.672	0.64	0	0	autophagy related 3 [Source:MGI Symbol;Acc:MGI:1915091]	GO:0000045(autophagosome assembly);GO:0000153(cytoplasmic ubiquitin ligase complex);GO:0000422(autophagy of mitochondrion);GO:0005515(protein binding);GO:0005737(cytoplasm);GO:0005829(cytosol);GO:0006464(cellular protein modification process);GO:0006914(autophagy);GO:0015031(protein transport);GO:0016236(macroautophagy);GO:0016567(protein ubiquitination);GO:0016740(transferase activity);GO:001977…	04136(Autophagy - other);04140(Autophagy - animal);05167(Kaposi sarcoma-associated herpesvirus infection)	K08343	NA
0	ENSMUSG00000073412	Lst1	6.24406	3.62439	0.784746	0.847	0.864	0	0	leukocyte specific transcript 1 [Source:MGI Symbol;Acc:MGI:1096324]	GO:0000902(cell morphogenesis);GO:0006955(immune response);GO:0016020(membrane);GO:0016021(integral component of membrane)	NA	NA	NA
0	ENSMUSG00000030427	Lilra6	1.15835	0.672399	0.784676	0.359	0.166	0	0	leukocyte immunoglobulin-like receptor, subfamily A (with TM domain), member 6 [Source:MGI Symbol;Acc:MGI:1195969]	GO:0003674(molecular_function);GO:0005575(cellular_component);GO:0008150(biological_process)	04380(Osteoclast differentiation)	K06512	NA
0	ENSMUSG00000013663	Pten	3.85611	2.24602	0.779776	0.787	0.751	0	0	phosphatase and tensin homolog [Source:MGI Symbol;Acc:MGI:109583]	GO:0001525(angiogenesis);GO:0001933(negative regulation of protein phosphorylation);GO:0002902(regulation of B cell apoptotic process);GO:0004438(phosphatidylinositol-3-phosphatase activity);GO:0004721(phosphoprotein phosphatase activity);GO:0004722(protein serine/threonine phosphatase activity);GO:0004725(protein tyrosine phosphatase activity);GO:0005161(platelet-derived growth factor receptor b…	00562(Inositol phosphate metabolism);01521(EGFR tyrosine kinase inhibitor resistance);04068(FoxO signaling pathway);04070(Phosphatidylinositol signaling system);04071(Sphingolipid signaling pathway);04115(p53 signaling pathway);04140(Autophagy - animal);04150(mTOR signaling pathway);04151(PI3K-Akt signaling pathway);04218(Cellular senescence);04510(Focal adhesion);04931(Insulin resistance);05165(…	NA	NA
0	ENSMUSG00000026480	Ncf2	10.2026	5.96168	0.775147	0.97	0.948	0	0	neutrophil cytosolic factor 2 [Source:MGI Symbol;Acc:MGI:97284]	GO:0001669(acrosomal vesicle);GO:0005515(protein binding);GO:0005730(nucleolus);GO:0005737(cytoplasm);GO:0005829(cytosol);GO:0006742(NADP catabolic process);GO:0006801(superoxide metabolic process);GO:0006909(phagocytosis);GO:0008022(protein C-terminus binding);GO:0009749(response to glucose);GO:0014070(response to organic cyclic compound);GO:0016020(membrane);GO:0016175(superoxide-generating NAD…	04145(Phagosome);04380(Osteoclast differentiation);04670(Leukocyte transendothelial migration);05140(Leishmaniasis);05418(Fluid shear stress and atherosclerosis)	K08010	NA
0	ENSMUSG00000048234	Rnf149	1.18031	0.692888	0.768471	0.362	0.187	0	0	ring finger protein 149 [Source:MGI Symbol;Acc:MGI:2677438]	GO:0005515(protein binding);GO:0006511(ubiquitin-dependent protein catabolic process);GO:0016020(membrane);GO:0016021(integral component of membrane);GO:0016567(protein ubiquitination);GO:0016740(transferase activity);GO:0031647(regulation of protein stability);GO:0035690(cellular response to drug);GO:0043409(negative regulation of MAPK cascade);GO:0046872(metal ion binding);GO:0061630(ubiquitin …	NA	K15704	EC:2.3.2.27
0	ENSMUSG00000072620	Slfn2	9.52401	5.59268	0.768028	0.954	0.929	0	0	schlafen 2 [Source:MGI Symbol;Acc:MGI:1313258]	GO:0005524(ATP binding);GO:0008285(negative regulation of cell population proliferation);GO:0009617(response to bacterium)	NA	NA	NA
0	ENSMUSG00000042599	Kdm7a	4.70849	2.76534	0.767806	0.832	0.792	0	0	lysine (K)-specific demethylase 7A [Source:MGI Symbol;Acc:MGI:2443388]	GO:0005506(iron ion binding);GO:0005634(nucleus);GO:0005654(nucleoplasm);GO:0005730(nucleolus);GO:0006325(chromatin organization);GO:0007399(nervous system development);GO:0008270(zinc ion binding);GO:0016491(oxidoreductase activity);GO:0016706(2-oxoglutarate-dependent dioxygenase activity);GO:0030901(midbrain development);GO:0032454(histone demethylase activity (H3-K9 specific));GO:0033169(histo…	NA	K11445	EC:1.14.11.-
0	ENSMUSG00000049130	C5ar1	3.35451	1.97086	0.767273	0.767	0.688	0	0	complement component 5a receptor 1 [Source:MGI Symbol;Acc:MGI:88232]	GO:0001856(complement component C5a binding);GO:0002430(complement receptor mediated signaling pathway);GO:0004875(complement receptor activity);GO:0004878(complement component C5a receptor activity);GO:0004930(G protein-coupled receptor activity);GO:0005886(plasma membrane);GO:0006915(apoptotic process);GO:0006935(chemotaxis);GO:0006954(inflammatory response);GO:0007165(signal transduction);GO:0…	04080(Neuroactive ligand-receptor interaction);04610(Complement and coagulation cascades);05150(Staphylococcus aureus infection)	K04010	NA
0	ENSMUSG00000045763	Basp1	1.31608	0.773612	0.766569	0.333	0.187	0	0	brain abundant, membrane attached signal protein 1 [Source:MGI Symbol;Acc:MGI:1917600]	GO:0003714(transcription corepressor activity);GO:0005515(protein binding);GO:0005634(nucleus);GO:0005737(cytoplasm);GO:0005886(plasma membrane);GO:0008180(COP9 signalosome);GO:0016020(membrane);GO:0016607(nuclear speck);GO:0019904(protein domain specific binding);GO:0030054(cell junction);GO:0030426(growth cone);GO:0042995(cell projection);GO:0044212(transcription regulatory region DNA binding);…	NA	K17272	NA
0	ENSMUSG00000000804	Usp32	1.44896	0.85286	0.764634	0.442	0.287	0	0	ubiquitin specific peptidase 32 [Source:MGI Symbol;Acc:MGI:2144475]	GO:0004843(thiol-dependent ubiquitin-specific protease activity);GO:0005509(calcium ion binding);GO:0005794(Golgi apparatus);GO:0005829(cytosol);GO:0006508(proteolysis);GO:0006511(ubiquitin-dependent protein catabolic process);GO:0016579(protein deubiquitination);GO:0036459(thiol-dependent ubiquitinyl hydrolase activity)	NA	K11837	EC:3.4.19.12
0	ENSMUSG00000027808	Serp1	3.58295	2.10923	0.764433	0.759	0.739	0	0	stress-associated endoplasmic reticulum protein 1 [Source:MGI Symbol;Acc:MGI:92638]	GO:0001501(skeletal system development);GO:0005783(endoplasmic reticulum);GO:0005789(endoplasmic reticulum membrane);GO:0005881(cytoplasmic microtubule);GO:0006006(glucose metabolic process);GO:0006486(protein glycosylation);GO:0009791(post-embryonic development);GO:0010259(multicellular organism aging);GO:0015031(protein transport);GO:0016020(membrane);GO:0016021(integral component of membrane);…	NA	NA	NA
0	ENSMUSG00000037921	Ddx60	1.34125	0.789698	0.764208	0.361	0.237	0	0	DEAD (Asp-Glu-Ala-Asp) box polypeptide 60 [Source:MGI Symbol;Acc:MGI:2384570]	GO:0003676(nucleic acid binding);GO:0003690(double-stranded DNA binding);GO:0003723(RNA binding);GO:0003725(double-stranded RNA binding);GO:0003727(single-stranded RNA binding);GO:0005515(protein binding);GO:0005524(ATP binding);GO:0005737(cytoplasm);GO:0005829(cytosol);GO:0009615(response to virus);GO:0045111(intermediate filament cytoskeleton);GO:0051607(defense response to virus);GO:1900245(po…	NA	K20103	EC:3.6.4.13
0	ENSMUSG00000044811	Cd300c2	1.30191	0.767184	0.762982	0.352	0.265	0	0	CD300C molecule 2 [Source:MGI Symbol;Acc:MGI:2153249]	GO:0002376(immune system process);GO:0005515(protein binding);GO:0005886(plasma membrane);GO:0016020(membrane);GO:0016021(integral component of membrane);GO:0050715(positive regulation of cytokine secretion)	NA	K06719	NA
0	ENSMUSG00000033355	Rtp4	0.97897	0.577802	0.760689	0.246	0.108	0	0	receptor transporter protein 4 [Source:MGI Symbol;Acc:MGI:1915025]	GO:0001580(detection of chemical stimulus involved in sensory perception of bitter taste);GO:0005515(protein binding);GO:0005737(cytoplasm);GO:0006612(protein targeting to membrane);GO:0009986(cell surface);GO:0016020(membrane);GO:0016021(integral component of membrane);GO:0031849(olfactory receptor binding);GO:0051205(protein insertion into membrane);GO:0051607(defense response to virus)	NA	NA	NA
0	ENSMUSG00000074677	Sirpb1c	0.856475	0.506521	0.75779	0.224	0.068	0	0	signal-regulatory protein beta 1C [Source:MGI Symbol;Acc:MGI:3807521]	GO:0003674(molecular_function);GO:0005886(plasma membrane);GO:0008150(biological_process);GO:0016020(membrane);GO:0016021(integral component of membrane)	04380(Osteoclast differentiation)	K06551	NA
0	ENSMUSG00000112148	Lilrb4a	2.18577	1.29361	0.756742	0.569	0.455	0	0	leukocyte immunoglobulin-like receptor, subfamily B, member 4A [Source:MGI Symbol;Acc:MGI:102701]	GO:0002250(adaptive immune response);GO:0002376(immune system process);GO:0005886(plasma membrane);GO:0016020(membrane);GO:0016021(integral component of membrane)	04380(Osteoclast differentiation)	K06512	NA
0	ENSMUSG00000000346	Dazap2	4.4559	2.64517	0.752353	0.844	0.816	0	0	DAZ associated protein 2 [Source:MGI Symbol;Acc:MGI:1344344]	GO:0005515(protein binding);GO:0005634(nucleus);GO:0005667(transcription factor complex);GO:0005737(cytoplasm);GO:0016607(nuclear speck);GO:0030971(receptor tyrosine kinase binding);GO:0031435(mitogen-activated protein kinase kinase kinase binding);GO:0032991(protein-containing complex);GO:0042802(identical protein binding);GO:0043539(protein serine/threonine kinase activator activity);GO:0050699…	NA	NA	NA
0	ENSMUSG00000000682	Cd52	45.9959	27.3193	0.751586	1	0.988	0	0	CD52 antigen [Source:MGI Symbol;Acc:MGI:1346088]	GO:0005886(plasma membrane);GO:0007204(positive regulation of cytosolic calcium ion concentration);GO:0009617(response to bacterium);GO:0016020(membrane);GO:0031225(anchored component of membrane);GO:0097225(sperm midpiece)	NA	NA	NA
0	ENSMUSG00000033192	Lpcat2	2.2728	1.35017	0.751331	0.619	0.553	0	0	lysophosphatidylcholine acyltransferase 2 [Source:MGI Symbol;Acc:MGI:3606214]	GO:0000139(Golgi membrane);GO:0003841(1-acylglycerol-3-phosphate O-acyltransferase activity);GO:0005509(calcium ion binding);GO:0005783(endoplasmic reticulum);GO:0005789(endoplasmic reticulum membrane);GO:0005794(Golgi apparatus);GO:0005795(Golgi stack);GO:0005811(lipid droplet);GO:0006629(lipid metabolic process);GO:0006644(phospholipid metabolic process);GO:0006663(platelet activating factor bi…	00564(Glycerophospholipid metabolism);00565(Ether lipid metabolism)	K13510	2.3.1.67;EC:2.3.1.23
0	ENSMUSG00000049313	Sorl1	8.49523	5.04718	0.751177	0.957	0.927	0	0	sortilin-related receptor, LDLR class A repeats-containing [Source:MGI Symbol;Acc:MGI:1202296]	GO:0001540(amyloid-beta binding);GO:0005515(protein binding);GO:0005576(extracellular region);GO:0005615(extracellular space);GO:0005641(nuclear envelope lumen);GO:0005768(endosome);GO:0005769(early endosome);GO:0005771(multivesicular body);GO:0005783(endoplasmic reticulum);GO:0005794(Golgi apparatus);GO:0005802(trans-Golgi network);GO:0006605(protein targeting);GO:0006622(protein targeting to ly…	NA	NA	NA
0	ENSMUSG00000037266	Rsrp1	7.36587	4.38232	0.749163	0.926	0.908	0	0	arginine/serine rich protein 1 [Source:MGI Symbol;Acc:MGI:106498]	GO:0005515(protein binding);GO:0005575(cellular_component);GO:0008150(biological_process)	NA	NA	NA
0	ENSMUSG00000028874	Fgr	3.62941	2.16158	0.747646	0.776	0.744	0	0	FGR proto-oncogene, Src family tyrosine kinase [Source:MGI Symbol;Acc:MGI:95527]	GO:0000166(nucleotide binding);GO:0001784(phosphotyrosine residue binding);GO:0002376(immune system process);GO:0004672(protein kinase activity);GO:0004713(protein tyrosine kinase activity);GO:0004715(non-membrane spanning protein tyrosine kinase activity);GO:0005102(signaling receptor binding);GO:0005515(protein binding);GO:0005524(ATP binding);GO:0005737(cytoplasm);GO:0005739(mitochondrion);GO:…	04062(Chemokine signaling pathway)	K08891	EC:2.7.10.2
0	ENSMUSG00000091337	Eid1	1.68572	1.00443	0.74699	0.499	0.399	0	0	EP300 interacting inhibitor of differentiation 1 [Source:MGI Symbol;Acc:MGI:1889651]	GO:0000122(negative regulation of transcription by RNA polymerase II);GO:0003714(transcription corepressor activity);GO:0005515(protein binding);GO:0005634(nucleus);GO:0005654(nucleoplasm);GO:0005737(cytoplasm);GO:0007049(cell cycle);GO:0030154(cell differentiation);GO:0035034(histone acetyltransferase regulator activity);GO:0035035(histone acetyltransferase binding);GO:0035065(regulation of hist…	NA	NA	NA
0	ENSMUSG00000025825	Iscu	1.73362	1.0379	0.740124	0.499	0.452	0	0	iron-sulfur cluster assembly enzyme [Source:MGI Symbol;Acc:MGI:1913633]	GO:0005506(iron ion binding);GO:0005737(cytoplasm);GO:0005739(mitochondrion);GO:0005759(mitochondrial matrix);GO:0005829(cytosol);GO:0006879(cellular iron ion homeostasis);GO:0008198(ferrous iron binding);GO:0016226(iron-sulfur cluster assembly);GO:0032947(protein-containing complex scaffold activity);GO:0046872(metal ion binding);GO:0051536(iron-sulfur cluster binding);GO:0051537(2 iron, 2 sulfu…	NA	K22068	NA
0	ENSMUSG00000036944	Tmem71	1.98686	1.19041	0.739031	0.569	0.448	0	0	transmembrane protein 71 [Source:MGI Symbol;Acc:MGI:2146049]	GO:0005739(mitochondrion);GO:0016020(membrane);GO:0016021(integral component of membrane)	NA	NA	NA
0	ENSMUSG00000003039	Fam32a	2.49596	1.49558	0.738885	0.634	0.616	0	0	family with sequence similarity 32, member A [Source:MGI Symbol;Acc:MGI:1915172]	GO:0005634(nucleus);GO:0005730(nucleolus);GO:0006915(apoptotic process);GO:0007049(cell cycle);GO:0008150(biological_process)	NA	K13120	NA
0	ENSMUSG00000027540	Ptpn1	3.14644	1.88573	0.738599	0.714	0.697	0	0	protein tyrosine phosphatase, non-receptor type 1 [Source:MGI Symbol;Acc:MGI:97805]	GO:0004721(phosphoprotein phosphatase activity);GO:0004725(protein tyrosine phosphatase activity);GO:0005158(insulin receptor binding);GO:0005737(cytoplasm);GO:0005769(early endosome);GO:0005783(endoplasmic reticulum);GO:0005789(endoplasmic reticulum membrane);GO:0005829(cytosol);GO:0005886(plasma membrane);GO:0006470(protein dephosphorylation);GO:0007257(activation of JUN kinase activity);GO:000…	04520(Adherens junction);04910(Insulin signaling pathway);04931(Insulin resistance)	K05696	EC:3.1.3.48
0	ENSMUSG00000031490	Eif4ebp1	2.2166	1.33064	0.736224	0.587	0.563	0	0	eukaryotic translation initiation factor 4E binding protein 1 [Source:MGI Symbol;Acc:MGI:103267]	GO:0000082(G1/S transition of mitotic cell cycle);GO:0002192(IRES-dependent translational initiation of linear mRNA);GO:0002931(response to ischemia);GO:0005515(protein binding);GO:0005634(nucleus);GO:0005737(cytoplasm);GO:0005829(cytosol);GO:0006417(regulation of translation);GO:0006446(regulation of translational initiation);GO:0008190(eukaryotic initiation factor 4E binding);GO:0008286(insulin…	01521(EGFR tyrosine kinase inhibitor resistance);03013(RNA transport);04012(ErbB signaling pathway);04066(HIF-1 signaling pathway);04150(mTOR signaling pathway);04151(PI3K-Akt signaling pathway);04152(AMPK signaling pathway);04211(Longevity regulating pathway);04218(Cellular senescence);04910(Insulin signaling pathway);05163(Human cytomegalovirus infection);05165(Human papillomavirus infection);0…	K07205	NA
0	ENSMUSG00000060032	H2afj	4.77564	2.86909	0.735102	0.84	0.816	0	0	H2A histone family, member J [Source:MGI Symbol;Acc:MGI:3606192]	GO:0000786(nucleosome);GO:0000790(nuclear chromatin);GO:0003677(DNA binding);GO:0005634(nucleus);GO:0005694(chromosome);GO:0006325(chromatin organization);GO:0046982(protein heterodimerization activity)	04217(Necroptosis);05034(Alcoholism);05322(Systemic lupus erythematosus)	K11251	NA
0	ENSMUSG00000033720	Sfxn5	0.956747	0.57504	0.734474	0.321	0.13	0	0	sideroflexin 5 [Source:MGI Symbol;Acc:MGI:2137681]	GO:0005739(mitochondrion);GO:0005743(mitochondrial inner membrane);GO:0006811(ion transport);GO:0006865(amino acid transport);GO:0015075(ion transmembrane transporter activity);GO:0015137(citrate transmembrane transporter activity);GO:0015746(citrate transport);GO:0016020(membrane);GO:0016021(integral component of membrane);GO:0031966(mitochondrial membrane);GO:0034220(ion transmembrane transport…	NA	NA	NA
0	ENSMUSG00000028211	Trp53inp1	1.56678	0.942025	0.733968	0.487	0.35	0	0	transformation related protein 53 inducible nuclear protein 1 [Source:MGI Symbol;Acc:MGI:1926609]	GO:0000045(autophagosome assembly);GO:0005634(nucleus);GO:0005737(cytoplasm);GO:0005776(autophagosome);GO:0005829(cytosol);GO:0006355(regulation of transcription, DNA-templated);GO:0006914(autophagy);GO:0006915(apoptotic process);GO:0007050(cell cycle arrest);GO:0008285(negative regulation of cell population proliferation);GO:0009408(response to heat);GO:0010506(regulation of autophagy);GO:001050…	NA	K15310	NA
0	ENSMUSG00000029860	Zyx	6.45325	3.8822	0.733153	0.918	0.896	0	0	zyxin [Source:MGI Symbol;Acc:MGI:103072]	GO:0001725(stress fiber);GO:0005515(protein binding);GO:0005634(nucleus);GO:0005737(cytoplasm);GO:0005829(cytosol);GO:0005856(cytoskeleton);GO:0005913(cell-cell adherens junction);GO:0005925(focal adhesion);GO:0007155(cell adhesion);GO:0007160(cell-matrix adhesion);GO:0007179(transforming growth factor beta receptor signaling pathway);GO:0007229(integrin-mediated signaling pathway);GO:0030054(cel…	04510(Focal adhesion)	K06273	NA
0	ENSMUSG00000036067	Slc2a6	0.895013	0.538986	0.731661	0.292	0.089	0	0	solute carrier family 2 (facilitated glucose transporter), member 6 [Source:MGI Symbol;Acc:MGI:2443286]	GO:0005215(transporter activity);GO:0005351(carbohydrate:proton symporter activity);GO:0005887(integral component of plasma membrane);GO:0008643(carbohydrate transport);GO:0016020(membrane);GO:0016021(integral component of membrane);GO:0022857(transmembrane transporter activity);GO:0034219(carbohydrate transmembrane transport);GO:0055085(transmembrane transport);GO:1902600(proton transmembrane tr…	NA	K08144	NA
0	ENSMUSG00000058099	Nfam1	7.42526	4.48716	0.726636	0.941	0.92	0	0	Nfat activating molecule with ITAM motif 1 [Source:MGI Symbol;Acc:MGI:1921289]	GO:0001819(positive regulation of cytokine production);GO:0004888(transmembrane signaling receptor activity);GO:0005886(plasma membrane);GO:0007165(signal transduction);GO:0009986(cell surface);GO:0016020(membrane);GO:0016021(integral component of membrane);GO:0030183(B cell differentiation);GO:0035556(intracellular signal transduction);GO:0045121(membrane raft);GO:0045577(regulation of B cell di…	NA	NA	NA
0	ENSMUSG00000095028	Sirpb1b	0.786011	0.476241	0.722858	0.241	0.068	0	0	signal-regulatory protein beta 1B [Source:MGI Symbol;Acc:MGI:3779828]	GO:0003674(molecular_function);GO:0005886(plasma membrane);GO:0008150(biological_process);GO:0016020(membrane);GO:0016021(integral component of membrane)	04380(Osteoclast differentiation)	K06551	NA
0	ENSMUSG00000021998	Lcp1	22.0406	13.3608	0.722159	0.997	0.977	0	0	lymphocyte cytosolic protein 1 [Source:MGI Symbol;Acc:MGI:104808]	GO:0001725(stress fiber);GO:0001726(ruffle);GO:0001891(phagocytic cup);GO:0002102(podosome);GO:0002286(T cell activation involved in immune response);GO:0003779(actin binding);GO:0005178(integrin binding);GO:0005509(calcium ion binding);GO:0005515(protein binding);GO:0005737(cytoplasm);GO:0005829(cytosol);GO:0005856(cytoskeleton);GO:0005884(actin filament);GO:0005886(plasma membrane);GO:0005925(f…	NA	K17276	NA
0	ENSMUSG00000018567	Gabarap	9.24271	5.63034	0.715093	0.978	0.938	0	0	gamma-aminobutyric acid receptor associated protein [Source:MGI Symbol;Acc:MGI:1861742]	GO:0000045(autophagosome assembly);GO:0000139(Golgi membrane);GO:0000226(microtubule cytoskeleton organization);GO:0000421(autophagosome membrane);GO:0000422(autophagy of mitochondrion);GO:0005515(protein binding);GO:0005737(cytoplasm);GO:0005764(lysosome);GO:0005776(autophagosome);GO:0005790(smooth endoplasmic reticulum);GO:0005794(Golgi apparatus);GO:0005829(cytosol);GO:0005856(cytoskeleton);GO…	04068(FoxO signaling pathway);04136(Autophagy - other);04137(Mitophagy - animal);04140(Autophagy - animal);04371(Apelin signaling pathway);04621(NOD-like receptor signaling pathway);04727(GABAergic synapse);05167(Kaposi sarcoma-associated herpesvirus infection)	K08341	NA
0	ENSMUSG00000002897	Il17ra	3.14651	1.91951	0.713018	0.724	0.675	0	0	interleukin 17 receptor A [Source:MGI Symbol;Acc:MGI:107399]	GO:0005102(signaling receptor binding);GO:0005886(plasma membrane);GO:0016020(membrane);GO:0016021(integral component of membrane);GO:0019221(cytokine-mediated signaling pathway);GO:0030368(interleukin-17 receptor activity);GO:0032747(positive regulation of interleukin-23 production);GO:0050729(positive regulation of inflammatory response);GO:0050832(defense response to fungus);GO:0071345(cellula…	04060(Cytokine-cytokine receptor interaction);04657(IL-17 signaling pathway)	K05164	NA
0	ENSMUSG00000018736	Ndel1	2.2798	1.39137	0.712398	0.61	0.547	0	0	nudE neurodevelopment protein 1 like 1 [Source:MGI Symbol;Acc:MGI:1932915]	GO:0000132(establishment of mitotic spindle orientation);GO:0000226(microtubule cytoskeleton organization);GO:0000775(chromosome, centromeric region);GO:0000776(kinetochore);GO:0000777(condensed chromosome kinetochore);GO:0001764(neuron migration);GO:0001833(inner cell mass cell proliferation);GO:0005515(protein binding);GO:0005635(nuclear envelope);GO:0005694(chromosome);GO:0005737(cytoplasm);GO…	NA	K16739	NA
0	ENSMUSG00000037960	Card19	2.6012	1.58818	0.711803	0.675	0.646	0	0	caspase recruitment domain family, member 19 [Source:MGI Symbol;Acc:MGI:1915730]	GO:0003674(molecular_function);GO:0005739(mitochondrion);GO:0005783(endoplasmic reticulum);GO:0005789(endoplasmic reticulum membrane);GO:0008150(biological_process);GO:0016020(membrane);GO:0016021(integral component of membrane);GO:0031966(mitochondrial membrane);GO:0042981(regulation of apoptotic process)	NA	NA	NA
0	ENSMUSG00000059013	Sh2d3c	1.71433	1.04861	0.70917	0.508	0.422	0	0	SH2 domain containing 3C [Source:MGI Symbol;Acc:MGI:1351631]	GO:0005068(transmembrane receptor protein tyrosine kinase adaptor activity);GO:0005085(guanyl-nucleotide exchange factor activity);GO:0005515(protein binding);GO:0005737(cytoplasm);GO:0007165(signal transduction);GO:0007169(transmembrane receptor protein tyrosine kinase signaling pathway);GO:0007264(small GTPase mediated signal transduction);GO:0016020(membrane);GO:0033138(positive regulation of …	NA	NA	NA
0	ENSMUSG00000002227	Mov10	0.914128	0.560391	0.705963	0.324	0.128	0	0	Moloney leukemia virus 10 [Source:MGI Symbol;Acc:MGI:97054]	GO:0000166(nucleotide binding);GO:0000932(P-body);GO:0003723(RNA binding);GO:0004386(helicase activity);GO:0005515(protein binding);GO:0005524(ATP binding);GO:0005634(nucleus);GO:0005737(cytoplasm);GO:0005829(cytosol);GO:0010494(cytoplasmic stress granule);GO:0010526(negative regulation of transposition, RNA-mediated);GO:0016787(hydrolase activity);GO:0031047(gene silencing by RNA);GO:0032575(ATP…	NA	K18422	EC:3.6.4.13
0	ENSMUSG00000040128	Pnrc1	3.80623	2.33541	0.704689	0.776	0.765	0	0	proline-rich nuclear receptor coactivator 1 [Source:MGI Symbol;Acc:MGI:1917838]	GO:0003674(molecular_function);GO:0005634(nucleus)	NA	K18774	NA
0	ENSMUSG00000030536	Iqgap1	12.2953	7.55911	0.701821	0.986	0.967	0	0	IQ motif containing GTPase activating protein 1 [Source:MGI Symbol;Acc:MGI:1352757]	GO:0001726(ruffle);GO:0001817(regulation of cytokine production);GO:0005515(protein binding);GO:0005516(calmodulin binding);GO:0005547(phosphatidylinositol-3,4,5-trisphosphate binding);GO:0005634(nucleus);GO:0005737(cytoplasm);GO:0005874(microtubule);GO:0005886(plasma membrane);GO:0005911(cell-cell junction);GO:0005925(focal adhesion);GO:0007165(signal transduction);GO:0007173(epidermal growth fa…	04520(Adherens junction);04810(Regulation of actin cytoskeleton);05205(Proteoglycans in cancer)	K16848	NA
0	ENSMUSG00000046245	Pilra	3.91674	2.41377	0.698366	0.797	0.778	0	0	paired immunoglobin-like type 2 receptor alpha [Source:MGI Symbol;Acc:MGI:2450529]	GO:0005515(protein binding);GO:0007165(signal transduction);GO:0016020(membrane);GO:0016021(integral component of membrane);GO:0042288(MHC class I protein binding)	05168(Herpes simplex virus 1 infection)	K15411	NA
0	ENSMUSG00000053113	Socs3	0.748021	0.461341	0.697244	0.19	0.056	0	0	suppressor of cytokine signaling 3 [Source:MGI Symbol;Acc:MGI:1201791]	GO:0001784(phosphotyrosine residue binding);GO:0001932(regulation of protein phosphorylation);GO:0005515(protein binding);GO:0005737(cytoplasm);GO:0005829(cytosol);GO:0005942(phosphatidylinositol 3-kinase complex);GO:0007165(signal transduction);GO:0007259(receptor signaling pathway via JAK-STAT);GO:0009968(negative regulation of signal transduction);GO:0016567(protein ubiquitination);GO:0035556(…	04120(Ubiquitin mediated proteolysis);04380(Osteoclast differentiation);04630(Jak-STAT signaling pathway);04668(TNF signaling pathway);04910(Insulin signaling pathway);04917(Prolactin signaling pathway);04920(Adipocytokine signaling pathway);04930(Type II diabetes mellitus);04931(Insulin resistance);04932(Non-alcoholic fatty liver disease (NAFLD));05160(Hepatitis C);05164(Influenza A);05168(Herpe…	K04696	NA
0	ENSMUSG00000000441	Raf1	1.7057	1.05243	0.696636	0.505	0.435	0	0	v-raf-leukemia viral oncogene 1 [Source:MGI Symbol;Acc:MGI:97847]	GO:0000165(MAPK cascade);GO:0000166(nucleotide binding);GO:0000186(activation of MAPKK activity);GO:0001666(response to hypoxia);GO:0001678(cellular glucose homeostasis);GO:0001934(positive regulation of protein phosphorylation);GO:0004672(protein kinase activity);GO:0004674(protein serine/threonine kinase activity);GO:0004709(MAP kinase kinase kinase activity);GO:0005515(protein binding);GO:0005…	01521(EGFR tyrosine kinase inhibitor resistance);01522(Endocrine resistance);04010(MAPK signaling pathway);04012(ErbB signaling pathway);04014(Ras signaling pathway);04015(Rap1 signaling pathway);04022(cGMP-PKG signaling pathway);04024(cAMP signaling pathway);04062(Chemokine signaling pathway);04068(FoxO signaling pathway);04071(Sphingolipid signaling pathway);04072(Phospholipase D signaling path…	K04366	EC:2.7.11.1
0	ENSMUSG00000106609	Gm43181	0.93738	0.578406	0.696553	0.246	0.095	0	0	predicted gene 43181 [Source:MGI Symbol;Acc:MGI:5663318]	NA	NA	NA	NA
0	ENSMUSG00000046722	Cdc42se1	2.8016	1.72937	0.69601	0.696	0.672	0	0	CDC42 small effector 1 [Source:MGI Symbol;Acc:MGI:1889510]	GO:0005198(structural molecule activity);GO:0005737(cytoplasm);GO:0005856(cytoskeleton);GO:0005886(plasma membrane);GO:0005938(cell cortex);GO:0006909(phagocytosis);GO:0007264(small GTPase mediated signal transduction);GO:0008360(regulation of cell shape);GO:0016020(membrane);GO:0017048(Rho GTPase binding);GO:0035023(regulation of Rho protein signal transduction);GO:0046329(negative regulation of…	NA	NA	NA
0	ENSMUSG00000030083	Abtb1	3.47168	2.14554	0.694289	0.773	0.748	0	0	ankyrin repeat and BTB (POZ) domain containing 1 [Source:MGI Symbol;Acc:MGI:1933148]	GO:0005515(protein binding);GO:0005730(nucleolus);GO:0005829(cytosol);GO:0005886(plasma membrane)	NA	K10520	NA
0	ENSMUSG00000108291	Gm44292	3.29613	2.03767	0.693852	0.639	0.565	0	0	predicted gene, 44292 [Source:MGI Symbol;Acc:MGI:5690684]	NA	NA	NA	NA
0	ENSMUSG00000074063	Osgin1	1.03344	0.639032	0.693497	0.333	0.206	0	0	oxidative stress induced growth inhibitor 1 [Source:MGI Symbol;Acc:MGI:1919089]	GO:0005575(cellular_component);GO:0008083(growth factor activity);GO:0010469(regulation of signaling receptor activity);GO:0030308(negative regulation of cell growth);GO:0043065(positive regulation of apoptotic process)	NA	NA	NA
0	ENSMUSG00000017737	Mmp9	26.3253	16.2852	0.692893	0.994	0.895	0	0	matrix metallopeptidase 9 [Source:MGI Symbol;Acc:MGI:97011]	GO:0001501(skeletal system development);GO:0001503(ossification);GO:0001934(positive regulation of protein phosphorylation);GO:0001968(fibronectin binding);GO:0002687(positive regulation of leukocyte migration);GO:0004175(endopeptidase activity);GO:0004222(metalloendopeptidase activity);GO:0004252(serine-type endopeptidase activity);GO:0005576(extracellular region);GO:0005615(extracellular space)…	01522(Endocrine resistance);04657(IL-17 signaling pathway);04668(TNF signaling pathway);04670(Leukocyte transendothelial migration);04915(Estrogen signaling pathway);04926(Relaxin signaling pathway);05161(Hepatitis B);05200(Pathways in cancer);05202(Transcriptional misregulation in cancer);05205(Proteoglycans in cancer);05206(MicroRNAs in cancer);05215(Prostate cancer);05219(Bladder cancer);05418…	K01403	EC:3.4.24.35
0	ENSMUSG00000025993	Slc40a1	2.24272	1.38816	0.692076	0.535	0.557	0	0	solute carrier family 40 (iron-regulated transporter), member 1 [Source:MGI Symbol;Acc:MGI:1315204]	GO:0002260(lymphocyte homeostasis);GO:0003158(endothelium development);GO:0005381(iron ion transmembrane transporter activity);GO:0005515(protein binding);GO:0005654(nucleoplasm);GO:0005829(cytosol);GO:0005886(plasma membrane);GO:0006811(ion transport);GO:0006826(iron ion transport);GO:0006879(cellular iron ion homeostasis);GO:0008021(synaptic vesicle);GO:0015093(ferrous iron transmembrane transp…	04216(Ferroptosis);04978(Mineral absorption)	K14685	NA
0	ENSMUSG00000039621	Prex1	1.68452	1.04369	0.690641	0.517	0.418	0	0	phosphatidylinositol-3,4,5-trisphosphate-dependent Rac exchange factor 1 [Source:MGI Symbol;Acc:MGI:3040696]	GO:0005085(guanyl-nucleotide exchange factor activity);GO:0005089(Rho guanyl-nucleotide exchange factor activity);GO:0005515(protein binding);GO:0005543(phospholipid binding);GO:0005737(cytoplasm);GO:0005829(cytosol);GO:0005886(plasma membrane);GO:0007186(G protein-coupled receptor signaling pathway);GO:0016020(membrane);GO:0030217(T cell differentiation);GO:0030335(positive regulation of cell mi…	04062(Chemokine signaling pathway);05167(Kaposi sarcoma-associated herpesvirus infection)	K12365	NA
0	ENSMUSG00000025647	Shisa5	1.36795	0.848759	0.688593	0.444	0.306	0	0	shisa family member 5 [Source:MGI Symbol;Acc:MGI:1915044]	GO:0005634(nucleus);GO:0005635(nuclear envelope);GO:0005783(endoplasmic reticulum);GO:0005789(endoplasmic reticulum membrane);GO:0006915(apoptotic process);GO:0016020(membrane);GO:0016021(integral component of membrane);GO:0031965(nuclear membrane);GO:0042771(intrinsic apoptotic signaling pathway in response to DNA damage by p53 class mediator);GO:0050699(WW domain binding);GO:0072332(intrinsic a…	04115(p53 signaling pathway)	K10135	NA
0	ENSMUSG00000029366	Dck	1.13062	0.701755	0.688068	0.337	0.223	0	0	deoxycytidine kinase [Source:MGI Symbol;Acc:MGI:102726]	GO:0000166(nucleotide binding);GO:0000287(magnesium ion binding);GO:0004137(deoxycytidine kinase activity);GO:0005524(ATP binding);GO:0005634(nucleus);GO:0005737(cytoplasm);GO:0005829(cytosol);GO:0006139(nucleobase-containing compound metabolic process);GO:0006220(pyrimidine nucleotide metabolic process);GO:0008144(drug binding);GO:0009157(deoxyribonucleoside monophosphate biosynthetic process);G…	00230(Purine metabolism);00240(Pyrimidine metabolism)	K00893	EC:2.7.1.74
0	ENSMUSG00000043004	Gng2	1.69915	1.05516	0.68735	0.533	0.417	0	0	guanine nucleotide binding protein (G protein), gamma 2 [Source:MGI Symbol;Acc:MGI:102705]	GO:0003924(GTPase activity);GO:0005834(heterotrimeric G-protein complex);GO:0005886(plasma membrane);GO:0007165(signal transduction);GO:0007186(G protein-coupled receptor signaling pathway);GO:0007191(adenylate cyclase-activating dopamine receptor signaling pathway);GO:0008283(cell population proliferation);GO:0016020(membrane);GO:0031681(G-protein beta-subunit binding);GO:0071380(cellular respon…	04014(Ras signaling pathway);04062(Chemokine signaling pathway);04151(PI3K-Akt signaling pathway);04371(Apelin signaling pathway);04713(Circadian entrainment);04723(Retrograde endocannabinoid signaling);04724(Glutamatergic synapse);04725(Cholinergic synapse);04726(Serotonergic synapse);04727(GABAergic synapse);04728(Dopaminergic synapse);04926(Relaxin signaling pathway);05032(Morphine addiction);…	K07826	NA
0	ENSMUSG00000026483	Fam129a	2.89341	1.79806	0.686329	0.704	0.669	0	0	family with sequence similarity 129, member A [Source:MGI Symbol;Acc:MGI:2137237]	GO:0001933(negative regulation of protein phosphorylation);GO:0001934(positive regulation of protein phosphorylation);GO:0003674(molecular_function);GO:0005737(cytoplasm);GO:0005829(cytosol);GO:0005886(plasma membrane);GO:0006417(regulation of translation);GO:0016020(membrane);GO:0034976(response to endoplasmic reticulum stress);GO:0045727(positive regulation of translation)	NA	NA	NA
0	ENSMUSG00000028530	Jak1	3.61644	2.24827	0.685753	0.775	0.765	0	0	Janus kinase 1 [Source:MGI Symbol;Acc:MGI:96628]	GO:0000166(nucleotide binding);GO:0004672(protein kinase activity);GO:0004713(protein tyrosine kinase activity);GO:0004715(non-membrane spanning protein tyrosine kinase activity);GO:0005131(growth hormone receptor binding);GO:0005524(ATP binding);GO:0005634(nucleus);GO:0005737(cytoplasm);GO:0005856(cytoskeleton);GO:0006468(protein phosphorylation);GO:0016020(membrane);GO:0016301(kinase activity);…	01521(EGFR tyrosine kinase inhibitor resistance);04151(PI3K-Akt signaling pathway);04217(Necroptosis);04380(Osteoclast differentiation);04550(Signaling pathways regulating pluripotency of stem cells);04621(NOD-like receptor signaling pathway);04630(Jak-STAT signaling pathway);04658(Th1 and Th2 cell differentiation);04659(Th17 cell differentiation);05140(Leishmaniasis);05145(Toxoplasmosis);05152(T…	K11217	EC:2.7.10.2
0	ENSMUSG00000020642	Rnf144a	2.41703	1.50573	0.682774	0.63	0.602	0	0	ring finger protein 144A [Source:MGI Symbol;Acc:MGI:1344401]	GO:0000151(ubiquitin ligase complex);GO:0000209(protein polyubiquitination);GO:0004842(ubiquitin-protein transferase activity);GO:0005737(cytoplasm);GO:0005794(Golgi apparatus);GO:0005886(plasma membrane);GO:0006511(ubiquitin-dependent protein catabolic process);GO:0016020(membrane);GO:0016021(integral component of membrane);GO:0016567(protein ubiquitination);GO:0016740(transferase activity);GO:0…	NA	K11975	EC:2.3.2.31
0	ENSMUSG00000097636	Mirt1	2.8559	1.77916	0.68275	0.658	0.618	0	0	myocardial infarction associated transcript 1 [Source:MGI Symbol;Acc:MGI:1922001]	NA	NA	NA	NA
0	ENSMUSG00000027288	Zfp106	1.4281	0.890609	0.681235	0.424	0.358	0	0	zinc finger protein 106 [Source:MGI Symbol;Acc:MGI:1270153]	GO:0003676(nucleic acid binding);GO:0005515(protein binding)	NA	NA	NA
0	ENSMUSG00000030921	Trim30a	1.22958	0.766937	0.680981	0.344	0.256	0	0	tripartite motif-containing 30A [Source:MGI Symbol;Acc:MGI:98178]	GO:0003677(DNA binding);GO:0004842(ubiquitin-protein transferase activity);GO:0005515(protein binding);GO:0005634(nucleus);GO:0005737(cytoplasm);GO:0006914(autophagy);GO:0008270(zinc ion binding);GO:0009617(response to bacterium);GO:0032715(negative regulation of interleukin-6 production);GO:0032720(negative regulation of tumor necrosis factor production);GO:0034122(negative regulation of toll-li…	NA	NA	NA
0	ENSMUSG00000022587	Ly6e	2.07934	1.29748	0.680414	0.411	0.318	0	0	lymphocyte antigen 6 complex, locus E [Source:MGI Symbol;Acc:MGI:106651]	GO:0016020(membrane);GO:0016021(integral component of membrane)	NA	K06846	NA
0	ENSMUSG00000053560	Ier2	6.98679	4.36225	0.679557	0.905	0.892	0	0	immediate early response 2 [Source:MGI Symbol;Acc:MGI:104815]	GO:0000977(RNA polymerase II regulatory region sequence-specific DNA binding);GO:0001228(DNA-binding transcription activator activity, RNA polymerase II-specific);GO:0003677(DNA binding);GO:0005634(nucleus);GO:0005654(nucleoplasm);GO:0005737(cytoplasm);GO:0030182(neuron differentiation);GO:0045944(positive regulation of transcription by RNA polymerase II);GO:0048870(cell motility);GO:0071774(resp…	NA	NA	NA
0	ENSMUSG00000024856	Cdk2ap2	6.65293	4.15874	0.677845	0.797	0.879	0	0	CDK2-associated protein 2 [Source:MGI Symbol;Acc:MGI:1098779]	GO:0005515(protein binding);GO:0005634(nucleus);GO:0005737(cytoplasm);GO:0005874(microtubule);GO:0070507(regulation of microtubule cytoskeleton organization);GO:2000035(regulation of stem cell division);GO:2000134(negative regulation of G1/S transition of mitotic cell cycle)	NA	NA	NA
0	ENSMUSG00000027533	Fabp5	1.08088	0.67704	0.674894	0.32	0.173	0	0	fatty acid binding protein 5, epidermal [Source:MGI Symbol;Acc:MGI:101790]	GO:0001972(retinoic acid binding);GO:0005504(fatty acid binding);GO:0005576(extracellular region);GO:0005615(extracellular space);GO:0005634(nucleus);GO:0005737(cytoplasm);GO:0005886(plasma membrane);GO:0006006(glucose metabolic process);GO:0006629(lipid metabolic process);GO:0006656(phosphatidylcholine biosynthetic process);GO:0008289(lipid binding);GO:0010829(negative regulation of glucose tran…	03320(PPAR signaling pathway)	K08754	NA
0	ENSMUSG00000055805	Fmnl1	2.5838	1.62048	0.673072	0.681	0.642	0	0	formin-like 1 [Source:MGI Symbol;Acc:MGI:1888994]	GO:0003779(actin binding);GO:0005522(profilin binding);GO:0005737(cytoplasm);GO:0005829(cytosol);GO:0005886(plasma membrane);GO:0006929(substrate-dependent cell migration);GO:0007010(cytoskeleton organization);GO:0008360(regulation of cell shape);GO:0009987(cellular process);GO:0016020(membrane);GO:0016043(cellular component organization);GO:0017048(Rho GTPase binding);GO:0030036(actin cytoskelet…	NA	NA	NA
0	ENSMUSG00000040907	Atp1a3	1.16024	0.72815	0.672112	0.376	0.265	0	0	ATPase, Na+/K+ transporting, alpha 3 polypeptide [Source:MGI Symbol;Acc:MGI:88107]	GO:0000166(nucleotide binding);GO:0001540(amyloid-beta binding);GO:0005391(sodium:potassium-exchanging ATPase activity);GO:0005524(ATP binding);GO:0005634(nucleus);GO:0005737(cytoplasm);GO:0005783(endoplasmic reticulum);GO:0005794(Golgi apparatus);GO:0005886(plasma membrane);GO:0005890(sodium:potassium-exchanging ATPase complex);GO:0006811(ion transport);GO:0006813(potassium ion transport);GO:000…	04022(cGMP-PKG signaling pathway);04024(cAMP signaling pathway);04260(Cardiac muscle contraction);04261(Adrenergic signaling in cardiomyocytes);04911(Insulin secretion);04918(Thyroid hormone synthesis);04919(Thyroid hormone signaling pathway);04925(Aldosterone synthesis and secretion);04960(Aldosterone-regulated sodium reabsorption);04961(Endocrine and other factor-regulated calcium reabsorption)…	K01539	EC:7.2.2.13
0	ENSMUSG00000071637	Cebpd	6.15598	3.86562	0.671286	0.878	0.875	0	0	CCAAT/enhancer binding protein (C/EBP), delta [Source:MGI Symbol;Acc:MGI:103573]	GO:0000978(RNA polymerase II proximal promoter sequence-specific DNA binding);GO:0001228(DNA-binding transcription activator activity, RNA polymerase II-specific);GO:0002244(hematopoietic progenitor cell differentiation);GO:0003677(DNA binding);GO:0003700(DNA-binding transcription factor activity);GO:0005515(protein binding);GO:0005634(nucleus);GO:0005654(nucleoplasm);GO:0006355(regulation of tra…	NA	K10050	NA
0	ENSMUSG00000038843	Gcnt1	0.868358	0.546095	0.669138	0.287	0.116	0	0	glucosaminyl (N-acetyl) transferase 1, core 2 [Source:MGI Symbol;Acc:MGI:95676]	GO:0000139(Golgi membrane);GO:0003829(beta-1,3-galactosyl-O-glycosyl-glycoprotein beta-1,6-N-acetylglucosaminyltransferase activity);GO:0005615(extracellular space);GO:0005794(Golgi apparatus);GO:0005802(trans-Golgi network);GO:0006486(protein glycosylation);GO:0008375(acetylglucosaminyltransferase activity);GO:0009101(glycoprotein biosynthetic process);GO:0016020(membrane);GO:0016021(integral co…	00512(Mucin type O-glycan biosynthesis)	K00727	EC:2.4.1.102
0	ENSMUSG00000097295	Hmgb1-ps8	1.4607	0.921583	0.664476	0.457	0.354	0	0	high mobility group box 1, pseudogene 8 [Source:MGI Symbol;Acc:MGI:96114]	NA	NA	NA	NA
0	ENSMUSG00000011256	Adam19	1.0287	0.650509	0.661179	0.354	0.181	0	0	a disintegrin and metallopeptidase domain 19 (meltrin beta) [Source:MGI Symbol;Acc:MGI:105377]	GO:0001890(placenta development);GO:0004222(metalloendopeptidase activity);GO:0005515(protein binding);GO:0005634(nucleus);GO:0005794(Golgi apparatus);GO:0006508(proteolysis);GO:0006509(membrane protein ectodomain proteolysis);GO:0007229(integrin-mediated signaling pathway);GO:0007507(heart development);GO:0008233(peptidase activity);GO:0008237(metallopeptidase activity);GO:0010628(positive regul…	NA	K08608	EC:3.4.24.-
0	ENSMUSG00000028431	Elp1	1.10831	0.701355	0.66014	0.373	0.273	0	0	elongator complex protein 1 [Source:MGI Symbol;Acc:MGI:1914544]	GO:0000993(RNA polymerase II complex binding);GO:0002098(tRNA wobble uridine modification);GO:0004672(protein kinase activity);GO:0005524(ATP binding);GO:0005634(nucleus);GO:0005730(nucleolus);GO:0005737(cytoplasm);GO:0005829(cytosol);GO:0006357(regulation of transcription by RNA polymerase II);GO:0007252(I-kappaB phosphorylation);GO:0008023(transcription elongation factor complex);GO:0008607(pho…	NA	K11373	NA
0	ENSMUSG00000018501	Ncor1	4.99788	3.16677	0.658303	0.858	0.848	0	0	nuclear receptor co-repressor 1 [Source:MGI Symbol;Acc:MGI:1349717]	GO:0000118(histone deacetylase complex);GO:0000122(negative regulation of transcription by RNA polymerase II);GO:0000790(nuclear chromatin);GO:0001102(RNA polymerase II activating transcription factor binding);GO:0003677(DNA binding);GO:0003714(transcription corepressor activity);GO:0005634(nucleus);GO:0005654(nucleoplasm);GO:0005829(cytosol);GO:0016580(Sin3 complex);GO:0017053(transcriptional re…	01522(Endocrine resistance);04919(Thyroid hormone signaling pathway);05202(Transcriptional misregulation in cancer)	K04650	NA
0	ENSMUSG00000024778	Fas	0.991357	0.629442	0.655331	0.35	0.207	0	0	Fas (TNF receptor superfamily member 6) [Source:MGI Symbol;Acc:MGI:95484]	GO:0001934(positive regulation of protein phosphorylation);GO:0002020(protease binding);GO:0002377(immunoglobulin production);GO:0004888(transmembrane signaling receptor activity);GO:0005031(tumor necrosis factor-activated receptor activity);GO:0005515(protein binding);GO:0005516(calmodulin binding);GO:0005576(extracellular region);GO:0005615(extracellular space);GO:0005737(cytoplasm);GO:0005829(…	01524(Platinum drug resistance);04010(MAPK signaling pathway);04060(Cytokine-cytokine receptor interaction);04115(p53 signaling pathway);04210(Apoptosis);04217(Necroptosis);04650(Natural killer cell mediated cytotoxicity);04668(TNF signaling pathway);04932(Non-alcoholic fatty liver disease (NAFLD));04940(Type I diabetes mellitus);05010(Alzheimer disease);05142(Chagas disease (American trypanosomi…	K04390	NA
0	ENSMUSG00000086564	Cd101	0.782073	0.496833	0.654542	0.251	0.095	0	0	CD101 antigen [Source:MGI Symbol;Acc:MGI:2685862]	GO:0002763(positive regulation of myeloid leukocyte differentiation);GO:0003674(molecular_function);GO:0016020(membrane);GO:0016021(integral component of membrane)	NA	K06522	NA
0	ENSMUSG00000047798	Cd300lf	2.93648	1.8669	0.653439	0.69	0.681	0	0	CD300 molecule like family member F [Source:MGI Symbol;Acc:MGI:2442359]	GO:0001618(virus receptor activity);GO:0001786(phosphatidylserine binding);GO:0002376(immune system process);GO:0005136(interleukin-4 receptor binding);GO:0005515(protein binding);GO:0005886(plasma membrane);GO:0008289(lipid binding);GO:0016020(membrane);GO:0016021(integral component of membrane);GO:0030316(osteoclast differentiation);GO:0033004(negative regulation of mast cell activation);GO:003…	NA	K20395	NA
0	ENSMUSG00000066800	Rnasel	1.39357	0.88609	0.653257	0.448	0.351	0	0	ribonuclease L (2', 5'-oligoisoadenylate synthetase-dependent) [Source:MGI Symbol;Acc:MGI:1098272]	GO:0000166(nucleotide binding);GO:0003723(RNA binding);GO:0004518(nuclease activity);GO:0004519(endonuclease activity);GO:0004540(ribonuclease activity);GO:0004672(protein kinase activity);GO:0005515(protein binding);GO:0005524(ATP binding);GO:0005737(cytoplasm);GO:0005739(mitochondrion);GO:0006364(rRNA processing);GO:0006397(mRNA processing);GO:0006468(protein phosphorylation);GO:0016363(nuclear…	04621(NOD-like receptor signaling pathway);05160(Hepatitis C);05164(Influenza A);05168(Herpes simplex virus 1 infection)	K01165	NA
0	ENSMUSG00000109005	Gm45221	0.877106	0.557793	0.653022	0.275	0.136	0	0	predicted gene 45221 [Source:MGI Symbol;Acc:MGI:5753797]	NA	NA	NA	NA
0	ENSMUSG00000002111	Spi1	8.72888	5.55276	0.652592	0.964	0.937	0	0	spleen focus forming virus (SFFV) proviral integration oncogene [Source:MGI Symbol;Acc:MGI:98282]	GO:0000122(negative regulation of transcription by RNA polymerase II);GO:0000790(nuclear chromatin);GO:0000978(RNA polymerase II proximal promoter sequence-specific DNA binding);GO:0000980(RNA polymerase II distal enhancer sequence-specific DNA binding);GO:0000981(DNA-binding transcription factor activity, RNA polymerase II-specific);GO:0001085(RNA polymerase II transcription factor binding);GO:0…	04380(Osteoclast differentiation);05166(Human T-cell leukemia virus 1 infection);05200(Pathways in cancer);05202(Transcriptional misregulation in cancer);05221(Acute myeloid leukemia)	K09438	NA
0	ENSMUSG00000031662	Snx20	1.98012	1.26139	0.65057	0.551	0.551	0	0	sorting nexin 20 [Source:MGI Symbol;Acc:MGI:1918857]	GO:0005515(protein binding);GO:0005654(nucleoplasm);GO:0015031(protein transport);GO:0035091(phosphatidylinositol binding)	NA	K17931	NA
0	ENSMUSG00000029135	Fosl2	1.60357	1.02168	0.650349	0.493	0.403	0	0	fos-like antigen 2 [Source:MGI Symbol;Acc:MGI:102858]	GO:0000977(RNA polymerase II regulatory region sequence-specific DNA binding);GO:0000978(RNA polymerase II proximal promoter sequence-specific DNA binding);GO:0001228(DNA-binding transcription activator activity, RNA polymerase II-specific);GO:0001666(response to hypoxia);GO:0003334(keratinocyte development);GO:0003677(DNA binding);GO:0003682(chromatin binding);GO:0003690(double-stranded DNA bind…	04380(Osteoclast differentiation)	K09030	NA
0	ENSMUSG00000020130	Tbc1d15	1.15511	0.736332	0.649601	0.377	0.301	0	0	TBC1 domain family, member 15 [Source:MGI Symbol;Acc:MGI:1913937]	GO:0005096(GTPase activator activity);GO:0005576(extracellular region);GO:0005737(cytoplasm);GO:0005739(mitochondrion);GO:0006886(intracellular protein transport);GO:0017137(Rab GTPase binding);GO:0043087(regulation of GTPase activity);GO:0090630(activation of GTPase activity)	04137(Mitophagy - animal)	K20168	NA
0	ENSMUSG00000042265	Trem1	1.98532	1.27225	0.641995	0.553	0.497	0	0	triggering receptor expressed on myeloid cells 1 [Source:MGI Symbol;Acc:MGI:1930005]	GO:0002374(cytokine secretion involved in immune response);GO:0002526(acute inflammatory response);GO:0016020(membrane);GO:0016021(integral component of membrane);GO:0016477(cell migration);GO:0030593(neutrophil chemotaxis);GO:0038023(signaling receptor activity);GO:0042107(cytokine metabolic process);GO:0050755(chemokine metabolic process);GO:0070945(neutrophil mediated killing of gram-negative …	NA	K14362	NA
0	ENSMUSG00000066406	Akap13	5.11443	3.27856	0.641511	0.863	0.866	0	0	A kinase (PRKA) anchor protein 13 [Source:MGI Symbol;Acc:MGI:2676556]	GO:0004691(cAMP-dependent protein kinase activity);GO:0005078(MAP-kinase scaffold activity);GO:0005085(guanyl-nucleotide exchange factor activity);GO:0005089(Rho guanyl-nucleotide exchange factor activity);GO:0005634(nucleus);GO:0005737(cytoplasm);GO:0005829(cytosol);GO:0005856(cytoskeleton);GO:0005884(actin filament);GO:0005938(cell cortex);GO:0006468(protein phosphorylation);GO:0007186(G protei…	04928(Parathyroid hormone synthesis, secretion and action);05163(Human cytomegalovirus infection)	K16529	NA
0	ENSMUSG00000062901	Klhl24	1.57883	1.01279	0.640528	0.481	0.413	0	0	kelch-like 24 [Source:MGI Symbol;Acc:MGI:1923035]	GO:0005515(protein binding);GO:0005737(cytoplasm);GO:0005912(adherens junction);GO:0016567(protein ubiquitination);GO:0030054(cell junction);GO:0030057(desmosome);GO:0030424(axon);GO:0031463(Cul3-RING ubiquitin ligase complex);GO:0042995(cell projection);GO:0043204(perikaryon);GO:0045109(intermediate filament organization);GO:0051865(protein autoubiquitination);GO:2000312(regulation of kainate se…	NA	K10461	NA
0	ENSMUSG00000030187	Klra2	0.779838	0.500593	0.639535	0.286	0.108	0	0	killer cell lectin-like receptor, subfamily A, member 2 [Source:MGI Symbol;Acc:MGI:101906]	GO:0016020(membrane);GO:0016021(integral component of membrane);GO:0030246(carbohydrate binding)	NA	NA	NA
0	ENSMUSG00000002107	Celf2	4.40472	2.83061	0.63794	0.81	0.81	0	0	CUGBP, Elav-like family member 2 [Source:MGI Symbol;Acc:MGI:1338822]	GO:0000381(regulation of alternative mRNA splicing, via spliceosome);GO:0003676(nucleic acid binding);GO:0003723(RNA binding);GO:0003729(mRNA binding);GO:0005634(nucleus);GO:0005737(cytoplasm);GO:0006376(mRNA splice site selection);GO:0006397(mRNA processing);GO:0036002(pre-mRNA binding);GO:1990904(ribonucleoprotein complex)	NA	K13207	NA
0	ENSMUSG00000027782	Kpna4	1.6157	1.03934	0.636491	0.451	0.44	0	0	karyopherin (importin) alpha 4 [Source:MGI Symbol;Acc:MGI:1100848]	GO:0005515(protein binding);GO:0005634(nucleus);GO:0005737(cytoplasm);GO:0006606(protein import into nucleus);GO:0008565(protein transporter activity);GO:0015031(protein transport);GO:0031965(nuclear membrane);GO:0042542(response to hydrogen peroxide);GO:0061608(nuclear import signal receptor activity)	NA	NA	NA
0	ENSMUSG00000020485	Supt4a	2.42286	1.56115	0.634107	0.653	0.657	0	0	suppressor of Ty 4A [Source:MGI Symbol;Acc:MGI:107416]	GO:0000122(negative regulation of transcription by RNA polymerase II);GO:0000993(RNA polymerase II complex binding);GO:0003727(single-stranded RNA binding);GO:0005634(nucleus);GO:0006325(chromatin organization);GO:0006355(regulation of transcription, DNA-templated);GO:0006368(transcription elongation from RNA polymerase II promoter);GO:0008270(zinc ion binding);GO:0032044(DSIF complex);GO:0032785…	NA	K15171	NA
0	ENSMUSG00000044456	Rin3	2.68738	1.73197	0.633781	0.69	0.681	0	0	Ras and Rab interactor 3 [Source:MGI Symbol;Acc:MGI:2385708]	GO:0005096(GTPase activator activity);GO:0005737(cytoplasm);GO:0005768(endosome);GO:0005769(early endosome);GO:0007165(signal transduction);GO:0017112(Rab guanyl-nucleotide exchange factor activity);GO:0017137(Rab GTPase binding);GO:0031410(cytoplasmic vesicle);GO:0043547(positive regulation of GTPase activity)	NA	NA	NA
0	ENSMUSG00000048120	Entpd1	1.07374	0.692435	0.632889	0.339	0.249	0	0	ectonucleoside triphosphate diphosphohydrolase 1 [Source:MGI Symbol;Acc:MGI:102805]	GO:0000166(nucleotide binding);GO:0005524(ATP binding);GO:0005604(basement membrane);GO:0005615(extracellular space);GO:0007186(G protein-coupled receptor signaling pathway);GO:0008021(synaptic vesicle);GO:0009181(purine ribonucleoside diphosphate catabolic process);GO:0009986(cell surface);GO:0014069(postsynaptic density);GO:0016020(membrane);GO:0016021(integral component of membrane);GO:0016323…	00230(Purine metabolism);00240(Pyrimidine metabolism);05169(Epstein-Barr virus infection)	K01510	EC:3.6.1.5
0	ENSMUSG00000045502	Hcar2	0.715958	0.462306	0.631027	0.208	0.077	0	0	hydroxycarboxylic acid receptor 2 [Source:MGI Symbol;Acc:MGI:1933383]	GO:0001614(purinergic nucleotide receptor activity);GO:0001781(neutrophil apoptotic process);GO:0004930(G protein-coupled receptor activity);GO:0005525(GTP binding);GO:0005886(plasma membrane);GO:0006915(apoptotic process);GO:0007165(signal transduction);GO:0007186(G protein-coupled receptor signaling pathway);GO:0016020(membrane);GO:0016021(integral component of membrane);GO:0030054(cell junctio…	04024(cAMP signaling pathway)	K08402	NA
0	ENSMUSG00000026977	March7	1.70272	1.10157	0.628281	0.49	0.465	0	0	membrane-associated ring finger (C3HC4) 7 [Source:MGI Symbol;Acc:MGI:1931053]	GO:0002643(regulation of tolerance induction);GO:0005515(protein binding);GO:0005634(nucleus);GO:0005829(cytosol);GO:0005886(plasma membrane);GO:0008270(zinc ion binding);GO:0008284(positive regulation of cell population proliferation);GO:0016567(protein ubiquitination);GO:0016740(transferase activity);GO:0019899(enzyme binding);GO:0031624(ubiquitin conjugating enzyme binding);GO:0042130(negative…	NA	K10662	EC:2.3.2.27
0	ENSMUSG00000115987	Vps28	2.06707	1.33745	0.628097	0.574	0.593	0	0	vacuolar protein sorting 28 [Source:MGI Symbol;Acc:MGI:1914164]	GO:0000813(ESCRT I complex);GO:0005515(protein binding);GO:0005737(cytoplasm);GO:0005768(endosome);GO:0005769(early endosome);GO:0005829(cytosol);GO:0005886(plasma membrane);GO:0010008(endosome membrane);GO:0015031(protein transport);GO:0016020(membrane);GO:0031397(negative regulation of protein ubiquitination);GO:0031902(late endosome membrane);GO:0032509(endosome transport via multivesicular bo…	04144(Endocytosis)	NA	NA
0	ENSMUSG00000022965	Ifngr2	1.60465	1.03945	0.62644	0.495	0.456	0	0	interferon gamma receptor 2 [Source:MGI Symbol;Acc:MGI:107654]	GO:0004896(cytokine receptor activity);GO:0005515(protein binding);GO:0005886(plasma membrane);GO:0016020(membrane);GO:0016021(integral component of membrane);GO:0019221(cytokine-mediated signaling pathway);GO:0051607(defense response to virus)	04060(Cytokine-cytokine receptor interaction);04066(HIF-1 signaling pathway);04217(Necroptosis);04380(Osteoclast differentiation);04630(Jak-STAT signaling pathway);04650(Natural killer cell mediated cytotoxicity);04658(Th1 and Th2 cell differentiation);04659(Th17 cell differentiation);05132(Salmonella infection);05140(Leishmaniasis);05142(Chagas disease (American trypanosomiasis));05145(Toxoplasm…	K05133	NA
0	ENSMUSG00000028557	Rnf11	1.4354	0.929894	0.626311	0.455	0.413	0	0	ring finger protein 11 [Source:MGI Symbol;Acc:MGI:1352759]	GO:0000151(ubiquitin ligase complex);GO:0004842(ubiquitin-protein transferase activity);GO:0005515(protein binding);GO:0005634(nucleus);GO:0005737(cytoplasm);GO:0005768(endosome);GO:0005769(early endosome);GO:0006511(ubiquitin-dependent protein catabolic process);GO:0046872(metal ion binding);GO:0051865(protein autoubiquitination);GO:0055037(recycling endosome)	NA	K11980	NA
0	ENSMUSG00000031453	Rasa3	1.1004	0.712887	0.626287	0.353	0.272	0	0	RAS p21 protein activator 3 [Source:MGI Symbol;Acc:MGI:1197013]	GO:0005096(GTPase activator activity);GO:0007165(signal transduction);GO:0015278(calcium-release channel activity);GO:0031235(intrinsic component of the cytoplasmic side of the plasma membrane);GO:0034605(cellular response to heat);GO:0035556(intracellular signal transduction);GO:0043087(regulation of GTPase activity);GO:0043547(positive regulation of GTPase activity);GO:0046580(negative regulati…	04014(Ras signaling pathway)	K12380	NA
0	ENSMUSG00000049988	Lrrc25	1.09784	0.713274	0.62214	0.372	0.281	0	0	leucine rich repeat containing 25 [Source:MGI Symbol;Acc:MGI:2445284]	GO:0003674(molecular_function);GO:0005515(protein binding);GO:0005575(cellular_component);GO:0005737(cytoplasm);GO:0008150(biological_process);GO:0016020(membrane);GO:0016021(integral component of membrane)	NA	NA	NA
0	ENSMUSG00000036918	Ttc7	1.35634	0.881307	0.621999	0.4	0.368	0	0	tetratricopeptide repeat domain 7 [Source:MGI Symbol;Acc:MGI:1920999]	GO:0005515(protein binding);GO:0005737(cytoplasm);GO:0005886(plasma membrane);GO:0006879(cellular iron ion homeostasis);GO:0016020(membrane);GO:0030097(hemopoiesis);GO:0046854(phosphatidylinositol phosphorylation);GO:0072659(protein localization to plasma membrane)	NA	K21843	NA
0	ENSMUSG00000026107	Nabp1	1.24826	0.811092	0.621985	0.381	0.283	0	0	nucleic acid binding protein 1 [Source:MGI Symbol;Acc:MGI:1923258]	GO:0000724(double-strand break repair via homologous recombination);GO:0000784(nuclear chromosome, telomeric region);GO:0003677(DNA binding);GO:0003697(single-stranded DNA binding);GO:0003723(RNA binding);GO:0005634(nucleus);GO:0005654(nucleoplasm);GO:0005829(cytosol);GO:0006281(DNA repair);GO:0006974(cellular response to DNA damage stimulus);GO:0007093(mitotic cell cycle checkpoint);GO:0010212(r…	NA	NA	NA
0	ENSMUSG00000037731	Themis2	0.955486	0.623705	0.61537	0.319	0.203	0	0	thymocyte selection associated family member 2 [Source:MGI Symbol;Acc:MGI:2446213]	GO:0002376(immune system process);GO:0005515(protein binding);GO:0005634(nucleus);GO:0005737(cytoplasm);GO:0006954(inflammatory response);GO:0050852(T cell receptor signaling pathway)	NA	NA	NA
0	ENSMUSG00000070305	Mpzl3	0.661406	0.432079	0.614241	0.198	0.058	0	0	myelin protein zero-like 3 [Source:MGI Symbol;Acc:MGI:2442647]	GO:0007155(cell adhesion);GO:0016020(membrane);GO:0016021(integral component of membrane);GO:0030198(extracellular matrix organization);GO:0042633(hair cycle)	NA	NA	NA
0	ENSMUSG00000025509	Pnpla2	1.04363	0.681927	0.613924	0.325	0.276	0	0	patatin-like phospholipase domain containing 2 [Source:MGI Symbol;Acc:MGI:1914103]	GO:0004806(triglyceride lipase activity);GO:0005515(protein binding);GO:0005654(nucleoplasm);GO:0005737(cytoplasm);GO:0005811(lipid droplet);GO:0005829(cytosol);GO:0005886(plasma membrane);GO:0006629(lipid metabolic process);GO:0010891(negative regulation of sequestering of triglyceride);GO:0010898(positive regulation of triglyceride catabolic process);GO:0016020(membrane);GO:0016021(integral com…	00561(Glycerolipid metabolism);04714(Thermogenesis);04923(Regulation of lipolysis in adipocytes)	K16816	EC:3.1.1.3
0	ENSMUSG00000097514	Gm17619	0.764711	0.499737	0.613747	0.256	0.124	0	0	predicted gene, 17619 [Source:MGI Symbol;Acc:MGI:4937253]	NA	NA	NA	NA
0	ENSMUSG00000018476	Kdm6b	2.51165	1.64235	0.612872	0.644	0.639	0	0	KDM1 lysine (K)-specific demethylase 6B [Source:MGI Symbol;Acc:MGI:2448492]	GO:0000978(RNA polymerase II proximal promoter sequence-specific DNA binding);GO:0003682(chromatin binding);GO:0005515(protein binding);GO:0005634(nucleus);GO:0006325(chromatin organization);GO:0006338(chromatin remodeling);GO:0006954(inflammatory response);GO:0008013(beta-catenin binding);GO:0010468(regulation of gene expression);GO:0016491(oxidoreductase activity);GO:0016577(histone demethylati…	NA	K11448	EC:1.14.11.-
0	ENSMUSG00000019505	Ubb	8.57435	5.60986	0.612064	0.947	0.92	0	0	ubiquitin B [Source:MGI Symbol;Acc:MGI:98888]	GO:0005515(protein binding);GO:0005634(nucleus);GO:0005654(nucleoplasm);GO:0005737(cytoplasm);GO:0005739(mitochondrion);GO:0005829(cytosol);GO:0007141(male meiosis I);GO:0007144(female meiosis I);GO:0008584(male gonad development);GO:0008585(female gonad development);GO:0016567(protein ubiquitination);GO:0019941(modification-dependent protein catabolic process);GO:0021888(hypothalamus gonadotroph…	04137(Mitophagy - animal);04144(Endocytosis);05012(Parkinson disease);05167(Kaposi sarcoma-associated herpesvirus infection)	K04551	NA
0	ENSMUSG00000045636	Mtus1	2.42028	1.58381	0.611777	0.635	0.641	0	0	mitochondrial tumor suppressor 1 [Source:MGI Symbol;Acc:MGI:2142572]	GO:0005730(nucleolus);GO:0015630(microtubule cytoskeleton)	NA	NA	NA
0	ENSMUSG00000022270	Retreg1	1.14565	0.750041	0.611122	0.371	0.292	0	0	reticulophagy regulator 1 [Source:MGI Symbol;Acc:MGI:1913520]	GO:0003674(molecular_function);GO:0005730(nucleolus);GO:0005783(endoplasmic reticulum);GO:0005789(endoplasmic reticulum membrane);GO:0005794(Golgi apparatus);GO:0005801(cis-Golgi network);GO:0006914(autophagy);GO:0016020(membrane);GO:0016021(integral component of membrane);GO:0016604(nuclear body);GO:0019233(sensory perception of pain);GO:0030176(integral component of endoplasmic reticulum membra…	NA	NA	NA
0	ENSMUSG00000073902	Gm1966	1.71152	1.1206	0.611	0.468	0.439	0	0	predicted gene 1966 [Source:MGI Symbol;Acc:MGI:3584360]	NA	NA	NA	NA
0	ENSMUSG00000021986	Amer2	1.00964	0.661466	0.6101	0.344	0.218	0	0	APC membrane recruitment 2 [Source:MGI Symbol;Acc:MGI:1919375]	GO:0005546(phosphatidylinositol-4,5-bisphosphate binding);GO:0005886(plasma membrane);GO:0090090(negative regulation of canonical Wnt signaling pathway)	NA	NA	NA
0	ENSMUSG00000031605	Klhl2	0.941935	0.618156	0.607656	0.325	0.194	0	0	kelch-like 2, Mayven [Source:MGI Symbol;Acc:MGI:1924363]	GO:0001725(stress fiber);GO:0001726(ruffle);GO:0003779(actin binding);GO:0005515(protein binding);GO:0005737(cytoplasm);GO:0005829(cytosol);GO:0005856(cytoskeleton);GO:0015629(actin cytoskeleton);GO:0016567(protein ubiquitination);GO:0030027(lamellipodium);GO:0031463(Cul3-RING ubiquitin ligase complex);GO:0042802(identical protein binding);GO:0042803(protein homodimerization activity);GO:0042995(…	NA	K10443	NA
0	ENSMUSG00000013707	Tnfaip8l2	1.70628	1.11991	0.607472	0.533	0.501	0	0	tumor necrosis factor, alpha-induced protein 8-like 2 [Source:MGI Symbol;Acc:MGI:1917019]	GO:0002376(immune system process);GO:0005515(protein binding);GO:0005737(cytoplasm);GO:0042981(regulation of apoptotic process);GO:0045087(innate immune response);GO:0050728(negative regulation of inflammatory response);GO:0050868(negative regulation of T cell activation)	NA	NA	NA
0	ENSMUSG00000028893	Sesn2	0.818756	0.537578	0.606958	0.292	0.149	0	0	sestrin 2 [Source:MGI Symbol;Acc:MGI:2651874]	GO:0001932(regulation of protein phosphorylation);GO:0005092(GDP-dissociation inhibitor activity);GO:0005515(protein binding);GO:0005634(nucleus);GO:0005737(cytoplasm);GO:0005739(mitochondrion);GO:0006111(regulation of gluconeogenesis);GO:0006635(fatty acid beta-oxidation);GO:0007005(mitochondrion organization);GO:0009749(response to glucose);GO:0016239(positive regulation of macroautophagy);GO:0…	04115(p53 signaling pathway);04150(mTOR signaling pathway);04211(Longevity regulating pathway)	K20394	NA
0	ENSMUSG00000022433	Csnk1e	1.36287	0.895	0.606687	0.444	0.382	0	0	casein kinase 1, epsilon [Source:MGI Symbol;Acc:MGI:1351660]	GO:0000166(nucleotide binding);GO:0004672(protein kinase activity);GO:0004674(protein serine/threonine kinase activity);GO:0005515(protein binding);GO:0005524(ATP binding);GO:0005634(nucleus);GO:0005654(nucleoplasm);GO:0005737(cytoplasm);GO:0005829(cytosol);GO:0006468(protein phosphorylation);GO:0006897(endocytosis);GO:0007623(circadian rhythm);GO:0016055(Wnt signaling pathway);GO:0016301(kinase …	04068(FoxO signaling pathway);04310(Wnt signaling pathway);04340(Hedgehog signaling pathway);04390(Hippo signaling pathway);04392(Hippo signaling pathway - multiple species);04710(Circadian rhythm)	K08960	EC:2.7.11.1
0	ENSMUSG00000021493	Pdlim7	1.3332	0.875893	0.606063	0.457	0.374	0	0	PDZ and LIM domain 7 [Source:MGI Symbol;Acc:MGI:1914649]	GO:0001503(ossification);GO:0001725(stress fiber);GO:0001726(ruffle);GO:0005515(protein binding);GO:0005634(nucleus);GO:0005737(cytoplasm);GO:0005856(cytoskeleton);GO:0005913(cell-cell adherens junction);GO:0005925(focal adhesion);GO:0007275(multicellular organism development);GO:0015629(actin cytoskeleton);GO:0030036(actin cytoskeleton organization);GO:0030154(cell differentiation);GO:0045669(po…	NA	NA	NA
0	ENSMUSG00000009633	G0s2	3.98236	2.6199	0.604112	0.58	0.69	0	0	G0/G1 switch gene 2 [Source:MGI Symbol;Acc:MGI:1316737]	GO:0005739(mitochondrion);GO:0006915(apoptotic process);GO:0016020(membrane);GO:0016021(integral component of membrane);GO:0097191(extrinsic apoptotic signaling pathway);GO:0120162(positive regulation of cold-induced thermogenesis);GO:2001238(positive regulation of extrinsic apoptotic signaling pathway)	NA	NA	NA
0	ENSMUSG00000028680	Plk3	1.38456	0.911312	0.603415	0.403	0.32	0	0	polo like kinase 3 [Source:MGI Symbol;Acc:MGI:109604]	GO:0000082(G1/S transition of mitotic cell cycle);GO:0000122(negative regulation of transcription by RNA polymerase II);GO:0000166(nucleotide binding);GO:0000302(response to reactive oxygen species);GO:0002039(p53 binding);GO:0004672(protein kinase activity);GO:0004674(protein serine/threonine kinase activity);GO:0005515(protein binding);GO:0005524(ATP binding);GO:0005634(nucleus);GO:0005730(nucl…	04068(FoxO signaling pathway);04625(C-type lectin receptor signaling pathway);05152(Tuberculosis)	K08862	EC:2.7.11.21
0	ENSMUSG00000042228	Lyn	2.99838	1.97506	0.602286	0.713	0.722	0	0	LYN proto-oncogene, Src family tyrosine kinase [Source:MGI Symbol;Acc:MGI:96892]	GO:0000166(nucleotide binding);GO:0001782(B cell homeostasis);GO:0001817(regulation of cytokine production);GO:0001933(negative regulation of protein phosphorylation);GO:0001934(positive regulation of protein phosphorylation);GO:0002250(adaptive immune response);GO:0002376(immune system process);GO:0002431(Fc receptor mediated stimulatory signaling pathway);GO:0002513(tolerance induction to self …	04062(Chemokine signaling pathway);04064(NF-kappa B signaling pathway);04611(Platelet activation);04662(B cell receptor signaling pathway);04664(Fc epsilon RI signaling pathway);04666(Fc gamma R-mediated phagocytosis);04730(Long-term depression);05167(Kaposi sarcoma-associated herpesvirus infection);05169(Epstein-Barr virus infection);05203(Viral carcinogenesis)	K05854	EC:2.7.10.2
0	ENSMUSG00000035781	R3hdm4	5.33629	3.52281	0.599112	0.858	0.883	0	0	R3H domain containing 4 [Source:MGI Symbol;Acc:MGI:1924814]	GO:0003674(molecular_function);GO:0003676(nucleic acid binding);GO:0005575(cellular_component);GO:0005634(nucleus);GO:0008150(biological_process)	NA	NA	NA
0	ENSMUSG00000005800	Mmp8	29.7408	19.642	0.598504	0.945	0.778	0	0	matrix metallopeptidase 8 [Source:MGI Symbol;Acc:MGI:1202395]	GO:0004175(endopeptidase activity);GO:0004222(metalloendopeptidase activity);GO:0004252(serine-type endopeptidase activity);GO:0005509(calcium ion binding);GO:0005576(extracellular region);GO:0005615(extracellular space);GO:0006508(proteolysis);GO:0008233(peptidase activity);GO:0008237(metallopeptidase activity);GO:0008270(zinc ion binding);GO:0010628(positive regulation of gene expression);GO:00…	NA	K01402	EC:3.4.24.34
0	ENSMUSG00000037902	Sirpa	2.68776	1.77752	0.596537	0.676	0.678	0	0	signal-regulatory protein alpha [Source:MGI Symbol;Acc:MGI:108563]	GO:0016020(membrane);GO:0016021(integral component of membrane)	04380(Osteoclast differentiation)	K06551	NA
0	ENSMUSG00000078817	Nlrp12	0.734152	0.485734	0.595912	0.248	0.12	0	0	NLR family, pyrin domain containing 12 [Source:MGI Symbol;Acc:MGI:2676630]	GO:0000166(nucleotide binding);GO:0005515(protein binding);GO:0005524(ATP binding);GO:0005737(cytoplasm);GO:0009968(negative regulation of signal transduction);GO:0031953(negative regulation of protein autophosphorylation);GO:0032088(negative regulation of NF-kappaB transcription factor activity);GO:0036336(dendritic cell migration);GO:0043122(regulation of I-kappaB kinase/NF-kappaB signaling);GO…	04621(NOD-like receptor signaling pathway)	K20865	NA
0	ENSMUSG00000030341	Tnfrsf1a	2.12687	1.4078	0.59529	0.6	0.61	0	0	tumor necrosis factor receptor superfamily, member 1a [Source:MGI Symbol;Acc:MGI:1314884]	GO:0000139(Golgi membrane);GO:0002020(protease binding);GO:0003176(aortic valve development);GO:0003177(pulmonary valve development);GO:0003332(negative regulation of extracellular matrix constituent secretion);GO:0005031(tumor necrosis factor-activated receptor activity);GO:0005515(protein binding);GO:0005615(extracellular space);GO:0005634(nucleus);GO:0005739(mitochondrion);GO:0005794(Golgi app…	04010(MAPK signaling pathway);04060(Cytokine-cytokine receptor interaction);04064(NF-kappa B signaling pathway);04071(Sphingolipid signaling pathway);04150(mTOR signaling pathway);04210(Apoptosis);04215(Apoptosis - multiple species);04217(Necroptosis);04380(Osteoclast differentiation);04668(TNF signaling pathway);04920(Adipocytokine signaling pathway);04931(Insulin resistance);04932(Non-alcoholic…	K03158	NA
0	ENSMUSG00000035356	Nfkbiz	2.14882	1.4224	0.595213	0.518	0.504	0	0	nuclear factor of kappa light polypeptide gene enhancer in B cells inhibitor, zeta [Source:MGI Symbol;Acc:MGI:1931595]	GO:0005515(protein binding);GO:0005634(nucleus);GO:0006954(inflammatory response);GO:0016607(nuclear speck);GO:0036464(cytoplasmic ribonucleoprotein granule);GO:0050729(positive regulation of inflammatory response);GO:0050852(T cell receptor signaling pathway);GO:2000321(positive regulation of T-helper 17 cell differentiation)	05202(Transcriptional misregulation in cancer)	K14242	NA
0	ENSMUSG00000029192	Tbc1d14	0.808939	0.537219	0.590522	0.282	0.15	0	0	TBC1 domain family, member 14 [Source:MGI Symbol;Acc:MGI:1098708]	GO:0005654(nucleoplasm);GO:0005776(autophagosome);GO:0005794(Golgi apparatus);GO:0005829(cytosol);GO:0010507(negative regulation of autophagy);GO:0019901(protein kinase binding);GO:0043231(intracellular membrane-bounded organelle);GO:0055037(recycling endosome);GO:0071955(recycling endosome to Golgi transport);GO:2000785(regulation of autophagosome assembly)	NA	K20167	NA
0	ENSMUSG00000022747	St3gal6	0.603503	0.400812	0.590435	0.174	0.046	0	0	ST3 beta-galactoside alpha-2,3-sialyltransferase 6 [Source:MGI Symbol;Acc:MGI:1888707]	GO:0000139(Golgi membrane);GO:0005575(cellular_component);GO:0005794(Golgi apparatus);GO:0006464(cellular protein modification process);GO:0006486(protein glycosylation);GO:0006664(glycolipid metabolic process);GO:0008373(sialyltransferase activity);GO:0009247(glycolipid biosynthetic process);GO:0009311(oligosaccharide metabolic process);GO:0016020(membrane);GO:0016021(integral component of membr…	00601(Glycosphingolipid biosynthesis - lacto and neolacto series)	K03792	EC:2.4.99.6
0	ENSMUSG00000005087	Cd44	4.71392	3.13479	0.58856	0.83	0.847	0	0	CD44 antigen [Source:MGI Symbol;Acc:MGI:88338]	GO:0004896(cytokine receptor activity);GO:0005540(hyaluronic acid binding);GO:0005794(Golgi apparatus);GO:0005829(cytosol);GO:0005886(plasma membrane);GO:0007155(cell adhesion);GO:0009986(cell surface);GO:0016020(membrane);GO:0016021(integral component of membrane);GO:0016324(apical plasma membrane);GO:0016477(cell migration);GO:0019221(cytokine-mediated signaling pathway);GO:0030214(hyaluronan c…	04512(ECM-receptor interaction);04640(Hematopoietic cell lineage);05169(Epstein-Barr virus infection);05205(Proteoglycans in cancer);05206(MicroRNAs in cancer)	K06256	NA
0	ENSMUSG00000020572	Nampt	1.05772	0.704183	0.586934	0.347	0.288	0	0	nicotinamide phosphoribosyltransferase [Source:MGI Symbol;Acc:MGI:1929865]	GO:0001774(microglial cell activation);GO:0003824(catalytic activity);GO:0004514(nicotinate-nucleotide diphosphorylase (carboxylating) activity);GO:0005125(cytokine activity);GO:0005576(extracellular region);GO:0005615(extracellular space);GO:0005634(nucleus);GO:0005737(cytoplasm);GO:0005829(cytosol);GO:0005886(plasma membrane);GO:0007565(female pregnancy);GO:0007568(aging);GO:0007623(circadian r…	00760(Nicotinate and nicotinamide metabolism);04621(NOD-like receptor signaling pathway)	K03462	EC:2.4.2.12
0	ENSMUSG00000019960	Dusp6	1.2286	0.818015	0.586816	0.375	0.306	0	0	dual specificity phosphatase 6 [Source:MGI Symbol;Acc:MGI:1914853]	GO:0000188(inactivation of MAPK activity);GO:0001933(negative regulation of protein phosphorylation);GO:0004721(phosphoprotein phosphatase activity);GO:0004725(protein tyrosine phosphatase activity);GO:0005515(protein binding);GO:0005737(cytoplasm);GO:0005829(cytosol);GO:0006470(protein dephosphorylation);GO:0008138(protein tyrosine/serine/threonine phosphatase activity);GO:0010033(response to or…	04010(MAPK signaling pathway);05202(Transcriptional misregulation in cancer);05221(Acute myeloid leukemia)	K21946	3.1.3.48;EC:3.1.3.16
0	ENSMUSG00000038679	Trps1	0.849418	0.565808	0.586162	0.276	0.128	0	0	transcriptional repressor GATA binding 1 [Source:MGI Symbol;Acc:MGI:1927616]	GO:0000122(negative regulation of transcription by RNA polymerase II);GO:0000790(nuclear chromatin);GO:0000977(RNA polymerase II regulatory region sequence-specific DNA binding);GO:0001501(skeletal system development);GO:0003676(nucleic acid binding);GO:0003700(DNA-binding transcription factor activity);GO:0005634(nucleus);GO:0005654(nucleoplasm);GO:0006355(regulation of transcription, DNA-templa…	NA	K22040	NA
0	ENSMUSG00000042608	Stk40	1.04468	0.697721	0.582338	0.369	0.274	0	0	serine/threonine kinase 40 [Source:MGI Symbol;Acc:MGI:1921428]	GO:0000166(nucleotide binding);GO:0003016(respiratory system process);GO:0004672(protein kinase activity);GO:0004674(protein serine/threonine kinase activity);GO:0005515(protein binding);GO:0005524(ATP binding);GO:0005634(nucleus);GO:0005654(nucleoplasm);GO:0005737(cytoplasm);GO:0005829(cytosol);GO:0005977(glycogen metabolic process);GO:0006468(protein phosphorylation);GO:0010468(regulation of ge…	NA	K16312	EC:2.7.11.1
0	ENSMUSG00000039145	Camk1d	0.706752	0.473839	0.576808	0.246	0.1	0	0	calcium/calmodulin-dependent protein kinase ID [Source:MGI Symbol;Acc:MGI:2442190]	GO:0000166(nucleotide binding);GO:0003824(catalytic activity);GO:0004672(protein kinase activity);GO:0004674(protein serine/threonine kinase activity);GO:0004683(calmodulin-dependent protein kinase activity);GO:0005516(calmodulin binding);GO:0005524(ATP binding);GO:0005634(nucleus);GO:0005737(cytoplasm);GO:0006468(protein phosphorylation);GO:0006954(inflammatory response);GO:0007399(nervous syste…	04020(Calcium signaling pathway);04921(Oxytocin signaling pathway);04925(Aldosterone synthesis and secretion);05214(Glioma)	K08794	EC:2.7.11.17
0	ENSMUSG00000059436	Max	2.47292	1.65932	0.575624	0.657	0.67	0	0	Max protein [Source:MGI Symbol;Acc:MGI:96921]	GO:0000122(negative regulation of transcription by RNA polymerase II);GO:0000790(nuclear chromatin);GO:0000977(RNA polymerase II regulatory region sequence-specific DNA binding);GO:0000978(RNA polymerase II proximal promoter sequence-specific DNA binding);GO:0001227(DNA-binding transcription repressor activity, RNA polymerase II-specific);GO:0003677(DNA binding);GO:0003700(DNA-binding transcripti…	04010(MAPK signaling pathway);05200(Pathways in cancer);05202(Transcriptional misregulation in cancer);05222(Small cell lung cancer)	K04453	NA
0	ENSMUSG00000113010	Gm34084	1.446	0.970663	0.575028	0.434	0.444	0	0	predicted gene, 34084 [Source:MGI Symbol;Acc:MGI:5593243]	NA	NA	NA	NA
0	ENSMUSG00000021457	Syk	2.70962	1.82145	0.573006	0.673	0.702	0	0	spleen tyrosine kinase [Source:MGI Symbol;Acc:MGI:99515]	GO:0000166(nucleotide binding);GO:0000187(activation of MAPK activity);GO:0001525(angiogenesis);GO:0001784(phosphotyrosine residue binding);GO:0001820(serotonin secretion);GO:0001945(lymph vessel development);GO:0002092(positive regulation of receptor internalization);GO:0002250(adaptive immune response);GO:0002281(macrophage activation involved in immune response);GO:0002283(neutrophil activatio…	04064(NF-kappa B signaling pathway);04072(Phospholipase D signaling pathway);04151(PI3K-Akt signaling pathway);04380(Osteoclast differentiation);04611(Platelet activation);04625(C-type lectin receptor signaling pathway);04650(Natural killer cell mediated cytotoxicity);04662(B cell receptor signaling pathway);04664(Fc epsilon RI signaling pathway);04666(Fc gamma R-mediated phagocytosis);05152(Tube…	K05855	EC:2.7.10.2
0	ENSMUSG00000045302	Preb	1.16181	0.782172	0.570816	0.369	0.335	0	0	prolactin regulatory element binding [Source:MGI Symbol;Acc:MGI:1355326]	GO:0000139(Golgi membrane);GO:0001228(DNA-binding transcription activator activity, RNA polymerase II-specific);GO:0003400(regulation of COPII vesicle coating);GO:0003677(DNA binding);GO:0003700(DNA-binding transcription factor activity);GO:0005090(Sar guanyl-nucleotide exchange factor activity);GO:0005096(GTPase activator activity);GO:0005515(protein binding);GO:0005634(nucleus);GO:0005783(endop…	04141(Protein processing in endoplasmic reticulum)	K14003	NA
0	ENSMUSG00000035248	Tut7	4.55739	3.07163	0.569207	0.826	0.841	0	0	terminal uridylyl transferase 7 [Source:MGI Symbol;Acc:MGI:2387179]	GO:0003676(nucleic acid binding);GO:0008270(zinc ion binding);GO:0016779(nucleotidyltransferase activity)	NA	K13291	EC:2.7.7.52
0	ENSMUSG00000028249	Sdcbp	2.74479	1.85015	0.569051	0.679	0.71	0	0	syndecan binding protein [Source:MGI Symbol;Acc:MGI:1337026]	GO:0002091(negative regulation of receptor internalization);GO:0005109(frizzled binding);GO:0005137(interleukin-5 receptor binding);GO:0005515(protein binding);GO:0005546(phosphatidylinositol-4,5-bisphosphate binding);GO:0005576(extracellular region);GO:0005634(nucleus);GO:0005654(nucleoplasm);GO:0005737(cytoplasm);GO:0005783(endoplasmic reticulum);GO:0005789(endoplasmic reticulum membrane);GO:00…	NA	K17254	NA
0	ENSMUSG00000015312	Gadd45b	0.896665	0.604752	0.568227	0.259	0.239	0	0	growth arrest and DNA-damage-inducible 45 beta [Source:MGI Symbol;Acc:MGI:107776]	GO:0000185(activation of MAPKKK activity);GO:0000186(activation of MAPKK activity);GO:0005515(protein binding);GO:0005634(nucleus);GO:0005737(cytoplasm);GO:0006469(negative regulation of protein kinase activity);GO:0006915(apoptotic process);GO:0007275(multicellular organism development);GO:0030154(cell differentiation);GO:0043065(positive regulation of apoptotic process);GO:0046330(positive regu…	04010(MAPK signaling pathway);04064(NF-kappa B signaling pathway);04068(FoxO signaling pathway);04110(Cell cycle);04115(p53 signaling pathway);04210(Apoptosis);04218(Cellular senescence);05169(Epstein-Barr virus infection);05200(Pathways in cancer);05202(Transcriptional misregulation in cancer);05210(Colorectal cancer);05212(Pancreatic cancer);05213(Endometrial cancer);05214(Glioma);05216(Thyroid…	K04402	NA
0	ENSMUSG00000028559	Osbpl9	1.56438	1.05528	0.567966	0.497	0.476	0	0	oxysterol binding protein-like 9 [Source:MGI Symbol;Acc:MGI:1923784]	GO:0005768(endosome);GO:0005794(Golgi apparatus);GO:0005829(cytosol);GO:0006869(lipid transport);GO:0008150(biological_process);GO:0008289(lipid binding);GO:0015248(sterol transporter activity);GO:0015918(sterol transport);GO:0016020(membrane);GO:0031902(late endosome membrane);GO:0032934(sterol binding);GO:0043231(intracellular membrane-bounded organelle)	NA	K20465	NA
0	ENSMUSG00000027947	Il6ra	1.31855	0.889865	0.567294	0.403	0.341	0	0	interleukin 6 receptor, alpha [Source:MGI Symbol;Acc:MGI:105304]	GO:0002827(positive regulation of T-helper 1 type immune response);GO:0004896(cytokine receptor activity);GO:0004897(ciliary neurotrophic factor receptor activity);GO:0004915(interleukin-6 receptor activity);GO:0005138(interleukin-6 receptor binding);GO:0005143(interleukin-12 receptor binding);GO:0005515(protein binding);GO:0005576(extracellular region);GO:0005615(extracellular space);GO:0005896(…	01521(EGFR tyrosine kinase inhibitor resistance);04060(Cytokine-cytokine receptor interaction);04066(HIF-1 signaling pathway);04151(PI3K-Akt signaling pathway);04630(Jak-STAT signaling pathway);04640(Hematopoietic cell lineage);04659(Th17 cell differentiation);04932(Non-alcoholic fatty liver disease (NAFLD));05163(Human cytomegalovirus infection);05200(Pathways in cancer)	K05055	NA
0	ENSMUSG00000024590	Lmnb1	1.94712	1.31543	0.565799	0.526	0.472	0	0	lamin B1 [Source:MGI Symbol;Acc:MGI:96795]	GO:0003690(double-stranded DNA binding);GO:0005198(structural molecule activity);GO:0005634(nucleus);GO:0005635(nuclear envelope);GO:0005637(nuclear inner membrane);GO:0005638(lamin filament);GO:0005652(nuclear lamina);GO:0005654(nucleoplasm);GO:0005737(cytoplasm);GO:0005882(intermediate filament);GO:0008432(JUN kinase binding);GO:0010971(positive regulation of G2/M transition of mitotic cell cyc…	04210(Apoptosis)	K07611	NA
0	ENSMUSG00000030047	Arhgap25	1.49024	1.00684	0.565721	0.474	0.449	0	0	Rho GTPase activating protein 25 [Source:MGI Symbol;Acc:MGI:2443687]	GO:0001891(phagocytic cup);GO:0003674(molecular_function);GO:0005096(GTPase activator activity);GO:0006911(phagocytosis, engulfment);GO:0007015(actin filament organization);GO:0007165(signal transduction);GO:0043547(positive regulation of GTPase activity);GO:0051058(negative regulation of small GTPase mediated signal transduction)	NA	K20642	NA
0	ENSMUSG00000026073	Il1r2	1.34601	0.909642	0.565313	0.4	0.371	0	0	interleukin 1 receptor, type II [Source:MGI Symbol;Acc:MGI:96546]	GO:0004908(interleukin-1 receptor activity);GO:0004910(interleukin-1, type II, blocking receptor activity);GO:0005576(extracellular region);GO:0005737(cytoplasm);GO:0005886(plasma membrane);GO:0010955(negative regulation of protein processing);GO:0016020(membrane);GO:0016021(integral component of membrane);GO:0019221(cytokine-mediated signaling pathway);GO:0019966(interleukin-1 binding);GO:005071…	04060(Cytokine-cytokine receptor interaction);04640(Hematopoietic cell lineage);05146(Amoebiasis);05166(Human T-cell leukemia virus 1 infection);05202(Transcriptional misregulation in cancer);05215(Prostate cancer);05418(Fluid shear stress and atherosclerosis)	K04387	NA
0	ENSMUSG00000027447	Cst3	6.36899	4.30736	0.564261	0.89	0.902	0	0	cystatin C [Source:MGI Symbol;Acc:MGI:102519]	GO:0001540(amyloid-beta binding);GO:0001654(eye development);GO:0001666(response to hypoxia);GO:0001775(cell activation);GO:0002020(protease binding);GO:0004866(endopeptidase inhibitor activity);GO:0004869(cysteine-type endopeptidase inhibitor activity);GO:0005576(extracellular region);GO:0005604(basement membrane);GO:0005615(extracellular space);GO:0005737(cytoplasm);GO:0005764(lysosome);GO:0005…	04970(Salivary secretion)	K13899	NA
0	ENSMUSG00000003380	Rabac1	2.95493	1.99928	0.563645	0.703	0.753	0	0	Rab acceptor 1 (prenylated) [Source:MGI Symbol;Acc:MGI:1201692]	GO:0005515(protein binding);GO:0005737(cytoplasm);GO:0005794(Golgi apparatus);GO:0005886(plasma membrane);GO:0008021(synaptic vesicle);GO:0008022(protein C-terminus binding);GO:0016020(membrane);GO:0016021(integral component of membrane);GO:0030054(cell junction);GO:0031410(cytoplasmic vesicle);GO:0042802(identical protein binding);GO:0045202(synapse);GO:0070064(proline-rich region binding)	NA	K20359	NA
0	ENSMUSG00000048118	Arid4a	2.07949	1.40837	0.56221	0.555	0.588	0	0	AT rich interactive domain 4A (RBP1-like) [Source:MGI Symbol;Acc:MGI:2444354]	GO:0003677(DNA binding);GO:0005634(nucleus);GO:0005654(nucleoplasm);GO:0005829(cytosol);GO:0005886(plasma membrane);GO:0006325(chromatin organization);GO:0006349(regulation of gene expression by genetic imprinting);GO:0006357(regulation of transcription by RNA polymerase II);GO:0007283(spermatogenesis);GO:0017053(transcriptional repressor complex);GO:0030154(cell differentiation);GO:0034773(histo…	NA	K19194	NA
0	ENSMUSG00000030096	Slc6a6	2.30624	1.56343	0.56083	0.614	0.602	0	0	solute carrier family 6 (neurotransmitter transporter, taurine), member 6 [Source:MGI Symbol;Acc:MGI:98488]	GO:0005328(neurotransmitter:sodium symporter activity);GO:0005368(taurine transmembrane transporter activity);GO:0005369(taurine:sodium symporter activity);GO:0005886(plasma membrane);GO:0005887(integral component of plasma membrane);GO:0006836(neurotransmitter transport);GO:0015293(symporter activity);GO:0015734(taurine transport);GO:0016020(membrane);GO:0016021(integral component of membrane);G…	NA	K05039	NA
0	ENSMUSG00000031488	Rab11fip1	1.21272	0.822183	0.560709	0.399	0.358	0	0	RAB11 family interacting protein 1 (class I) [Source:MGI Symbol;Acc:MGI:1923017]	GO:0005768(endosome);GO:0005829(cytosol);GO:0015031(protein transport);GO:0016020(membrane);GO:0017137(Rab GTPase binding);GO:0030670(phagocytic vesicle membrane);GO:0031410(cytoplasmic vesicle);GO:0043231(intracellular membrane-bounded organelle);GO:0045055(regulated exocytosis);GO:0055037(recycling endosome);GO:0070164(negative regulation of adiponectin secretion)	04144(Endocytosis)	K12484	NA
0	ENSMUSG00000008348	Ubc	7.3019	4.95483	0.559434	0.93	0.926	0	0	ubiquitin C [Source:MGI Symbol;Acc:MGI:98889]	GO:0002020(protease binding);GO:0005515(protein binding);GO:0005634(nucleus);GO:0005654(nucleoplasm);GO:0005737(cytoplasm);GO:0005829(cytosol);GO:0016567(protein ubiquitination);GO:0019941(modification-dependent protein catabolic process);GO:0031386(protein tag);GO:0031625(ubiquitin protein ligase binding);GO:0043209(myelin sheath)	03320(PPAR signaling pathway)	K08770	NA
0	ENSMUSG00000051397	Tacstd2	1.11049	0.753704	0.559125	0.356	0.305	0	0	tumor-associated calcium signal transducer 2 [Source:MGI Symbol;Acc:MGI:1861606]	GO:0005615(extracellular space);GO:0005634(nucleus);GO:0005886(plasma membrane);GO:0005923(bicellular tight junction);GO:0009925(basal plasma membrane);GO:0010633(negative regulation of epithelial cell migration);GO:0016020(membrane);GO:0016021(integral component of membrane);GO:0016328(lateral plasma membrane);GO:0050678(regulation of epithelial cell proliferation);GO:0051497(negative regulation…	NA	K17288	NA
0	ENSMUSG00000108693	Gm45153	1.02689	0.697053	0.558938	0.312	0.239	0	0	predicted gene 45153 [Source:MGI Symbol;Acc:MGI:5753729]	NA	NA	NA	NA
0	ENSMUSG00000032870	Smap2	2.36383	1.60562	0.557998	0.647	0.657	0	0	small ArfGAP 2 [Source:MGI Symbol;Acc:MGI:1917030]	GO:0005096(GTPase activator activity);GO:0005515(protein binding);GO:0005737(cytoplasm);GO:0043547(positive regulation of GTPase activity);GO:0046872(metal ion binding)	04144(Endocytosis)	K12486	NA
0	ENSMUSG00000042613	Pbxip1	3.35832	2.28449	0.555868	0.745	0.737	0	0	pre B cell leukemia transcription factor interacting protein 1 [Source:MGI Symbol;Acc:MGI:2441670]	GO:0003674(molecular_function);GO:0003714(transcription corepressor activity);GO:0005634(nucleus);GO:0005737(cytoplasm);GO:0005856(cytoskeleton);GO:0005874(microtubule);GO:0008150(biological_process);GO:0016020(membrane);GO:0016021(integral component of membrane);GO:0030154(cell differentiation);GO:0045892(negative regulation of transcription, DNA-templated)	NA	NA	NA
0	ENSMUSG00000052331	Ankrd44	2.26567	1.54135	0.555745	0.616	0.612	0	0	ankyrin repeat domain 44 [Source:MGI Symbol;Acc:MGI:3045243]	GO:0003674(molecular_function);GO:0005515(protein binding);GO:0005575(cellular_component);GO:0008150(biological_process)	NA	K15503	NA
0	ENSMUSG00000027035	Cers6	1.30054	0.886519	0.552887	0.424	0.364	0	0	ceramide synthase 6 [Source:MGI Symbol;Acc:MGI:2442564]	GO:0003677(DNA binding);GO:0005634(nucleus);GO:0005783(endoplasmic reticulum);GO:0005789(endoplasmic reticulum membrane);GO:0006629(lipid metabolic process);GO:0016020(membrane);GO:0016021(integral component of membrane);GO:0030148(sphingolipid biosynthetic process);GO:0031965(nuclear membrane);GO:0046513(ceramide biosynthetic process);GO:0050291(sphingosine N-acyltransferase activity)	00600(Sphingolipid metabolism);04071(Sphingolipid signaling pathway)	K04710	EC:2.3.1.24
0	ENSMUSG00000017057	Il13ra1	0.59755	0.407418	0.55255	0.184	0.06	0	0	interleukin 13 receptor, alpha 1 [Source:MGI Symbol;Acc:MGI:105052]	GO:0004896(cytokine receptor activity);GO:0005515(protein binding);GO:0009897(external side of plasma membrane);GO:0016020(membrane);GO:0016021(integral component of membrane);GO:0016515(interleukin-13 receptor activity);GO:0019221(cytokine-mediated signaling pathway);GO:0019955(cytokine binding);GO:0035772(interleukin-13-mediated signaling pathway);GO:0043235(receptor complex)	04060(Cytokine-cytokine receptor interaction);04630(Jak-STAT signaling pathway);05200(Pathways in cancer)	K05076	NA
0	ENSMUSG00000039208	Metrnl	0.61796	0.42163	0.551536	0.195	0.087	0	0	meteorin, glial cell differentiation regulator-like [Source:MGI Symbol;Acc:MGI:2384806]	GO:0005179(hormone activity);GO:0005576(extracellular region);GO:0005615(extracellular space);GO:0009409(response to cold);GO:0010469(regulation of signaling receptor activity);GO:0014850(response to muscle activity);GO:0045444(fat cell differentiation);GO:0050728(negative regulation of inflammatory response);GO:0050873(brown fat cell differentiation);GO:0090336(positive regulation of brown fat c…	NA	NA	NA
0	ENSMUSG00000085148	Mir22hg	1.02227	0.697947	0.550593	0.352	0.256	0	0	Mir22 host gene (non-protein coding) [Source:MGI Symbol;Acc:MGI:1914348]	NA	NA	NA	NA
0	ENSMUSG00000020407	Upp1	0.791606	0.540512	0.550456	0.256	0.153	0	0	uridine phosphorylase 1 [Source:MGI Symbol;Acc:MGI:1097668]	GO:0003824(catalytic activity);GO:0004850(uridine phosphorylase activity);GO:0005634(nucleus);GO:0005654(nucleoplasm);GO:0005737(cytoplasm);GO:0006218(uridine catabolic process);GO:0006220(pyrimidine nucleotide metabolic process);GO:0009116(nucleoside metabolic process);GO:0009166(nucleotide catabolic process);GO:0016740(transferase activity);GO:0016757(transferase activity, transferring glycosyl…	00240(Pyrimidine metabolism);00983(Drug metabolism - other enzymes)	K00757	EC:2.4.2.3
0	ENSMUSG00000060063	Alox5ap	14.2402	9.73331	0.548969	0.992	0.966	0	0	arachidonate 5-lipoxygenase activating protein [Source:MGI Symbol;Acc:MGI:107505]	GO:0002540(leukotriene production involved in inflammatory response);GO:0002675(positive regulation of acute inflammatory response);GO:0004051(arachidonate 5-lipoxygenase activity);GO:0004364(glutathione transferase activity);GO:0004464(leukotriene-C4 synthase activity);GO:0004602(glutathione peroxidase activity);GO:0005515(protein binding);GO:0005634(nucleus);GO:0005635(nuclear envelope);GO:0005…	04664(Fc epsilon RI signaling pathway)	NA	NA
0	ENSMUSG00000066258	Trim12a	1.71492	1.17532	0.54509	0.504	0.499	0	0	tripartite motif-containing 12A [Source:MGI Symbol;Acc:MGI:1923931]	GO:0004842(ubiquitin-protein transferase activity);GO:0005737(cytoplasm);GO:0006914(autophagy);GO:0008150(biological_process);GO:0008270(zinc ion binding);GO:0016567(protein ubiquitination);GO:0045087(innate immune response);GO:0046872(metal ion binding);GO:0051607(defense response to virus)	NA	NA	NA
0	ENSMUSG00000030589	Rasgrp4	2.6111	1.79013	0.544595	0.679	0.679	0	0	RAS guanyl releasing protein 4 [Source:MGI Symbol;Acc:MGI:2386851]	GO:0005085(guanyl-nucleotide exchange factor activity);GO:0005088(Ras guanyl-nucleotide exchange factor activity);GO:0005622(intracellular);GO:0005737(cytoplasm);GO:0005886(plasma membrane);GO:0007264(small GTPase mediated signal transduction);GO:0008283(cell population proliferation);GO:0009991(response to extracellular stimulus);GO:0016020(membrane);GO:0030154(cell differentiation);GO:0035556(i…	04010(MAPK signaling pathway);04014(Ras signaling pathway);05200(Pathways in cancer)	K12363	NA
0	ENSMUSG00000021094	Dhrs7	6.84461	4.69585	0.54358	0.916	0.919	0	0	dehydrogenase/reductase (SDR family) member 7 [Source:MGI Symbol;Acc:MGI:1913625]	GO:0008150(biological_process);GO:0016491(oxidoreductase activity);GO:0055114(oxidation-reduction process)	NA	K11165	EC:1.1.-.-
0	ENSMUSG00000030509	Asb7	1.21858	0.837222	0.541518	0.405	0.368	0	0	ankyrin repeat and SOCS box-containing 7 [Source:MGI Symbol;Acc:MGI:2152835]	GO:0003674(molecular_function);GO:0005515(protein binding);GO:0005575(cellular_component);GO:0008150(biological_process);GO:0016567(protein ubiquitination);GO:0035556(intracellular signal transduction)	NA	K10329	NA
0	ENSMUSG00000024772	Ehd1	1.93869	1.33203	0.541453	0.574	0.6	0	0	EH-domain containing 1 [Source:MGI Symbol;Acc:MGI:1341878]	GO:0000166(nucleotide binding);GO:0005509(calcium ion binding);GO:0005515(protein binding);GO:0005524(ATP binding);GO:0005525(GTP binding);GO:0005768(endosome);GO:0005769(early endosome);GO:0005811(lipid droplet);GO:0005886(plasma membrane);GO:0005929(cilium);GO:0006886(intracellular protein transport);GO:0006897(endocytosis);GO:0010008(endosome membrane);GO:0010886(positive regulation of cholest…	04144(Endocytosis)	K12483	NA
0	ENSMUSG00000039232	Stx11	1.55417	1.06937	0.539381	0.506	0.484	0	0	syntaxin 11 [Source:MGI Symbol;Acc:MGI:1921982]	GO:0005484(SNAP receptor activity);GO:0005794(Golgi apparatus);GO:0006886(intracellular protein transport);GO:0016020(membrane);GO:0016192(vesicle-mediated transport);GO:0061025(membrane fusion)	04130(SNARE interactions in vesicular transport)	K08487	NA
0	ENSMUSG00000059810	Rgs3	0.852325	0.587266	0.537389	0.306	0.222	0	0	regulator of G-protein signaling 3 [Source:MGI Symbol;Acc:MGI:1354734]	GO:0005096(GTPase activator activity);GO:0005515(protein binding);GO:0005634(nucleus);GO:0005654(nucleoplasm);GO:0005737(cytoplasm);GO:0005829(cytosol);GO:0005886(plasma membrane);GO:0007165(signal transduction);GO:0007186(G protein-coupled receptor signaling pathway);GO:0009968(negative regulation of signal transduction);GO:0016020(membrane);GO:0043547(positive regulation of GTPase activity)	04360(Axon guidance)	K07524	NA
0	ENSMUSG00000018899	Irf1	0.98421	0.678238	0.537175	0.312	0.28	0	0	interferon regulatory factor 1 [Source:MGI Symbol;Acc:MGI:96590]	GO:0000790(nuclear chromatin);GO:0000978(RNA polymerase II proximal promoter sequence-specific DNA binding);GO:0000981(DNA-binding transcription factor activity, RNA polymerase II-specific);GO:0001228(DNA-binding transcription activator activity, RNA polymerase II-specific);GO:0002376(immune system process);GO:0002819(regulation of adaptive immune response);GO:0003677(DNA binding);GO:0003700(DNA-…	04625(C-type lectin receptor signaling pathway);04668(TNF signaling pathway);04917(Prolactin signaling pathway);05133(Pertussis);05165(Human papillomavirus infection)	K09444	NA
0	ENSMUSG00000062604	Srpk2	2.75057	1.89551	0.537145	0.681	0.714	0	0	serine/arginine-rich protein specific kinase 2 [Source:MGI Symbol;Acc:MGI:1201408]	GO:0000245(spliceosomal complex assembly);GO:0000287(magnesium ion binding);GO:0004672(protein kinase activity);GO:0004674(protein serine/threonine kinase activity);GO:0005524(ATP binding);GO:0005634(nucleus);GO:0005654(nucleoplasm);GO:0005730(nucleolus);GO:0005737(cytoplasm);GO:0005829(cytosol);GO:0006468(protein phosphorylation);GO:0008284(positive regulation of cell population proliferation);G…	NA	NA	NA
0	ENSMUSG00000027995	Tlr2	0.808693	0.55755	0.536489	0.28	0.166	0	0	toll-like receptor 2 [Source:MGI Symbol;Acc:MGI:1346060]	GO:0001530(lipopolysaccharide binding);GO:0001540(amyloid-beta binding);GO:0001666(response to hypoxia);GO:0001774(microglial cell activation);GO:0001775(cell activation);GO:0002224(toll-like receptor signaling pathway);GO:0002237(response to molecule of bacterial origin);GO:0002374(cytokine secretion involved in immune response);GO:0002376(immune system process);GO:0002755(MyD88-dependent toll-l…	04145(Phagosome);04151(PI3K-Akt signaling pathway);04620(Toll-like receptor signaling pathway);05134(Legionellosis);05140(Leishmaniasis);05142(Chagas disease (American trypanosomiasis));05144(Malaria);05145(Toxoplasmosis);05146(Amoebiasis);05152(Tuberculosis);05161(Hepatitis B);05162(Measles);05168(Herpes simplex virus 1 infection);05169(Epstein-Barr virus infection);05170(Human immunodeficiency …	NA	NA
0	ENSMUSG00000035697	Arhgap45	3.45151	2.38104	0.535632	0.769	0.794	0	0	Rho GTPase activating protein 45 [Source:MGI Symbol;Acc:MGI:1917969]	GO:0003674(molecular_function);GO:0005096(GTPase activator activity);GO:0005737(cytoplasm);GO:0005886(plasma membrane);GO:0007165(signal transduction);GO:0016020(membrane);GO:0032587(ruffle membrane);GO:0035556(intracellular signal transduction);GO:0042995(cell projection);GO:0043547(positive regulation of GTPase activity);GO:0046872(metal ion binding)	NA	K20644	NA
0	ENSMUSG00000071713	Csf2rb	2.26478	1.56292	0.535131	0.597	0.635	0	0	colony stimulating factor 2 receptor, beta, low-affinity (granulocyte-macrophage) [Source:MGI Symbol;Acc:MGI:1339759]	GO:0001558(regulation of cell growth);GO:0004896(cytokine receptor activity);GO:0005515(protein binding);GO:0016020(membrane);GO:0016021(integral component of membrane);GO:0019221(cytokine-mediated signaling pathway)	04060(Cytokine-cytokine receptor interaction);04210(Apoptosis);04630(Jak-STAT signaling pathway);05200(Pathways in cancer)	K04738	NA
0	ENSMUSG00000054823	Nsd3	2.03277	1.40287	0.535064	0.58	0.59	0	0	nuclear receptor binding SET domain protein 3 [Source:MGI Symbol;Acc:MGI:2142581]	GO:0000785(chromatin);GO:0003713(transcription coactivator activity);GO:0005515(protein binding);GO:0005634(nucleus);GO:0005694(chromosome);GO:0006325(chromatin organization);GO:0006355(regulation of transcription, DNA-templated);GO:0008168(methyltransferase activity);GO:0010452(histone H3-K36 methylation);GO:0016571(histone methylation);GO:0016740(transferase activity);GO:0018024(histone-lysine …	00310(Lysine degradation)	K11425	EC:2.1.1.43
0	ENSMUSG00000057143	Trim12c	1.33581	0.92212	0.534692	0.413	0.41	0	0	tripartite motif-containing 12C [Source:MGI Symbol;Acc:MGI:4821183]	GO:0000932(P-body);GO:0002221(pattern recognition receptor signaling pathway);GO:0004842(ubiquitin-protein transferase activity);GO:0005515(protein binding);GO:0005737(cytoplasm);GO:0006914(autophagy);GO:0008270(zinc ion binding);GO:0008329(signaling pattern recognition receptor activity);GO:0016567(protein ubiquitination);GO:0019901(protein kinase binding);GO:0030674(protein binding, bridging);G…	05170(Human immunodeficiency virus 1 infection)	K10648	EC:2.3.2.27
0	ENSMUSG00000026034	Clk1	3.48317	2.40558	0.534014	0.74	0.765	0	0	CDC-like kinase 1 [Source:MGI Symbol;Acc:MGI:107403]	GO:0000166(nucleotide binding);GO:0004672(protein kinase activity);GO:0004674(protein serine/threonine kinase activity);GO:0004712(protein serine/threonine/tyrosine kinase activity);GO:0004713(protein tyrosine kinase activity);GO:0005515(protein binding);GO:0005524(ATP binding);GO:0005634(nucleus);GO:0005737(cytoplasm);GO:0006468(protein phosphorylation);GO:0016301(kinase activity);GO:0016310(pho…	05134(Legionellosis)	K08823	EC:2.7.12.1
0	ENSMUSG00000025059	Gk	0.720509	0.497617	0.533981	0.262	0.148	0	0	glycerol kinase [Source:MGI Symbol;Acc:MGI:106594]	GO:0000166(nucleotide binding);GO:0004370(glycerol kinase activity);GO:0005524(ATP binding);GO:0005634(nucleus);GO:0005737(cytoplasm);GO:0005739(mitochondrion);GO:0005741(mitochondrial outer membrane);GO:0005975(carbohydrate metabolic process);GO:0006071(glycerol metabolic process);GO:0006072(glycerol-3-phosphate metabolic process);GO:0006641(triglyceride metabolic process);GO:0016020(membrane);G…	00561(Glycerolipid metabolism);03320(PPAR signaling pathway)	K00864	EC:2.7.1.30
0	ENSMUSG00000016559	H3f3b	22.2028	15.3543	0.532097	0.994	0.989	0	0	H3 histone, family 3B [Source:MGI Symbol;Acc:MGI:1101768]	GO:0000228(nuclear chromosome);GO:0000784(nuclear chromosome, telomeric region);GO:0000786(nucleosome);GO:0000788(nuclear nucleosome);GO:0000979(RNA polymerase II core promoter sequence-specific DNA binding);GO:0000980(RNA polymerase II distal enhancer sequence-specific DNA binding);GO:0001649(osteoblast differentiation);GO:0001740(Barr body);GO:0003677(DNA binding);GO:0005634(nucleus);GO:0005654…	05034(Alcoholism);05202(Transcriptional misregulation in cancer);05322(Systemic lupus erythematosus)	K11253	NA
0	ENSMUSG00000024011	Pi16	2.473	1.71053	0.531819	0.653	0.691	0	0	peptidase inhibitor 16 [Source:MGI Symbol;Acc:MGI:1921366]	GO:0005576(extracellular region);GO:0005615(extracellular space);GO:0010466(negative regulation of peptidase activity);GO:0030414(peptidase inhibitor activity);GO:0061052(negative regulation of cell growth involved in cardiac muscle cell development)	NA	K20412	NA
0	ENSMUSG00000032434	Cmtm6	1.81899	1.25969	0.530069	0.549	0.542	0	0	CKLF-like MARVEL transmembrane domain containing 6 [Source:MGI Symbol;Acc:MGI:2447165]	GO:0003674(molecular_function);GO:0005768(endosome);GO:0005886(plasma membrane);GO:0015031(protein transport);GO:0016020(membrane);GO:0016021(integral component of membrane);GO:0031647(regulation of protein stability);GO:0031901(early endosome membrane);GO:0032456(endocytic recycling);GO:0055038(recycling endosome membrane)	NA	NA	NA
0	ENSMUSG00000020064	Herc4	1.27605	0.883919	0.529695	0.416	0.394	0	0	hect domain and RLD 4 [Source:MGI Symbol;Acc:MGI:1914595]	GO:0001650(fibrillar center);GO:0004842(ubiquitin-protein transferase activity);GO:0005737(cytoplasm);GO:0005829(cytosol);GO:0007283(spermatogenesis);GO:0016567(protein ubiquitination);GO:0016740(transferase activity);GO:0030154(cell differentiation);GO:0061630(ubiquitin protein ligase activity)	04120(Ubiquitin mediated proteolysis)	K10615	EC:2.3.2.26
0	ENSMUSG00000028821	Syf2	1.90358	1.31865	0.529653	0.571	0.598	0	0	SYF2 homolog, RNA splicing factor (S. cerevisiae) [Source:MGI Symbol;Acc:MGI:1915842]	GO:0000398(mRNA splicing, via spliceosome);GO:0000974(Prp19 complex);GO:0001701(in utero embryonic development);GO:0005634(nucleus);GO:0005681(spliceosomal complex);GO:0006397(mRNA processing);GO:0007095(mitotic G2 DNA damage checkpoint);GO:0007369(gastrulation);GO:0008284(positive regulation of cell population proliferation);GO:0008380(RNA splicing);GO:0016607(nuclear speck);GO:0048568(embryonic…	03040(Spliceosome)	K12868	NA
0	ENSMUSG00000054169	Ceacam10	2.3349	1.61801	0.529144	0.564	0.526	0	0	carcinoembryonic antigen-related cell adhesion molecule 10 [Source:MGI Symbol;Acc:MGI:1347248]	NA	NA	K06499	NA
0	ENSMUSG00000097715	Gpr137b-ps	0.659868	0.45729	0.529068	0.239	0.102	0	0	G protein-coupled receptor 137B, pseudogene [Source:MGI Symbol;Acc:MGI:3710533]	NA	NA	NA	NA
0	ENSMUSG00000038712	Mindy1	1.61389	1.11856	0.528894	0.512	0.493	0	0	MINDY lysine 48 deubiquitinase 1 [Source:MGI Symbol;Acc:MGI:1922257]	GO:0004843(thiol-dependent ubiquitin-specific protease activity);GO:0005634(nucleus);GO:0005654(nucleoplasm);GO:0005829(cytosol);GO:0006508(proteolysis);GO:0008233(peptidase activity);GO:0008234(cysteine-type peptidase activity);GO:0016604(nuclear body);GO:0016787(hydrolase activity);GO:0016807(cysteine-type carboxypeptidase activity);GO:0036435(K48-linked polyubiquitin modification-dependent pro…	NA	K01309	EC:3.4.19.12
0	ENSMUSG00000028191	Bcl10	1.83976	1.2768	0.52698	0.552	0.574	0	0	B cell leukemia/lymphoma 10 [Source:MGI Symbol;Acc:MGI:1337994]	GO:0001772(immunological synapse);GO:0001783(B cell apoptotic process);GO:0001843(neural tube closure);GO:0002020(protease binding);GO:0002224(toll-like receptor signaling pathway);GO:0002237(response to molecule of bacterial origin);GO:0002250(adaptive immune response);GO:0002376(immune system process);GO:0002906(negative regulation of mature B cell apoptotic process);GO:0003713(transcription co…	04064(NF-kappa B signaling pathway);04625(C-type lectin receptor signaling pathway);04660(T cell receptor signaling pathway);04662(B cell receptor signaling pathway);05152(Tuberculosis)	K07368	NA
0	ENSMUSG00000028673	Fuca1	1.50954	1.04803	0.526426	0.466	0.481	0	0	fucosidase, alpha-L- 1, tissue [Source:MGI Symbol;Acc:MGI:95593]	GO:0004560(alpha-L-fucosidase activity);GO:0005764(lysosome);GO:0005975(carbohydrate metabolic process);GO:0006004(fucose metabolic process);GO:0008152(metabolic process);GO:0015928(fucosidase activity);GO:0016139(glycoside catabolic process);GO:0016787(hydrolase activity);GO:0016798(hydrolase activity, acting on glycosyl bonds);GO:0030246(carbohydrate binding)	00511(Other glycan degradation);04142(Lysosome)	K01206	EC:3.2.1.51
0	ENSMUSG00000074794	Arrdc3	0.646242	0.448717	0.52627	0.211	0.112	0	0	arrestin domain containing 3 [Source:MGI Symbol;Acc:MGI:2145242]	GO:0001659(temperature homeostasis);GO:0005737(cytoplasm);GO:0005764(lysosome);GO:0005768(endosome);GO:0005769(early endosome);GO:0005886(plasma membrane);GO:0016020(membrane);GO:0031651(negative regulation of heat generation);GO:0031699(beta-3 adrenergic receptor binding);GO:0043588(skin development);GO:0051443(positive regulation of ubiquitin-protein transferase activity);GO:0060613(fat pad dev…	NA	NA	NA
0	ENSMUSG00000030830	Itgal	2.15516	1.49738	0.525356	0.588	0.594	0	0	integrin alpha L [Source:MGI Symbol;Acc:MGI:96606]	GO:0001772(immunological synapse);GO:0002291(T cell activation via T cell receptor contact with antigen bound to MHC molecule on antigen presenting cell);GO:0005886(plasma membrane);GO:0005911(cell-cell junction);GO:0006909(phagocytosis);GO:0007155(cell adhesion);GO:0007157(heterophilic cell-cell adhesion via plasma membrane cell adhesion molecules);GO:0007159(leukocyte cell-cell adhesion);GO:000…	04015(Rap1 signaling pathway);04514(Cell adhesion molecules (CAMs));04650(Natural killer cell mediated cytotoxicity);04670(Leukocyte transendothelial migration);04810(Regulation of actin cytoskeleton);05144(Malaria);05150(Staphylococcus aureus infection);05166(Human T-cell leukemia virus 1 infection);05169(Epstein-Barr virus infection);05323(Rheumatoid arthritis);05416(Viral myocarditis)	K05718	NA
0	ENSMUSG00000034312	Iqsec1	1.32907	0.924603	0.523514	0.434	0.405	0	0	IQ motif and Sec7 domain 1 [Source:MGI Symbol;Acc:MGI:1196356]	GO:0005085(guanyl-nucleotide exchange factor activity);GO:0005086(ARF guanyl-nucleotide exchange factor activity);GO:0005515(protein binding);GO:0005634(nucleus);GO:0005730(nucleolus);GO:0005737(cytoplasm);GO:0008289(lipid binding);GO:0019901(protein kinase binding);GO:0030036(actin cytoskeleton organization);GO:0032012(regulation of ARF protein signal transduction);GO:0043231(intracellular membr…	04144(Endocytosis)	K12495	NA
0	ENSMUSG00000003031	Cdkn1b	2.00486	1.39478	0.52346	0.549	0.593	0	0	cyclin-dependent kinase inhibitor 1B [Source:MGI Symbol;Acc:MGI:104565]	GO:0000082(G1/S transition of mitotic cell cycle);GO:0001666(response to hypoxia);GO:0001890(placenta development);GO:0004860(protein kinase inhibitor activity);GO:0004861(cyclin-dependent protein serine/threonine kinase inhibitor activity);GO:0005515(protein binding);GO:0005634(nucleus);GO:0005737(cytoplasm);GO:0005768(endosome);GO:0005829(cytosol);GO:0006813(potassium ion transport);GO:0007049(…	01522(Endocrine resistance);04012(ErbB signaling pathway);04066(HIF-1 signaling pathway);04068(FoxO signaling pathway);04110(Cell cycle);04151(PI3K-Akt signaling pathway);04933(AGE-RAGE signaling pathway in diabetic complications);04934(Cushing syndrome);05162(Measles);05165(Human papillomavirus infection);05169(Epstein-Barr virus infection);05200(Pathways in cancer);05202(Transcriptional misregu…	K06624	NA
0	ENSMUSG00000035530	Eif1	14.3935	10.0186	0.522742	0.992	0.975	0	0	eukaryotic translation initiation factor 1 [Source:MGI Symbol;Acc:MGI:105125]	GO:0003723(RNA binding);GO:0003743(translation initiation factor activity);GO:0005634(nucleus);GO:0005737(cytoplasm);GO:0006412(translation);GO:0006413(translational initiation);GO:0006446(regulation of translational initiation);GO:0009048(dosage compensation by inactivation of X chromosome);GO:0016282(eukaryotic 43S preinitiation complex);GO:0043024(ribosomal small subunit binding)	03013(RNA transport)	K03113	NA
0	ENSMUSG00000018008	Cyth4	1.48935	1.03677	0.522582	0.445	0.449	0	0	cytohesin 4 [Source:MGI Symbol;Acc:MGI:2441702]	GO:0005085(guanyl-nucleotide exchange factor activity);GO:0005086(ARF guanyl-nucleotide exchange factor activity);GO:0005886(plasma membrane);GO:0008289(lipid binding);GO:0016020(membrane);GO:0032012(regulation of ARF protein signal transduction)	04072(Phospholipase D signaling pathway);04144(Endocytosis)	K18441	NA
0	ENSMUSG00000006344	Ggt5	0.7251	0.505002	0.521889	0.257	0.146	0	0	gamma-glutamyltransferase 5 [Source:MGI Symbol;Acc:MGI:1346063]	GO:0000048(peptidyltransferase activity);GO:0002951(leukotriene-C(4) hydrolase);GO:0005886(plasma membrane);GO:0006412(translation);GO:0006508(proteolysis);GO:0006520(cellular amino acid metabolic process);GO:0006536(glutamate metabolic process);GO:0006631(fatty acid metabolic process);GO:0006749(glutathione metabolic process);GO:0006750(glutathione biosynthetic process);GO:0006751(glutathione ca…	00430(Taurine and hypotaurine metabolism);00480(Glutathione metabolism);00590(Arachidonic acid metabolism)	NA	NA
0	ENSMUSG00000025612	Bach1	1.2435	0.866423	0.52126	0.406	0.389	0	0	BTB and CNC homology 1, basic leucine zipper transcription factor 1 [Source:MGI Symbol;Acc:MGI:894680]	GO:0000083(regulation of transcription involved in G1/S transition of mitotic cell cycle);GO:0000117(regulation of transcription involved in G2/M transition of mitotic cell cycle);GO:0000122(negative regulation of transcription by RNA polymerase II);GO:0000980(RNA polymerase II distal enhancer sequence-specific DNA binding);GO:0001227(DNA-binding transcription repressor activity, RNA polymerase I…	NA	K09042	NA
0	ENSMUSG00000039159	Ube2h	1.2963	0.903306	0.521117	0.432	0.388	0	0	ubiquitin-conjugating enzyme E2H [Source:MGI Symbol;Acc:MGI:104632]	GO:0000166(nucleotide binding);GO:0004842(ubiquitin-protein transferase activity);GO:0005524(ATP binding);GO:0006511(ubiquitin-dependent protein catabolic process);GO:0016567(protein ubiquitination);GO:0016740(transferase activity);GO:0043161(proteasome-mediated ubiquitin-dependent protein catabolic process);GO:0061631(ubiquitin conjugating enzyme activity);GO:0070936(protein K48-linked ubiquitin…	04120(Ubiquitin mediated proteolysis)	K10576	EC:2.3.2.23
0	ENSMUSG00000103094	Gm37558	0.670724	0.467563	0.520558	0.195	0.121	0	0	predicted gene, 37558 [Source:MGI Symbol;Acc:MGI:5610786]	NA	NA	NA	NA
0	ENSMUSG00000032097	Ddx6	2.52339	1.75927	0.520381	0.649	0.691	0	0	DEAD (Asp-Glu-Ala-Asp) box polypeptide 6 [Source:MGI Symbol;Acc:MGI:104976]	GO:0000166(nucleotide binding);GO:0000792(heterochromatin);GO:0000932(P-body);GO:0001520(outer dense fiber);GO:0003676(nucleic acid binding);GO:0003723(RNA binding);GO:0004386(helicase activity);GO:0005524(ATP binding);GO:0005634(nucleus);GO:0005730(nucleolus);GO:0005737(cytoplasm);GO:0005739(mitochondrion);GO:0005829(cytosol);GO:0005913(cell-cell adherens junction);GO:0007283(spermatogenesis);GO…	03018(RNA degradation)	K12614	EC:3.6.4.13
0	ENSMUSG00000030657	Xylt1	1.02139	0.712592	0.519389	0.344	0.285	0	0	xylosyltransferase 1 [Source:MGI Symbol;Acc:MGI:2451073]	GO:0000139(Golgi membrane);GO:0005615(extracellular space);GO:0006024(glycosaminoglycan biosynthetic process);GO:0008375(acetylglucosaminyltransferase activity);GO:0015012(heparan sulfate proteoglycan biosynthetic process);GO:0016020(membrane);GO:0016021(integral component of membrane);GO:0030158(protein xylosyltransferase activity);GO:0030166(proteoglycan biosynthetic process);GO:0050650(chondro…	00532(Glycosaminoglycan biosynthesis - chondroitin sulfate / dermatan sulfate);00534(Glycosaminoglycan biosynthesis - heparan sulfate / heparin)	K00771	EC:2.4.2.26
0	ENSMUSG00000013974	Mcemp1	8.75482	6.10894	0.519156	0.941	0.947	0	0	mast cell expressed membrane protein 1 [Source:MGI Symbol;Acc:MGI:1916439]	GO:0003674(molecular_function);GO:0005575(cellular_component);GO:0008150(biological_process);GO:0016020(membrane);GO:0016021(integral component of membrane)	NA	NA	NA
0	ENSMUSG00000055148	Klf2	6.80201	4.7522	0.517364	0.848	0.844	0	0	Kruppel-like factor 2 (lung) [Source:MGI Symbol;Acc:MGI:1342772]	GO:0000122(negative regulation of transcription by RNA polymerase II);GO:0000790(nuclear chromatin);GO:0000902(cell morphogenesis);GO:0000981(DNA-binding transcription factor activity, RNA polymerase II-specific);GO:0001701(in utero embryonic development);GO:0003676(nucleic acid binding);GO:0003677(DNA binding);GO:0003700(DNA-binding transcription factor activity);GO:0005515(protein binding);GO:0…	04068(FoxO signaling pathway);04371(Apelin signaling pathway);05418(Fluid shear stress and atherosclerosis)	K17845	NA
0	ENSMUSG00000025648	Pfkfb4	1.44892	1.01299	0.516359	0.462	0.474	0	0	6-phosphofructo-2-kinase/fructose-2,6-biphosphatase 4 [Source:MGI Symbol;Acc:MGI:2687284]	GO:0000166(nucleotide binding);GO:0003824(catalytic activity);GO:0003873(6-phosphofructo-2-kinase activity);GO:0004331(fructose-2,6-bisphosphate 2-phosphatase activity);GO:0005524(ATP binding);GO:0005829(cytosol);GO:0006000(fructose metabolic process);GO:0006003(fructose 2,6-bisphosphate metabolic process);GO:0008152(metabolic process);GO:0016301(kinase activity);GO:0016310(phosphorylation);GO:00…	00051(Fructose and mannose metabolism);04152(AMPK signaling pathway)	K19030	3.1.3.46;EC:2.7.1.105
0	ENSMUSG00000056498	Tmem154	1.98563	1.3893	0.515245	0.578	0.594	0	0	transmembrane protein 154 [Source:MGI Symbol;Acc:MGI:2444725]	GO:0003674(molecular_function);GO:0005575(cellular_component);GO:0008150(biological_process);GO:0016020(membrane);GO:0016021(integral component of membrane)	NA	NA	NA
0	ENSMUSG00000046794	Ppp1r3b	0.789093	0.552388	0.514514	0.285	0.184	0	0	protein phosphatase 1, regulatory subunit 3B [Source:MGI Symbol;Acc:MGI:2177268]	GO:0000164(protein phosphatase type 1 complex);GO:0004721(phosphoprotein phosphatase activity);GO:0005515(protein binding);GO:0005975(carbohydrate metabolic process);GO:0005977(glycogen metabolic process);GO:0005979(regulation of glycogen biosynthetic process);GO:0005981(regulation of glycogen catabolic process);GO:0006470(protein dephosphorylation);GO:0019888(protein phosphatase regulator activi…	04910(Insulin signaling pathway);04931(Insulin resistance)	K07189	NA
0	ENSMUSG00000021948	Prkcd	2.71516	1.90272	0.512973	0.687	0.707	0	0	protein kinase C, delta [Source:MGI Symbol;Acc:MGI:97598]	GO:0000166(nucleotide binding);GO:0004672(protein kinase activity);GO:0004674(protein serine/threonine kinase activity);GO:0004697(protein kinase C activity);GO:0004699(calcium-independent protein kinase C activity);GO:0004715(non-membrane spanning protein tyrosine kinase activity);GO:0005515(protein binding);GO:0005524(ATP binding);GO:0005634(nucleus);GO:0005737(cytoplasm);GO:0005739(mitochondri…	04062(Chemokine signaling pathway);04140(Autophagy - animal);04270(Vascular smooth muscle contraction);04621(NOD-like receptor signaling pathway);04625(C-type lectin receptor signaling pathway);04666(Fc gamma R-mediated phagocytosis);04722(Neurotrophin signaling pathway);04750(Inflammatory mediator regulation of TRP channels);04912(GnRH signaling pathway);04915(Estrogen signaling pathway);04930(T…	K06068	EC:2.7.11.13
0	ENSMUSG00000029178	Klf3	1.20974	0.848365	0.511946	0.393	0.381	0	0	Kruppel-like factor 3 (basic) [Source:MGI Symbol;Acc:MGI:1342773]	GO:0000122(negative regulation of transcription by RNA polymerase II);GO:0000977(RNA polymerase II regulatory region sequence-specific DNA binding);GO:0000981(DNA-binding transcription factor activity, RNA polymerase II-specific);GO:0001227(DNA-binding transcription repressor activity, RNA polymerase II-specific);GO:0003676(nucleic acid binding);GO:0003677(DNA binding);GO:0005634(nucleus);GO:0005…	05202(Transcriptional misregulation in cancer)	K15605	NA
0	ENSMUSG00000033777	Tlr13	0.807751	0.566518	0.511789	0.297	0.176	0	0	toll-like receptor 13 [Source:MGI Symbol;Acc:MGI:3045213]	GO:0002224(toll-like receptor signaling pathway);GO:0002376(immune system process);GO:0002755(MyD88-dependent toll-like receptor signaling pathway);GO:0003723(RNA binding);GO:0005515(protein binding);GO:0005737(cytoplasm);GO:0005768(endosome);GO:0005887(integral component of plasma membrane);GO:0006954(inflammatory response);GO:0007165(signal transduction);GO:0009615(response to virus);GO:0010008…	NA	K18808	NA
0	ENSMUSG00000022749	Tbc1d23	1.2026	0.843459	0.511767	0.401	0.348	0	0	TBC1 domain family, member 23 [Source:MGI Symbol;Acc:MGI:1914831]	GO:0005515(protein binding);GO:0005794(Golgi apparatus);GO:0005802(trans-Golgi network);GO:0005829(cytosol);GO:0007275(multicellular organism development);GO:0007420(brain development);GO:0016192(vesicle-mediated transport);GO:0031175(neuron projection development);GO:0031410(cytoplasmic vesicle);GO:0032680(regulation of tumor necrosis factor production);GO:0032755(positive regulation of interleu…	NA	NA	NA
0	ENSMUSG00000031627	Irf2	1.96492	1.38134	0.508399	0.569	0.611	0	0	interferon regulatory factor 2 [Source:MGI Symbol;Acc:MGI:96591]	GO:0000977(RNA polymerase II regulatory region sequence-specific DNA binding);GO:0000981(DNA-binding transcription factor activity, RNA polymerase II-specific);GO:0001228(DNA-binding transcription activator activity, RNA polymerase II-specific);GO:0002376(immune system process);GO:0003677(DNA binding);GO:0003700(DNA-binding transcription factor activity);GO:0005634(nucleus);GO:0005654(nucleoplasm…	NA	K10153	NA
0	ENSMUSG00000022799	Arhgap31	0.866225	0.609159	0.507923	0.278	0.219	0	0	Rho GTPase activating protein 31 [Source:MGI Symbol;Acc:MGI:1333857]	GO:0005096(GTPase activator activity);GO:0005515(protein binding);GO:0005925(focal adhesion);GO:0007165(signal transduction);GO:0007264(small GTPase mediated signal transduction);GO:0017124(SH3 domain binding);GO:0030027(lamellipodium);GO:0030054(cell junction);GO:0042995(cell projection);GO:0043547(positive regulation of GTPase activity)	NA	K20646	NA
0	ENSMUSG00000025408	Ddit3	0.655072	0.461029	0.506796	0.219	0.134	0	0	DNA-damage inducible transcript 3 [Source:MGI Symbol;Acc:MGI:109247]	GO:0000122(negative regulation of transcription by RNA polymerase II);GO:0000976(transcription regulatory region sequence-specific DNA binding);GO:0000978(RNA polymerase II proximal promoter sequence-specific DNA binding);GO:0001228(DNA-binding transcription activator activity, RNA polymerase II-specific);GO:0001955(blood vessel maturation);GO:0003677(DNA binding);GO:0003700(DNA-binding transcrip…	04010(MAPK signaling pathway);04141(Protein processing in endoplasmic reticulum);04210(Apoptosis);04932(Non-alcoholic fatty liver disease (NAFLD));05202(Transcriptional misregulation in cancer)	K04452	NA
0	ENSMUSG00000115869	Gm31814	0.796589	0.560826	0.506281	0.274	0.211	0	0	predicted gene, 31814 [Source:MGI Symbol;Acc:MGI:5590973]	NA	NA	NA	NA
0	ENSMUSG00000041685	Fcho2	1.88192	1.32621	0.504901	0.559	0.556	0	0	FCH domain only 2 [Source:MGI Symbol;Acc:MGI:3505790]	GO:0001786(phosphatidylserine binding);GO:0005515(protein binding);GO:0005543(phospholipid binding);GO:0005546(phosphatidylinositol-4,5-bisphosphate binding);GO:0005737(cytoplasm);GO:0005856(cytoskeleton);GO:0005886(plasma membrane);GO:0005905(clathrin-coated pit);GO:0006897(endocytosis);GO:0008017(microtubule binding);GO:0008092(cytoskeletal protein binding);GO:0010324(membrane invagination);GO:…	NA	K20042	NA
0	ENSMUSG00000027508	Pag1	2.39449	1.68804	0.50437	0.625	0.648	0	0	phosphoprotein associated with glycosphingolipid microdomains 1 [Source:MGI Symbol;Acc:MGI:2443160]	GO:0002250(adaptive immune response);GO:0002376(immune system process);GO:0005515(protein binding);GO:0005886(plasma membrane);GO:0016020(membrane);GO:0016021(integral component of membrane);GO:0035556(intracellular signal transduction);GO:0042169(SH2 domain binding);GO:0045121(membrane raft);GO:0050863(regulation of T cell activation);GO:0050868(negative regulation of T cell activation)	NA	NA	NA
0	ENSMUSG00000057191	AB124611	3.1964	2.25375	0.504122	0.75	0.788	0	0	cDNA sequence AB124611 [Source:MGI Symbol;Acc:MGI:3043001]	GO:0016020(membrane);GO:0016021(integral component of membrane)	NA	NA	NA
0	ENSMUSG00000029030	Tprgl	2.08159	1.4701	0.501777	0.607	0.644	0	0	transformation related protein 63 regulated like [Source:MGI Symbol;Acc:MGI:1915058]	GO:0005737(cytoplasm);GO:0008021(synaptic vesicle);GO:0008150(biological_process);GO:0016020(membrane);GO:0030054(cell junction);GO:0030672(synaptic vesicle membrane);GO:0031410(cytoplasmic vesicle);GO:0042802(identical protein binding);GO:0044305(calyx of Held);GO:0045202(synapse);GO:0051966(regulation of synaptic transmission, glutamatergic)	NA	NA	NA
0	ENSMUSG00000026177	Slc11a1	0.701109	0.495375	0.501119	0.264	0.145	0	0	solute carrier family 11 (proton-coupled divalent metal ion transporters), member 1 [Source:MGI Symbol;Acc:MGI:1345275]	GO:0000165(MAPK cascade);GO:0001818(negative regulation of cytokine production);GO:0001819(positive regulation of cytokine production);GO:0002309(T cell proliferation involved in immune response);GO:0002369(T cell cytokine production);GO:0002606(positive regulation of dendritic cell antigen processing and presentation);GO:0002827(positive regulation of T-helper 1 type immune response);GO:0005384(…	04142(Lysosome)	K12347	NA
0	ENSMUSG00000032508	Myd88	1.02475	0.724072	0.501073	0.34	0.351	0	0	myeloid differentiation primary response gene 88 [Source:MGI Symbol;Acc:MGI:108005]	GO:0002238(response to molecule of fungal origin);GO:0002376(immune system process);GO:0002755(MyD88-dependent toll-like receptor signaling pathway);GO:0005102(signaling receptor binding);GO:0005121(Toll binding);GO:0005149(interleukin-1 receptor binding);GO:0005515(protein binding);GO:0005634(nucleus);GO:0005737(cytoplasm);GO:0005829(cytosol);GO:0005886(plasma membrane);GO:0006915(apoptotic proc…	04010(MAPK signaling pathway);04064(NF-kappa B signaling pathway);04620(Toll-like receptor signaling pathway);04621(NOD-like receptor signaling pathway);05132(Salmonella infection);05133(Pertussis);05134(Legionellosis);05140(Leishmaniasis);05142(Chagas disease (American trypanosomiasis));05143(African trypanosomiasis);05144(Malaria);05145(Toxoplasmosis);05152(Tuberculosis);05161(Hepatitis B);0516…	K04729	NA
0	ENSMUSG00000050628	Ubald2	1.44681	1.02255	0.500695	0.461	0.465	0	0	UBA-like domain containing 2 [Source:MGI Symbol;Acc:MGI:1914635]	GO:0003674(molecular_function);GO:0005515(protein binding);GO:0005575(cellular_component);GO:0008150(biological_process)	NA	NA	NA
0	ENSMUSG00000025492	Ifitm3	13.4293	9.50067	0.499278	0.954	0.948	0	0	interferon induced transmembrane protein 3 [Source:MGI Symbol;Acc:MGI:1913391]	GO:0002376(immune system process);GO:0005634(nucleus);GO:0005737(cytoplasm);GO:0005764(lysosome);GO:0005765(lysosomal membrane);GO:0005768(endosome);GO:0005783(endoplasmic reticulum);GO:0005886(plasma membrane);GO:0006898(receptor-mediated endocytosis);GO:0008285(negative regulation of cell population proliferation);GO:0009615(response to virus);GO:0009986(cell surface);GO:0016020(membrane);GO:00…	NA	K06566	NA
0	ENSMUSG00000036006	Ripor2	2.6301	1.86219	0.49812	0.654	0.709	0	0	RHO family interacting cell polarization regulator 2 [Source:MGI Symbol;Acc:MGI:2444879]	GO:0005515(protein binding);GO:0005737(cytoplasm);GO:0005856(cytoskeleton);GO:0005886(plasma membrane);GO:0006935(chemotaxis);GO:0007155(cell adhesion);GO:0007162(negative regulation of cell adhesion);GO:0007517(muscle organ development);GO:0007605(sensory perception of sound);GO:0009968(negative regulation of signal transduction);GO:0016020(membrane);GO:0016324(apical plasma membrane);GO:0030154…	NA	NA	NA
0	ENSMUSG00000029528	Pxn	2.58313	1.8304	0.496962	0.675	0.727	0	0	paxillin [Source:MGI Symbol;Acc:MGI:108295]	GO:0000187(activation of MAPK activity);GO:0001725(stress fiber);GO:0005178(integrin binding);GO:0005515(protein binding);GO:0005737(cytoplasm);GO:0005829(cytosol);GO:0005856(cytoskeleton);GO:0005886(plasma membrane);GO:0005925(focal adhesion);GO:0005938(cell cortex);GO:0007010(cytoskeleton organization);GO:0007155(cell adhesion);GO:0007160(cell-matrix adhesion);GO:0007179(transforming growth fac…	04062(Chemokine signaling pathway);04370(VEGF signaling pathway);04510(Focal adhesion);04670(Leukocyte transendothelial migration);04810(Regulation of actin cytoskeleton);05100(Bacterial invasion of epithelial cells);05163(Human cytomegalovirus infection);05165(Human papillomavirus infection);05170(Human immunodeficiency virus 1 infection);05203(Viral carcinogenesis);05205(Proteoglycans in cancer)	NA	NA
0	ENSMUSG00000002413	Braf	1.2319	0.873126	0.496624	0.41	0.386	0	0	Braf transforming gene [Source:MGI Symbol;Acc:MGI:88190]	GO:0000165(MAPK cascade);GO:0000166(nucleotide binding);GO:0000186(activation of MAPKK activity);GO:0002318(myeloid progenitor cell differentiation);GO:0004672(protein kinase activity);GO:0004674(protein serine/threonine kinase activity);GO:0004709(MAP kinase kinase kinase activity);GO:0005509(calcium ion binding);GO:0005515(protein binding);GO:0005524(ATP binding);GO:0005634(nucleus);GO:0005737(…	01521(EGFR tyrosine kinase inhibitor resistance);01522(Endocrine resistance);04010(MAPK signaling pathway);04012(ErbB signaling pathway);04015(Rap1 signaling pathway);04024(cAMP signaling pathway);04062(Chemokine signaling pathway);04068(FoxO signaling pathway);04150(mTOR signaling pathway);04270(Vascular smooth muscle contraction);04510(Focal adhesion);04650(Natural killer cell mediated cytotoxi…	K04365	EC:2.7.11.1
0	ENSMUSG00000036931	Nfkbid	0.863208	0.611906	0.4964	0.236	0.239	0	0	nuclear factor of kappa light polypeptide gene enhancer in B cells inhibitor, delta [Source:MGI Symbol;Acc:MGI:3041243]	GO:0005515(protein binding);GO:0005634(nucleus);GO:0006954(inflammatory response);GO:0032088(negative regulation of NF-kappaB transcription factor activity);GO:0033085(negative regulation of T cell differentiation in thymus);GO:0043124(negative regulation of I-kappaB kinase/NF-kappaB signaling);GO:0050852(T cell receptor signaling pathway);GO:0051059(NF-kappaB binding);GO:0070245(positive regulat…	NA	K14214	NA
0	ENSMUSG00000032562	Gnai2	18.5851	13.185	0.495251	0.997	0.979	0	0	guanine nucleotide binding protein (G protein), alpha inhibiting 2 [Source:MGI Symbol;Acc:MGI:95772]	GO:0000166(nucleotide binding);GO:0001664(G protein-coupled receptor binding);GO:0001973(adenosine receptor signaling pathway);GO:0003924(GTPase activity);GO:0005515(protein binding);GO:0005525(GTP binding);GO:0005634(nucleus);GO:0005654(nucleoplasm);GO:0005737(cytoplasm);GO:0005813(centrosome);GO:0005815(microtubule organizing center);GO:0005829(cytosol);GO:0005834(heterotrimeric G-protein compl…	04015(Rap1 signaling pathway);04022(cGMP-PKG signaling pathway);04024(cAMP signaling pathway);04062(Chemokine signaling pathway);04071(Sphingolipid signaling pathway);04261(Adrenergic signaling in cardiomyocytes);04360(Axon guidance);04371(Apelin signaling pathway);04540(Gap junction);04611(Platelet activation);04670(Leukocyte transendothelial migration);04713(Circadian entrainment);04723(Retrogr…	K04630	NA
0	ENSMUSG00000005142	Man2b1	2.58936	1.83804	0.494422	0.63	0.677	0	0	mannosidase 2, alpha B1 [Source:MGI Symbol;Acc:MGI:107286]	GO:0003824(catalytic activity);GO:0004559(alpha-mannosidase activity);GO:0005537(mannose binding);GO:0005615(extracellular space);GO:0005764(lysosome);GO:0005774(vacuolar membrane);GO:0005975(carbohydrate metabolic process);GO:0006013(mannose metabolic process);GO:0006464(cellular protein modification process);GO:0006517(protein deglycosylation);GO:0007611(learning or memory);GO:0008152(metabolic…	00511(Other glycan degradation);04142(Lysosome)	K12311	EC:3.2.1.24
0	ENSMUSG00000026981	Il1rn	0.998844	0.709033	0.494407	0.328	0.271	0	0	interleukin 1 receptor antagonist [Source:MGI Symbol;Acc:MGI:96547]	GO:0001660(fever generation);GO:0005125(cytokine activity);GO:0005149(interleukin-1 receptor binding);GO:0005150(interleukin-1, type I receptor binding);GO:0005151(interleukin-1, type II receptor binding);GO:0005152(interleukin-1 receptor antagonist activity);GO:0005576(extracellular region);GO:0005615(extracellular space);GO:0005737(cytoplasm);GO:0006629(lipid metabolic process);GO:0006953(acute…	04060(Cytokine-cytokine receptor interaction)	K05481	NA
0	ENSMUSG00000086841	2410006H16Rik	1.08389	0.770836	0.491725	0.338	0.338	0	0	RIKEN cDNA 2410006H16 gene [Source:MGI Symbol;Acc:MGI:1916471]	NA	NA	NA	NA
0	ENSMUSG00000002996	Hbp1	1.07268	0.763158	0.491164	0.374	0.356	0	0	high mobility group box transcription factor 1 [Source:MGI Symbol;Acc:MGI:894659]	GO:0003677(DNA binding);GO:0003723(RNA binding);GO:0005515(protein binding);GO:0005634(nucleus);GO:0005654(nucleoplasm);GO:0006355(regulation of transcription, DNA-templated);GO:0016607(nuclear speck)	NA	K21644	NA
0	ENSMUSG00000021109	Hif1a	0.978503	0.696345	0.490775	0.316	0.319	0	0	hypoxia inducible factor 1, alpha subunit [Source:MGI Symbol;Acc:MGI:106918]	GO:0000122(negative regulation of transcription by RNA polymerase II);GO:0000981(DNA-binding transcription factor activity, RNA polymerase II-specific);GO:0001228(DNA-binding transcription activator activity, RNA polymerase II-specific);GO:0001525(angiogenesis);GO:0001568(blood vessel development);GO:0001666(response to hypoxia);GO:0001755(neural crest cell migration);GO:0001837(epithelial to mes…	04066(HIF-1 signaling pathway);04137(Mitophagy - animal);04140(Autophagy - animal);04659(Th17 cell differentiation);04919(Thyroid hormone signaling pathway);05167(Kaposi sarcoma-associated herpesvirus infection);05200(Pathways in cancer);05205(Proteoglycans in cancer);05211(Renal cell carcinoma);05230(Central carbon metabolism in cancer);05231(Choline metabolism in cancer)	K08268	NA
0	ENSMUSG00000028988	Ctnnbip1	0.861891	0.613894	0.489517	0.302	0.218	0	0	catenin beta interacting protein 1 [Source:MGI Symbol;Acc:MGI:1915756]	GO:0000122(negative regulation of transcription by RNA polymerase II);GO:0001658(branching involved in ureteric bud morphogenesis);GO:0002528(regulation of vascular permeability involved in acute inflammatory response);GO:0005515(protein binding);GO:0005634(nucleus);GO:0005737(cytoplasm);GO:0005829(cytosol);GO:0008013(beta-catenin binding);GO:0009952(anterior/posterior pattern specification);GO:0…	04310(Wnt signaling pathway)	K04493	NA
0	ENSMUSG00000040451	Sgms1	0.860911	0.61407	0.487461	0.309	0.21	0	0	sphingomyelin synthase 1 [Source:MGI Symbol;Acc:MGI:2444110]	GO:0000138(Golgi trans cisterna);GO:0000139(Golgi membrane);GO:0002950(ceramide phosphoethanolamine synthase activity);GO:0005515(protein binding);GO:0005634(nucleus);GO:0005783(endoplasmic reticulum);GO:0005794(Golgi apparatus);GO:0005886(plasma membrane);GO:0005887(integral component of plasma membrane);GO:0006629(lipid metabolic process);GO:0006665(sphingolipid metabolic process);GO:0006686(sp…	00600(Sphingolipid metabolism);04071(Sphingolipid signaling pathway)	K04714	EC:2.7.8.27
0	ENSMUSG00000059089	Fcgr4	1.18928	0.848323	0.487402	0.402	0.377	0	0	Fc receptor, IgG, low affinity IV [Source:MGI Symbol;Acc:MGI:2179523]	GO:0005886(plasma membrane);GO:0009897(external side of plasma membrane);GO:0009986(cell surface);GO:0016020(membrane);GO:0016021(integral component of membrane);GO:0019767(IgE receptor activity);GO:0019770(IgG receptor activity);GO:0019863(IgE binding);GO:0019864(IgG binding);GO:0038094(Fc-gamma receptor signaling pathway);GO:0038095(Fc-epsilon receptor signaling pathway);GO:0042060(wound healin…	04145(Phagosome);04380(Osteoclast differentiation);04650(Natural killer cell mediated cytotoxicity);05140(Leishmaniasis);05150(Staphylococcus aureus infection);05152(Tuberculosis);05322(Systemic lupus erythematosus)	K06463	NA
0	ENSMUSG00000029004	Kmt2e	2.52927	1.80547	0.486343	0.65	0.704	0	0	lysine (K)-specific methyltransferase 2E [Source:MGI Symbol;Acc:MGI:1924825]	GO:0000785(chromatin);GO:0002446(neutrophil mediated immunity);GO:0003713(transcription coactivator activity);GO:0005515(protein binding);GO:0005634(nucleus);GO:0005694(chromosome);GO:0005737(cytoplasm);GO:0005815(microtubule organizing center);GO:0005856(cytoskeleton);GO:0006306(DNA methylation);GO:0006325(chromatin organization);GO:0007049(cell cycle);GO:0007050(cell cycle arrest);GO:0016607(nu…	00310(Lysine degradation)	K09189	EC:2.1.1.43
0	ENSMUSG00000041268	Dmxl2	1.40358	1.00306	0.484695	0.445	0.44	0	0	Dmx-like 2 [Source:MGI Symbol;Acc:MGI:2444630]	GO:0005515(protein binding);GO:0007035(vacuolar acidification);GO:0008021(synaptic vesicle);GO:0016020(membrane);GO:0017137(Rab GTPase binding);GO:0030054(cell junction);GO:0030672(synaptic vesicle membrane);GO:0031410(cytoplasmic vesicle);GO:0043291(RAVE complex);GO:0045202(synapse);GO:0098992(neuronal dense core vesicle)	NA	NA	NA
0	ENSMUSG00000020719	Ddx5	8.99728	6.43323	0.483944	0.964	0.957	0	0	DEAD (Asp-Glu-Ala-Asp) box polypeptide 5 [Source:MGI Symbol;Acc:MGI:105037]	GO:0000122(negative regulation of transcription by RNA polymerase II);GO:0000166(nucleotide binding);GO:0000380(alternative mRNA splicing, via spliceosome);GO:0000381(regulation of alternative mRNA splicing, via spliceosome);GO:0000956(nuclear-transcribed mRNA catabolic process);GO:0001837(epithelial to mesenchymal transition);GO:0003676(nucleic acid binding);GO:0003724(RNA helicase activity);GO:…	03040(Spliceosome);05202(Transcriptional misregulation in cancer);05205(Proteoglycans in cancer)	K12823	EC:3.6.4.13
0	ENSMUSG00000019943	Atp2b1	1.61758	1.15737	0.482991	0.459	0.474	0	0	ATPase, Ca++ transporting, plasma membrane 1 [Source:MGI Symbol;Acc:MGI:104653]	GO:0000166(nucleotide binding);GO:0001772(immunological synapse);GO:0001818(negative regulation of cytokine production);GO:0003056(regulation of vascular smooth muscle contraction);GO:0003407(neural retina development);GO:0005388(calcium-transporting ATPase activity);GO:0005515(protein binding);GO:0005516(calmodulin binding);GO:0005524(ATP binding);GO:0005634(nucleus);GO:0005886(plasma membrane);…	04020(Calcium signaling pathway);04022(cGMP-PKG signaling pathway);04024(cAMP signaling pathway);04261(Adrenergic signaling in cardiomyocytes);04925(Aldosterone synthesis and secretion);04961(Endocrine and other factor-regulated calcium reabsorption);04970(Salivary secretion);04972(Pancreatic secretion);04978(Mineral absorption)	K05850	EC:7.2.2.10
0	ENSMUSG00000032661	Oas3	1.06695	0.764629	0.480665	0.321	0.279	0	0	2'-5' oligoadenylate synthetase 3 [Source:MGI Symbol;Acc:MGI:2180850]	GO:0000166(nucleotide binding);GO:0001730(2'-5'-oligoadenylate synthetase activity);GO:0002376(immune system process);GO:0003723(RNA binding);GO:0003725(double-stranded RNA binding);GO:0005524(ATP binding);GO:0005634(nucleus);GO:0005654(nucleoplasm);GO:0005737(cytoplasm);GO:0005829(cytosol);GO:0005886(plasma membrane);GO:0006955(immune response);GO:0009615(response to virus);GO:0016740(transferas…	04621(NOD-like receptor signaling pathway);05160(Hepatitis C);05162(Measles);05164(Influenza A);05168(Herpes simplex virus 1 infection);05169(Epstein-Barr virus infection)	K14216	EC:2.7.7.84
0	ENSMUSG00000038145	Snrk	1.50745	1.08158	0.478972	0.484	0.504	0	0	SNF related kinase [Source:MGI Symbol;Acc:MGI:108104]	GO:0000166(nucleotide binding);GO:0000287(magnesium ion binding);GO:0004672(protein kinase activity);GO:0004674(protein serine/threonine kinase activity);GO:0005524(ATP binding);GO:0005634(nucleus);GO:0005737(cytoplasm);GO:0006468(protein phosphorylation);GO:0016301(kinase activity);GO:0016310(phosphorylation);GO:0016740(transferase activity);GO:0035556(intracellular signal transduction);GO:00468…	NA	K08802	EC:2.7.11.1
0	ENSMUSG00000036565	Ttyh3	0.844944	0.60637	0.478657	0.294	0.266	0	0	tweety family member 3 [Source:MGI Symbol;Acc:MGI:1925589]	GO:0005229(intracellular calcium activated chloride channel activity);GO:0005254(chloride channel activity);GO:0005886(plasma membrane);GO:0006811(ion transport);GO:0006821(chloride transport);GO:0016020(membrane);GO:0016021(integral component of membrane);GO:0034220(ion transmembrane transport);GO:0034707(chloride channel complex);GO:0072320(volume-sensitive chloride channel activity);GO:1902476…	NA	K22641	NA
0	ENSMUSG00000024236	Svil	3.19281	2.29194	0.478256	0.727	0.78	0	0	supervillin [Source:MGI Symbol;Acc:MGI:2147319]	GO:0002102(podosome);GO:0003779(actin binding);GO:0005634(nucleus);GO:0005737(cytoplasm);GO:0005829(cytosol);GO:0005856(cytoskeleton);GO:0005886(plasma membrane);GO:0007010(cytoskeleton organization);GO:0007519(skeletal muscle tissue development);GO:0015629(actin cytoskeleton);GO:0016020(membrane);GO:0030054(cell junction);GO:0030496(midbody);GO:0032154(cleavage furrow);GO:0032467(positive regula…	NA	K10369	NA
0	ENSMUSG00000067212	H2-T23	1.58801	1.14091	0.477041	0.496	0.504	0	0	histocompatibility 2, T region locus 23 [Source:MGI Symbol;Acc:MGI:95957]	GO:0001815(positive regulation of antibody-dependent cellular cytotoxicity);GO:0001916(positive regulation of T cell mediated cytotoxicity);GO:0002250(adaptive immune response);GO:0002376(immune system process);GO:0002474(antigen processing and presentation of peptide antigen via MHC class I);GO:0002476(antigen processing and presentation of endogenous peptide antigen via MHC class Ib);GO:0002477…	04144(Endocytosis);04145(Phagosome);04218(Cellular senescence);04514(Cell adhesion molecules (CAMs));04612(Antigen processing and presentation);04650(Natural killer cell mediated cytotoxicity);04940(Type I diabetes mellitus);05163(Human cytomegalovirus infection);05165(Human papillomavirus infection);05166(Human T-cell leukemia virus 1 infection);05167(Kaposi sarcoma-associated herpesvirus infect…	K06751	NA
0	ENSMUSG00000049999	Ppp1r3d	0.682226	0.490684	0.475457	0.249	0.162	0	0	protein phosphatase 1, regulatory subunit 3D [Source:MGI Symbol;Acc:MGI:1917664]	GO:0004721(phosphoprotein phosphatase activity);GO:0005515(protein binding);GO:0005975(carbohydrate metabolic process);GO:0005977(glycogen metabolic process);GO:0005979(regulation of glycogen biosynthetic process);GO:0005981(regulation of glycogen catabolic process);GO:0006470(protein dephosphorylation);GO:0019899(enzyme binding);GO:0042587(glycogen granule);GO:0043231(intracellular membrane-boun…	04910(Insulin signaling pathway);04931(Insulin resistance)	K07189	NA
0	ENSMUSG00000052915	Msl1	2.44191	1.75688	0.475001	0.646	0.702	0	0	male specific lethal 1 [Source:MGI Symbol;Acc:MGI:1921276]	GO:0003682(chromatin binding);GO:0005634(nucleus);GO:0005654(nucleoplasm);GO:0006325(chromatin organization);GO:0043984(histone H4-K16 acetylation);GO:0072487(MSL complex)	NA	K13163	NA
0	ENSMUSG00000037400	Atp11b	2.49828	1.79977	0.473124	0.639	0.692	0	0	ATPase, class VI, type 11B [Source:MGI Symbol;Acc:MGI:1923545]	GO:0000166(nucleotide binding);GO:0000287(magnesium ion binding);GO:0004012(phospholipid-translocating ATPase activity);GO:0005524(ATP binding);GO:0005783(endoplasmic reticulum);GO:0005802(trans-Golgi network);GO:0005886(plasma membrane);GO:0015914(phospholipid transport);GO:0016020(membrane);GO:0016021(integral component of membrane);GO:0045332(phospholipid translocation);GO:0055037(recycling en…	NA	K01530	EC:7.6.2.1
0	ENSMUSG00000034390	Cmip	1.6201	1.16792	0.47214	0.503	0.55	0	0	c-Maf inducing protein [Source:MGI Symbol;Acc:MGI:1921690]	GO:0003674(molecular_function);GO:0005634(nucleus);GO:0005654(nucleoplasm);GO:0005737(cytoplasm);GO:0005829(cytosol);GO:0008150(biological_process)	NA	NA	NA
0	ENSMUSG00000043939	A530064D06Rik	0.860886	0.621063	0.471083	0.328	0.262	0	0	RIKEN cDNA A530064D06 gene [Source:MGI Symbol;Acc:MGI:2443476]	GO:0005515(protein binding);GO:0005575(cellular_component);GO:0008150(biological_process);GO:0016020(membrane);GO:0016021(integral component of membrane)	NA	NA	NA
0	ENSMUSG00000028672	Hmgcl	0.859985	0.620463	0.470966	0.314	0.299	0	0	3-hydroxy-3-methylglutaryl-Coenzyme A lyase [Source:MGI Symbol;Acc:MGI:96158]	GO:0000062(fatty-acyl-CoA binding);GO:0000287(magnesium ion binding);GO:0001889(liver development);GO:0003824(catalytic activity);GO:0004419(hydroxymethylglutaryl-CoA lyase activity);GO:0005102(signaling receptor binding);GO:0005739(mitochondrion);GO:0005743(mitochondrial inner membrane);GO:0005759(mitochondrial matrix);GO:0005777(peroxisome);GO:0006552(leucine catabolic process);GO:0006629(lipid…	00072(Synthesis and degradation of ketone bodies);00280(Valine, leucine and isoleucine degradation);00650(Butanoate metabolism);04146(Peroxisome)	K01640	EC:4.1.3.4
0	ENSMUSG00000052934	Fbxo31	0.553091	0.399119	0.470697	0.191	0.119	0	0	F-box protein 31 [Source:MGI Symbol;Acc:MGI:1354708]	GO:0005515(protein binding);GO:0005813(centrosome);GO:0006974(cellular response to DNA damage stimulus);GO:0007049(cell cycle);GO:0016020(membrane);GO:0016021(integral component of membrane);GO:0016567(protein ubiquitination);GO:0019005(SCF ubiquitin ligase complex);GO:0030332(cyclin binding);GO:0031145(anaphase-promoting complex-dependent catabolic process);GO:0031146(SCF-dependent proteasomal u…	NA	K10308	NA
0	ENSMUSG00000019832	Rab32	1.09651	0.792564	0.46832	0.372	0.385	0	0	RAB32, member RAS oncogene family [Source:MGI Symbol;Acc:MGI:1915094]	GO:0000166(nucleotide binding);GO:0003924(GTPase activity);GO:0005515(protein binding);GO:0005525(GTP binding);GO:0005739(mitochondrion);GO:0005741(mitochondrial outer membrane);GO:0005769(early endosome);GO:0005783(endoplasmic reticulum);GO:0005794(Golgi apparatus);GO:0005802(trans-Golgi network);GO:0006886(intracellular protein transport);GO:0007005(mitochondrion organization);GO:0016020(membra…	NA	K07918	NA
0	ENSMUSG00000041607	Mbp	1.07585	0.77789	0.467836	0.36	0.373	0	0	myelin basic protein [Source:MGI Symbol;Acc:MGI:96925]	GO:0000165(MAPK cascade);GO:0002020(protease binding);GO:0005516(calmodulin binding);GO:0005634(nucleus);GO:0005737(cytoplasm);GO:0005886(plasma membrane);GO:0007605(sensory perception of sound);GO:0009636(response to toxic substance);GO:0016020(membrane);GO:0019911(structural constituent of myelin sheath);GO:0032991(protein-containing complex);GO:0033269(internode region of axon);GO:0034115(nega…	NA	K17269	NA
0	ENSMUSG00000041235	Chd7	1.72252	1.24585	0.467393	0.51	0.552	0	0	chromodomain helicase DNA binding protein 7 [Source:MGI Symbol;Acc:MGI:2444748]	GO:0000166(nucleotide binding);GO:0000978(RNA polymerase II proximal promoter sequence-specific DNA binding);GO:0001501(skeletal system development);GO:0001568(blood vessel development);GO:0001701(in utero embryonic development);GO:0001974(blood vessel remodeling);GO:0003007(heart morphogenesis);GO:0003222(ventricular trabecula myocardium morphogenesis);GO:0003226(right ventricular compact myocar…	NA	K14437	EC:3.6.4.12
0	ENSMUSG00000053175	Bcl3	0.528188	0.382367	0.466091	0.189	0.088	0	0	B cell leukemia/lymphoma 3 [Source:MGI Symbol;Acc:MGI:88140]	GO:0002268(follicular dendritic cell differentiation);GO:0002315(marginal zone B cell differentiation);GO:0002455(humoral immune response mediated by circulating immunoglobulin);GO:0002467(germinal center formation);GO:0003677(DNA binding);GO:0003700(DNA-binding transcription factor activity);GO:0005515(protein binding);GO:0005634(nucleus);GO:0005654(nucleoplasm);GO:0005737(cytoplasm);GO:0005829(…	04625(C-type lectin receptor signaling pathway);04668(TNF signaling pathway)	K09258	NA
0	ENSMUSG00000035621	Midn	1.43864	1.0427	0.464381	0.453	0.497	0	0	midnolin [Source:MGI Symbol;Acc:MGI:1890222]	GO:0005515(protein binding);GO:0005634(nucleus);GO:0005730(nucleolus);GO:0005737(cytoplasm);GO:0005829(cytosol);GO:0019900(kinase binding);GO:0033132(negative regulation of glucokinase activity);GO:0046676(negative regulation of insulin secretion)	NA	NA	NA
0	ENSMUSG00000018171	Vmp1	0.705129	0.511192	0.464024	0.207	0.183	0	0	vacuole membrane protein 1 [Source:MGI Symbol;Acc:MGI:1923159]	GO:0000045(autophagosome assembly);GO:0000407(phagophore assembly site);GO:0000421(autophagosome membrane);GO:0003674(molecular_function);GO:0005730(nucleolus);GO:0005773(vacuole);GO:0005774(vacuolar membrane);GO:0005783(endoplasmic reticulum);GO:0005886(plasma membrane);GO:0006914(autophagy);GO:0007030(Golgi organization);GO:0007155(cell adhesion);GO:0007566(embryo implantation);GO:0016020(membr…	04140(Autophagy - animal)	K21248	NA
0	ENSMUSG00000036046	5031439G07Rik	0.754942	0.548121	0.461871	0.266	0.211	0	0	RIKEN cDNA 5031439G07 gene [Source:MGI Symbol;Acc:MGI:2444899]	GO:0003674(molecular_function);GO:0005575(cellular_component);GO:0008150(biological_process)	NA	NA	NA
0	ENSMUSG00000034786	Gpsm3	6.83368	4.96639	0.460466	0.935	0.927	0	0	G-protein signalling modulator 3 (AGS3-like, C. elegans) [Source:MGI Symbol;Acc:MGI:2146785]	GO:0002690(positive regulation of leukocyte chemotaxis);GO:0005515(protein binding);GO:0005737(cytoplasm);GO:0005886(plasma membrane);GO:0030695(GTPase regulator activity);GO:0050729(positive regulation of inflammatory response);GO:0050790(regulation of catalytic activity);GO:1900017(positive regulation of cytokine production involved in inflammatory response)	NA	K15838	NA
0	ENSMUSG00000041439	Mfsd6	1.22455	0.89002	0.46034	0.401	0.359	0	0	major facilitator superfamily domain containing 6 [Source:MGI Symbol;Acc:MGI:1922925]	GO:0002250(adaptive immune response);GO:0002376(immune system process);GO:0005886(plasma membrane);GO:0016020(membrane);GO:0016021(integral component of membrane);GO:0032393(MHC class I receptor activity);GO:0042288(MHC class I protein binding);GO:0042590(antigen processing and presentation of exogenous peptide antigen via MHC class I)	NA	NA	NA
0	ENSMUSG00000030748	Il4ra	0.73357	0.533251	0.460121	0.254	0.214	0	0	interleukin 4 receptor, alpha [Source:MGI Symbol;Acc:MGI:105367]	GO:0002376(immune system process);GO:0002532(production of molecular mediator involved in inflammatory response);GO:0002639(positive regulation of immunoglobulin production);GO:0004896(cytokine receptor activity);GO:0005515(protein binding);GO:0005576(extracellular region);GO:0005615(extracellular space);GO:0005886(plasma membrane);GO:0016020(membrane);GO:0016021(integral component of membrane);G…	04060(Cytokine-cytokine receptor interaction);04151(PI3K-Akt signaling pathway);04630(Jak-STAT signaling pathway);04640(Hematopoietic cell lineage);04658(Th1 and Th2 cell differentiation);04659(Th17 cell differentiation);05200(Pathways in cancer);05321(Inflammatory bowel disease (IBD))	K05071	NA
0	ENSMUSG00000036402	Gng12	1.52042	1.1055	0.459777	0.494	0.538	0	0	guanine nucleotide binding protein (G protein), gamma 12 [Source:MGI Symbol;Acc:MGI:1336171]	GO:0003924(GTPase activity);GO:0005834(heterotrimeric G-protein complex);GO:0005884(actin filament);GO:0005886(plasma membrane);GO:0007165(signal transduction);GO:0007186(G protein-coupled receptor signaling pathway);GO:0016020(membrane);GO:0021987(cerebral cortex development);GO:0030165(PDZ domain binding);GO:0032496(response to lipopolysaccharide);GO:0042301(phosphate ion binding)	04010(MAPK signaling pathway);04014(Ras signaling pathway);04062(Chemokine signaling pathway);04151(PI3K-Akt signaling pathway);04371(Apelin signaling pathway);04713(Circadian entrainment);04723(Retrograde endocannabinoid signaling);04724(Glutamatergic synapse);04725(Cholinergic synapse);04726(Serotonergic synapse);04727(GABAergic synapse);04728(Dopaminergic synapse);04810(Regulation of actin cyt…	K04347	NA
0	ENSMUSG00000024942	Capn1	2.49228	1.81224	0.459691	0.665	0.72	0	0	calpain 1 [Source:MGI Symbol;Acc:MGI:88263]	GO:0004198(calcium-dependent cysteine-type endopeptidase activity);GO:0005509(calcium ion binding);GO:0005515(protein binding);GO:0005622(intracellular);GO:0005737(cytoplasm);GO:0005739(mitochondrion);GO:0005764(lysosome);GO:0005829(cytosol);GO:0005886(plasma membrane);GO:0006508(proteolysis);GO:0008092(cytoskeletal protein binding);GO:0008233(peptidase activity);GO:0008234(cysteine-type peptidas…	04141(Protein processing in endoplasmic reticulum);04210(Apoptosis);04217(Necroptosis);04218(Cellular senescence);05010(Alzheimer disease)	K01367	EC:3.4.22.52
0	ENSMUSG00000048249	Crebrf	0.922331	0.671568	0.45775	0.323	0.288	0	0	CREB3 regulatory factor [Source:MGI Symbol;Acc:MGI:1924378]	GO:0000122(negative regulation of transcription by RNA polymerase II);GO:0000977(RNA polymerase II regulatory region sequence-specific DNA binding);GO:0001228(DNA-binding transcription activator activity, RNA polymerase II-specific);GO:0003700(DNA-binding transcription factor activity);GO:0005634(nucleus);GO:0005737(cytoplasm);GO:0006355(regulation of transcription, DNA-templated);GO:0006986(resp…	NA	K21554	NA
0	ENSMUSG00000029570	Lfng	0.50844	0.370257	0.457548	0.163	0.084	0	0	LFNG O-fucosylpeptide 3-beta-N-acetylglucosaminyltransferase [Source:MGI Symbol;Acc:MGI:1095413]	GO:0000139(Golgi membrane);GO:0001541(ovarian follicle development);GO:0001756(somitogenesis);GO:0002315(marginal zone B cell differentiation);GO:0005794(Golgi apparatus);GO:0007275(multicellular organism development);GO:0007386(compartment pattern specification);GO:0007389(pattern specification process);GO:0008375(acetylglucosaminyltransferase activity);GO:0008593(regulation of Notch signaling p…	00514(Other types of O-glycan biosynthesis);04330(Notch signaling pathway);05165(Human papillomavirus infection)	K05948	EC:2.4.1.222
0	ENSMUSG00000021000	Mia2	1.54268	1.12353	0.457402	0.474	0.521	0	0	melanoma inhibitory activity 2 [Source:MGI Symbol;Acc:MGI:2159614]	GO:0005515(protein binding);GO:0016020(membrane);GO:0016021(integral component of membrane)	NA	NA	NA
0	ENSMUSG00000008393	Carhsp1	1.34099	0.976642	0.457392	0.451	0.489	0	0	calcium regulated heat stable protein 1 [Source:MGI Symbol;Acc:MGI:1196368]	GO:0000177(cytoplasmic exosome (RNase complex));GO:0000932(P-body);GO:0003676(nucleic acid binding);GO:0003723(RNA binding);GO:0003730(mRNA 3'-UTR binding);GO:0005515(protein binding);GO:0005737(cytoplasm);GO:0005829(cytosol);GO:0043186(P granule);GO:0043488(regulation of mRNA stability)	NA	NA	NA
0	ENSMUSG00000040613	Apobec1	0.596528	0.434997	0.455582	0.208	0.128	0	0	apolipoprotein B mRNA editing enzyme, catalytic polypeptide 1 [Source:MGI Symbol;Acc:MGI:103298]	GO:0003723(RNA binding);GO:0003729(mRNA binding);GO:0003824(catalytic activity);GO:0004126(cytidine deaminase activity);GO:0004131(cytosine deaminase activity);GO:0005515(protein binding);GO:0005634(nucleus);GO:0005737(cytoplasm);GO:0006397(mRNA processing);GO:0006641(triglyceride metabolic process);GO:0006970(response to osmotic stress);GO:0008047(enzyme activator activity);GO:0008270(zinc ion b…	NA	K16932	EC:3.5.4.36
0	ENSMUSG00000028961	Pgd	6.98629	5.09475	0.455516	0.928	0.934	0	0	phosphogluconate dehydrogenase [Source:MGI Symbol;Acc:MGI:97553]	GO:0004616(phosphogluconate dehydrogenase (decarboxylating) activity);GO:0005737(cytoplasm);GO:0005975(carbohydrate metabolic process);GO:0006098(pentose-phosphate shunt);GO:0006739(NADP metabolic process);GO:0009051(pentose-phosphate shunt, oxidative branch);GO:0016491(oxidoreductase activity);GO:0019322(pentose biosynthetic process);GO:0019521(D-gluconate metabolic process);GO:0030246(carbohydr…	00030(Pentose phosphate pathway);00480(Glutathione metabolism)	K00033	1.1.1.343;EC:1.1.1.44
0	ENSMUSG00000071369	Map3k5	0.824541	0.60139	0.45529	0.28	0.25	0	0	mitogen-activated protein kinase kinase kinase 5 [Source:MGI Symbol;Acc:MGI:1346876]	GO:0000165(MAPK cascade);GO:0000166(nucleotide binding);GO:0000186(activation of MAPKK activity);GO:0000187(activation of MAPK activity);GO:0000287(magnesium ion binding);GO:0001934(positive regulation of protein phosphorylation);GO:0002376(immune system process);GO:0002931(response to ischemia);GO:0004672(protein kinase activity);GO:0004674(protein serine/threonine kinase activity);GO:0004709(MA…	01524(Platinum drug resistance);04010(MAPK signaling pathway);04071(Sphingolipid signaling pathway);04141(Protein processing in endoplasmic reticulum);04210(Apoptosis);04530(Tight junction);04668(TNF signaling pathway);04714(Thermogenesis);04722(Neurotrophin signaling pathway);04932(Non-alcoholic fatty liver disease (NAFLD));05014(Amyotrophic lateral sclerosis (ALS));05418(Fluid shear stress and …	K04426	EC:2.7.11.25
0	ENSMUSG00000075595	Zfp652	1.12671	0.822239	0.454488	0.383	0.384	0	0	zinc finger protein 652 [Source:MGI Symbol;Acc:MGI:2442221]	GO:0003676(nucleic acid binding);GO:0003677(DNA binding);GO:0005634(nucleus);GO:0008150(biological_process);GO:0046872(metal ion binding)	NA	NA	NA
0	ENSMUSG00000000078	Klf6	4.94116	3.61013	0.452798	0.802	0.848	0	0	Kruppel-like factor 6 [Source:MGI Symbol;Acc:MGI:1346318]	GO:0000978(RNA polymerase II proximal promoter sequence-specific DNA binding);GO:0001228(DNA-binding transcription activator activity, RNA polymerase II-specific);GO:0001650(fibrillar center);GO:0003676(nucleic acid binding);GO:0005634(nucleus);GO:0005730(nucleolus);GO:0005829(cytosol);GO:0043231(intracellular membrane-bounded organelle);GO:0045944(positive regulation of transcription by RNA poly…	NA	K09207	NA
0	ENSMUSG00000049744	Arhgap15	2.48135	1.81304	0.452718	0.644	0.685	0	0	Rho GTPase activating protein 15 [Source:MGI Symbol;Acc:MGI:1923367]	GO:0005096(GTPase activator activity);GO:0005737(cytoplasm);GO:0007165(signal transduction);GO:0008360(regulation of cell shape);GO:0016020(membrane);GO:0043087(regulation of GTPase activity);GO:0043547(positive regulation of GTPase activity)	NA	K20637	NA
0	ENSMUSG00000064109	Hcst	4.37395	3.19595	0.452693	0.833	0.862	0	0	hematopoietic cell signal transducer [Source:MGI Symbol;Acc:MGI:1344360]	GO:0005102(signaling receptor binding);GO:0005515(protein binding);GO:0006468(protein phosphorylation);GO:0009986(cell surface);GO:0014068(positive regulation of phosphatidylinositol 3-kinase signaling);GO:0016020(membrane);GO:0016021(integral component of membrane);GO:0043548(phosphatidylinositol 3-kinase binding);GO:0050776(regulation of immune response)	04650(Natural killer cell mediated cytotoxicity)	K07988	NA
0	ENSMUSG00000022895	Ets2	0.829574	0.606196	0.452587	0.27	0.26	0	0	E26 avian leukemia oncogene 2, 3' domain [Source:MGI Symbol;Acc:MGI:95456]	GO:0000122(negative regulation of transcription by RNA polymerase II);GO:0000977(RNA polymerase II regulatory region sequence-specific DNA binding);GO:0000978(RNA polymerase II proximal promoter sequence-specific DNA binding);GO:0000981(DNA-binding transcription factor activity, RNA polymerase II-specific);GO:0001227(DNA-binding transcription repressor activity, RNA polymerase II-specific);GO:000…	04014(Ras signaling pathway);05166(Human T-cell leukemia virus 1 infection)	NA	NA
0	ENSMUSG00000025907	Rb1cc1	1.74754	1.27716	0.45239	0.514	0.561	0	0	RB1-inducible coiled-coil 1 [Source:MGI Symbol;Acc:MGI:1341850]	GO:0000045(autophagosome assembly);GO:0000407(phagophore assembly site);GO:0000422(autophagy of mitochondrion);GO:0001889(liver development);GO:0001934(positive regulation of protein phosphorylation);GO:0005515(protein binding);GO:0005634(nucleus);GO:0005737(cytoplasm);GO:0005764(lysosome);GO:0005829(cytosol);GO:0006914(autophagy);GO:0007049(cell cycle);GO:0007507(heart development);GO:0019898(ex…	04140(Autophagy - animal);04211(Longevity regulating pathway)	K17589	NA
0	ENSMUSG00000058318	Phf21a	0.885027	0.647366	0.45114	0.308	0.279	0	0	PHD finger protein 21A [Source:MGI Symbol;Acc:MGI:2384756]	GO:0000118(histone deacetylase complex);GO:0003682(chromatin binding);GO:0005634(nucleus);GO:0046872(metal ion binding);GO:1990391(DNA repair complex)	NA	NA	NA
0	ENSMUSG00000003541	Ier3	1.08737	0.795753	0.450448	0.272	0.32	0	0	immediate early response 3 [Source:MGI Symbol;Acc:MGI:104814]	GO:0005634(nucleus);GO:0043066(negative regulation of apoptotic process);GO:2001020(regulation of response to DNA damage stimulus)	NA	NA	NA
0	ENSMUSG00000024451	Arap3	1.49595	1.0953	0.449733	0.48	0.516	0	0	ArfGAP with RhoGAP domain, ankyrin repeat and PH domain 3 [Source:MGI Symbol;Acc:MGI:2147274]	GO:0001726(ruffle);GO:0005096(GTPase activator activity);GO:0005515(protein binding);GO:0005547(phosphatidylinositol-3,4,5-trisphosphate binding);GO:0005737(cytoplasm);GO:0005856(cytoskeleton);GO:0005886(plasma membrane);GO:0007165(signal transduction);GO:0016020(membrane);GO:0030027(lamellipodium);GO:0042995(cell projection);GO:0043325(phosphatidylinositol-3,4-bisphosphate binding);GO:0043547(po…	04015(Rap1 signaling pathway);04024(cAMP signaling pathway);04144(Endocytosis)	K12490	NA
0	ENSMUSG00000002233	Rhoc	0.474459	0.347413	0.449633	0.197	0.067	0	0	ras homolog family member C [Source:MGI Symbol;Acc:MGI:106028]	GO:0000166(nucleotide binding);GO:0000281(mitotic cytokinesis);GO:0003924(GTPase activity);GO:0005515(protein binding);GO:0005525(GTP binding);GO:0005622(intracellular);GO:0005634(nucleus);GO:0005737(cytoplasm);GO:0005829(cytosol);GO:0005886(plasma membrane);GO:0005938(cell cortex);GO:0007015(actin filament organization);GO:0007264(small GTPase mediated signal transduction);GO:0007266(Rho protein…	NA	K07857	NA
0	ENSMUSG00000078783	Gm9733	0.542655	0.397394	0.449465	0.199	0.129	0	0	predicted gene 9733 [Source:MGI Symbol;Acc:MGI:3780136]	GO:0003674(molecular_function);GO:0005886(plasma membrane);GO:0008150(biological_process)	04380(Osteoclast differentiation)	K06551	NA
0	ENSMUSG00000034902	Pip5k1c	0.695506	0.510065	0.447382	0.257	0.208	0	0	phosphatidylinositol-4-phosphate 5-kinase, type 1 gamma [Source:MGI Symbol;Acc:MGI:1298224]	GO:0000166(nucleotide binding);GO:0001891(phagocytic cup);GO:0001931(uropod);GO:0005515(protein binding);GO:0005524(ATP binding);GO:0005654(nucleoplasm);GO:0005737(cytoplasm);GO:0005829(cytosol);GO:0005886(plasma membrane);GO:0005912(adherens junction);GO:0005925(focal adhesion);GO:0006661(phosphatidylinositol biosynthetic process);GO:0006887(exocytosis);GO:0006897(endocytosis);GO:0006909(phagocy…	00562(Inositol phosphate metabolism);04070(Phosphatidylinositol signaling system);04072(Phospholipase D signaling pathway);04144(Endocytosis);04510(Focal adhesion);04666(Fc gamma R-mediated phagocytosis);04810(Regulation of actin cytoskeleton);05231(Choline metabolism in cancer)	K00889	EC:2.7.1.68
0	ENSMUSG00000053338	Tarm1	0.741855	0.544694	0.445691	0.294	0.197	0	0	T cell-interacting, activating receptor on myeloid cells 1 [Source:MGI Symbol;Acc:MGI:2442280]	GO:0002250(adaptive immune response);GO:0002376(immune system process);GO:0005886(plasma membrane);GO:0016020(membrane);GO:0016021(integral component of membrane);GO:0034987(immunoglobulin receptor binding);GO:0045087(innate immune response);GO:1900017(positive regulation of cytokine production involved in inflammatory response);GO:2000515(negative regulation of CD4-positive, alpha-beta T cell ac…	NA	NA	NA
0	ENSMUSG00000092418	Gm20406	0.600872	0.441296	0.44531	0.226	0.138	0	0	predicted gene 20406 [Source:MGI Symbol;Acc:MGI:5141871]	NA	NA	NA	NA
0	ENSMUSG00000031652	N4bp1	1.89252	1.39097	0.444224	0.549	0.618	0	0	NEDD4 binding protein 1 [Source:MGI Symbol;Acc:MGI:2136825]	GO:0003723(RNA binding);GO:0005515(protein binding);GO:0005634(nucleus);GO:0005730(nucleolus);GO:0016605(PML body);GO:0031397(negative regulation of protein ubiquitination);GO:0032435(negative regulation of proteasomal ubiquitin-dependent protein catabolic process);GO:0034644(cellular response to UV)	NA	NA	NA
0	ENSMUSG00000027878	Notch2	0.962114	0.707446	0.443589	0.334	0.273	0	0	notch 2 [Source:MGI Symbol;Acc:MGI:97364]	GO:0003184(pulmonary valve morphogenesis);GO:0005509(calcium ion binding);GO:0005515(protein binding);GO:0005634(nucleus);GO:0005654(nucleoplasm);GO:0005886(plasma membrane);GO:0005887(integral component of plasma membrane);GO:0006355(regulation of transcription, DNA-templated);GO:0007050(cell cycle arrest);GO:0007219(Notch signaling pathway);GO:0007275(multicellular organism development);GO:0009…	01522(Endocrine resistance);04330(Notch signaling pathway);04658(Th1 and Th2 cell differentiation);04919(Thyroid hormone signaling pathway);05165(Human papillomavirus infection);05200(Pathways in cancer);05206(MicroRNAs in cancer);05224(Breast cancer)	K20994	NA
0	ENSMUSG00000022831	Hcls1	3.45075	2.53847	0.442948	0.778	0.827	0	0	hematopoietic cell specific Lyn substrate 1 [Source:MGI Symbol;Acc:MGI:104568]	GO:0000122(negative regulation of transcription by RNA polymerase II);GO:0001085(RNA polymerase II transcription factor binding);GO:0003779(actin binding);GO:0005515(protein binding);GO:0005634(nucleus);GO:0005667(transcription factor complex);GO:0005737(cytoplasm);GO:0005739(mitochondrion);GO:0005829(cytosol);GO:0005886(plasma membrane);GO:0008284(positive regulation of cell population prolifera…	04530(Tight junction);05100(Bacterial invasion of epithelial cells);05205(Proteoglycans in cancer)	K06106	NA
0	ENSMUSG00000031377	Bmx	1.80552	1.32888	0.442205	0.537	0.523	0	0	BMX non-receptor tyrosine kinase [Source:MGI Symbol;Acc:MGI:1101778]	GO:0000166(nucleotide binding);GO:0002250(adaptive immune response);GO:0004672(protein kinase activity);GO:0004713(protein tyrosine kinase activity);GO:0004715(non-membrane spanning protein tyrosine kinase activity);GO:0005524(ATP binding);GO:0005654(nucleoplasm);GO:0005737(cytoplasm);GO:0005886(plasma membrane);GO:0006468(protein phosphorylation);GO:0006915(apoptotic process);GO:0007155(cell adh…	NA	K08896	EC:2.7.10.2
0	ENSMUSG00000020700	Map3k3	0.926092	0.681708	0.442002	0.339	0.321	0	0	mitogen-activated protein kinase kinase kinase 3 [Source:MGI Symbol;Acc:MGI:1346874]	GO:0000165(MAPK cascade);GO:0000166(nucleotide binding);GO:0000186(activation of MAPKK activity);GO:0001568(blood vessel development);GO:0004672(protein kinase activity);GO:0004674(protein serine/threonine kinase activity);GO:0004709(MAP kinase kinase kinase activity);GO:0005515(protein binding);GO:0005524(ATP binding);GO:0005737(cytoplasm);GO:0006468(protein phosphorylation);GO:0016301(kinase ac…	04010(MAPK signaling pathway);04722(Neurotrophin signaling pathway);04912(GnRH signaling pathway);05166(Human T-cell leukemia virus 1 infection)	NA	NA
0	ENSMUSG00000003847	Nfat5	1.02214	0.75295	0.440963	0.333	0.328	0	0	nuclear factor of activated T cells 5 [Source:MGI Symbol;Acc:MGI:1859333]	GO:0000978(RNA polymerase II proximal promoter sequence-specific DNA binding);GO:0001228(DNA-binding transcription activator activity, RNA polymerase II-specific);GO:0001816(cytokine production);GO:0003677(DNA binding);GO:0003682(chromatin binding);GO:0003700(DNA-binding transcription factor activity);GO:0005634(nucleus);GO:0005654(nucleoplasm);GO:0005667(transcription factor complex);GO:0005737(…	NA	K17335	NA
0	ENSMUSG00000074417	Gm14548	0.709495	0.522739	0.440703	0.27	0.174	0	0	predicted gene 14548 [Source:MGI Symbol;Acc:MGI:3709645]	GO:0003674(molecular_function);GO:0005575(cellular_component);GO:0008150(biological_process)	04380(Osteoclast differentiation)	K06512	NA
0	ENSMUSG00000032640	Chsy1	0.561954	0.41471	0.438348	0.201	0.136	0	0	chondroitin sulfate synthase 1 [Source:MGI Symbol;Acc:MGI:2681120]	GO:0002063(chondrocyte development);GO:0005576(extracellular region);GO:0005794(Golgi apparatus);GO:0008376(acetylgalactosaminyltransferase activity);GO:0009954(proximal/distal pattern formation);GO:0016020(membrane);GO:0016021(integral component of membrane);GO:0016740(transferase activity);GO:0016757(transferase activity, transferring glycosyl groups);GO:0030206(chondroitin sulfate biosynthetic…	00532(Glycosaminoglycan biosynthesis - chondroitin sulfate / dermatan sulfate)	K13499	2.4.1.226;EC:2.4.1.175
0	ENSMUSG00000023861	Mpc1	2.27693	1.68066	0.438061	0.598	0.694	0	0	mitochondrial pyruvate carrier 1 [Source:MGI Symbol;Acc:MGI:1915240]	GO:0005739(mitochondrion);GO:0005743(mitochondrial inner membrane);GO:0006850(mitochondrial pyruvate transmembrane transport);GO:0016020(membrane);GO:0016021(integral component of membrane);GO:0031305(integral component of mitochondrial inner membrane);GO:0050833(pyruvate transmembrane transporter activity);GO:0061732(mitochondrial acetyl-CoA biosynthetic process from pyruvate);GO:1990830(cellula…	NA	K22138	NA
0	ENSMUSG00000097589	Dleu2	2.28982	1.69169	0.436773	0.575	0.611	0	0	deleted in lymphocytic leukemia, 2 [Source:MGI Symbol;Acc:MGI:1934030]	NA	NA	NA	NA
0	ENSMUSG00000039936	Pik3cd	1.13574	0.839356	0.43628	0.381	0.395	0	0	phosphatidylinositol-4,5-bisphosphate 3-kinase catalytic subunit delta [Source:MGI Symbol;Acc:MGI:1098211]	GO:0000166(nucleotide binding);GO:0001782(B cell homeostasis);GO:0002250(adaptive immune response);GO:0002376(immune system process);GO:0005524(ATP binding);GO:0005737(cytoplasm);GO:0005829(cytosol);GO:0005886(plasma membrane);GO:0005942(phosphatidylinositol 3-kinase complex);GO:0006468(protein phosphorylation);GO:0006935(chemotaxis);GO:0006954(inflammatory response);GO:0007166(cell surface recep…	00562(Inositol phosphate metabolism);01521(EGFR tyrosine kinase inhibitor resistance);01522(Endocrine resistance);01524(Platinum drug resistance);04012(ErbB signaling pathway);04014(Ras signaling pathway);04015(Rap1 signaling pathway);04024(cAMP signaling pathway);04062(Chemokine signaling pathway);04066(HIF-1 signaling pathway);04068(FoxO signaling pathway);04070(Phosphatidylinositol signaling s…	K00922	EC:2.7.1.153
0	ENSMUSG00000059182	Skap2	3.00011	2.21769	0.435956	0.721	0.787	0	0	src family associated phosphoprotein 2 [Source:MGI Symbol;Acc:MGI:1889206]	GO:0005515(protein binding);GO:0005654(nucleoplasm);GO:0005737(cytoplasm);GO:0005829(cytosol);GO:0005886(plasma membrane);GO:0008285(negative regulation of cell population proliferation);GO:0042113(B cell activation)	NA	NA	NA
0	ENSMUSG00000030707	Coro1a	20.6873	15.3016	0.435068	0.998	0.979	0	0	coronin, actin binding protein 1A [Source:MGI Symbol;Acc:MGI:1345961]	GO:0001772(immunological synapse);GO:0001845(phagolysosome assembly);GO:0001891(phagocytic cup);GO:0003779(actin binding);GO:0003785(actin monomer binding);GO:0005515(protein binding);GO:0005737(cytoplasm);GO:0005769(early endosome);GO:0005829(cytosol);GO:0005856(cytoskeleton);GO:0005884(actin filament);GO:0005886(plasma membrane);GO:0005911(cell-cell junction);GO:0005938(cell cortex);GO:0006816(…	04145(Phagosome);05152(Tuberculosis)	K13882	NA
0	ENSMUSG00000001847	Rac1	3.27571	2.42457	0.434078	0.757	0.805	0	0	Rac family small GTPase 1 [Source:MGI Symbol;Acc:MGI:97845]	GO:0000139(Golgi membrane);GO:0000166(nucleotide binding);GO:0000242(pericentriolar material);GO:0001764(neuron migration);GO:0001891(phagocytic cup);GO:0001934(positive regulation of protein phosphorylation);GO:0002093(auditory receptor cell morphogenesis);GO:0002551(mast cell chemotaxis);GO:0003382(epithelial cell morphogenesis);GO:0003924(GTPase activity);GO:0005515(protein binding);GO:0005525…	04010(MAPK signaling pathway);04014(Ras signaling pathway);04015(Rap1 signaling pathway);04024(cAMP signaling pathway);04062(Chemokine signaling pathway);04071(Sphingolipid signaling pathway);04145(Phagosome);04151(PI3K-Akt signaling pathway);04310(Wnt signaling pathway);04360(Axon guidance);04370(VEGF signaling pathway);04380(Osteoclast differentiation);04510(Focal adhesion);04520(Adherens junct…	K04392	NA
0	ENSMUSG00000045176	Borcs6	0.966929	0.715831	0.43379	0.358	0.355	0	0	BLOC-1 related complex subunit 6 [Source:MGI Symbol;Acc:MGI:1919173]	GO:0005515(protein binding);GO:0005764(lysosome);GO:0005765(lysosomal membrane);GO:0016020(membrane);GO:0032418(lysosome localization);GO:0099078(BORC complex)	NA	K20820	NA
0	ENSMUSG00000024750	Zfand5	1.99642	1.47891	0.432883	0.533	0.616	0	0	zinc finger, AN1-type domain 5 [Source:MGI Symbol;Acc:MGI:1278334]	GO:0001701(in utero embryonic development);GO:0001944(vasculature development);GO:0003016(respiratory system process);GO:0003677(DNA binding);GO:0005737(cytoplasm);GO:0008270(zinc ion binding);GO:0010761(fibroblast migration);GO:0046872(metal ion binding);GO:0048008(platelet-derived growth factor receptor signaling pathway);GO:0048705(skeletal system morphogenesis);GO:0048745(smooth muscle tissue…	NA	NA	NA
0	ENSMUSG00000054008	Ndst1	1.24669	0.923692	0.432614	0.415	0.403	0	0	N-deacetylase/N-sulfotransferase (heparan glucosaminyl) 1 [Source:MGI Symbol;Acc:MGI:104719]	GO:0000139(Golgi membrane);GO:0000271(polysaccharide biosynthetic process);GO:0003279(cardiac septum development);GO:0003824(catalytic activity);GO:0005515(protein binding);GO:0005794(Golgi apparatus);GO:0006476(protein deacetylation);GO:0006477(protein sulfation);GO:0006954(inflammatory response);GO:0007507(heart development);GO:0007585(respiratory gaseous exchange);GO:0008146(sulfotransferase a…	00534(Glycosaminoglycan biosynthesis - heparan sulfate / heparin)	K02576	2.8.2.-;EC:3.1.1.-
0	ENSMUSG00000097779	4833407H14Rik	0.515646	0.382241	0.431897	0.186	0.104	0	0	RIKEN cDNA 4833407H14 gene [Source:MGI Symbol;Acc:MGI:1921149]	NA	NA	NA	NA
0	ENSMUSG00000024773	Atg2a	1.18479	0.878906	0.430852	0.392	0.408	0	0	autophagy related 2A [Source:MGI Symbol;Acc:MGI:1916291]	GO:0000045(autophagosome assembly);GO:0000407(phagophore assembly site);GO:0000422(autophagy of mitochondrion);GO:0003674(molecular_function);GO:0005634(nucleus);GO:0005811(lipid droplet);GO:0005829(cytosol);GO:0006914(autophagy);GO:0016020(membrane);GO:0019898(extrinsic component of membrane);GO:0034045(phagophore assembly site membrane);GO:0043231(intracellular membrane-bounded organelle)	04136(Autophagy - other);04140(Autophagy - animal)	K17906	NA
0	ENSMUSG00000024066	Xdh	2.78363	2.06791	0.428791	0.685	0.735	0	0	xanthine dehydrogenase [Source:MGI Symbol;Acc:MGI:98973]	GO:0001933(negative regulation of protein phosphorylation);GO:0001937(negative regulation of endothelial cell proliferation);GO:0004854(xanthine dehydrogenase activity);GO:0004855(xanthine oxidase activity);GO:0005506(iron ion binding);GO:0005515(protein binding);GO:0005576(extracellular region);GO:0005615(extracellular space);GO:0005737(cytoplasm);GO:0005777(peroxisome);GO:0005829(cytosol);GO:00…	00230(Purine metabolism);00232(Caffeine metabolism);00983(Drug metabolism - other enzymes);04146(Peroxisome)	K00106	1.17.3.2;EC:1.17.1.4
0	ENSMUSG00000027009	Itga4	0.953644	0.708902	0.427866	0.218	0.258	0	0	integrin alpha 4 [Source:MGI Symbol;Acc:MGI:96603]	GO:0001968(fibronectin binding);GO:0002687(positive regulation of leukocyte migration);GO:0003366(cell-matrix adhesion involved in ameboidal cell migration);GO:0003823(antigen binding);GO:0005886(plasma membrane);GO:0007155(cell adhesion);GO:0007159(leukocyte cell-cell adhesion);GO:0007160(cell-matrix adhesion);GO:0007229(integrin-mediated signaling pathway);GO:0008305(integrin complex);GO:000998…	04151(PI3K-Akt signaling pathway);04510(Focal adhesion);04512(ECM-receptor interaction);04514(Cell adhesion molecules (CAMs));04640(Hematopoietic cell lineage);04670(Leukocyte transendothelial migration);04672(Intestinal immune network for IgA production);04810(Regulation of actin cytoskeleton);05140(Leishmaniasis);05165(Human papillomavirus infection);05410(Hypertrophic cardiomyopathy (HCM));054…	K06483	NA
0	ENSMUSG00000026313	Hdac4	1.14899	0.854207	0.427712	0.392	0.4	0	0	histone deacetylase 4 [Source:MGI Symbol;Acc:MGI:3036234]	GO:0000118(histone deacetylase complex);GO:0000122(negative regulation of transcription by RNA polymerase II);GO:0000978(RNA polymerase II proximal promoter sequence-specific DNA binding);GO:0001085(RNA polymerase II transcription factor binding);GO:0001501(skeletal system development);GO:0002076(osteoblast development);GO:0003677(DNA binding);GO:0003682(chromatin binding);GO:0003714(transcriptio…	04371(Apelin signaling pathway);05034(Alcoholism);05203(Viral carcinogenesis)	K11406	EC:3.5.1.98
0	ENSMUSG00000022508	Bcl6	0.773408	0.575103	0.42741	0.278	0.248	0	0	B cell leukemia/lymphoma 6 [Source:MGI Symbol;Acc:MGI:107187]	GO:0000122(negative regulation of transcription by RNA polymerase II);GO:0000902(cell morphogenesis);GO:0000977(RNA polymerase II regulatory region sequence-specific DNA binding);GO:0001161(intronic transcription regulatory region sequence-specific DNA binding);GO:0001227(DNA-binding transcription repressor activity, RNA polymerase II-specific);GO:0001953(negative regulation of cell-matrix adhesi…	04068(FoxO signaling pathway);05202(Transcriptional misregulation in cancer)	K15618	NA
0	ENSMUSG00000106205	C230096K16Rik	0.671352	0.499664	0.42611	0.232	0.157	0	0	RIKEN cDNA C230096K16 gene [Source:MGI Symbol;Acc:MGI:3041194]	NA	NA	NA	NA
0	ENSMUSG00000034595	Ppp1r18	3.45345	2.57112	0.42564	0.77	0.837	0	0	protein phosphatase 1, regulatory subunit 18 [Source:MGI Symbol;Acc:MGI:1923698]	GO:0003674(molecular_function);GO:0003779(actin binding);GO:0005575(cellular_component);GO:0005737(cytoplasm);GO:0005856(cytoskeleton);GO:0008150(biological_process);GO:0019902(phosphatase binding)	NA	K17559	NA
0	ENSMUSG00000024456	Diaph1	3.13865	2.33832	0.42467	0.73	0.79	0	0	diaphanous related formin 1 [Source:MGI Symbol;Acc:MGI:1194490]	GO:0003779(actin binding);GO:0005515(protein binding);GO:0005522(profilin binding);GO:0005634(nucleus);GO:0005737(cytoplasm);GO:0005815(microtubule organizing center);GO:0005819(spindle);GO:0005856(cytoskeleton);GO:0005886(plasma membrane);GO:0005903(brush border);GO:0007010(cytoskeleton organization);GO:0007015(actin filament organization);GO:0007420(brain development);GO:0007605(sensory percept…	04510(Focal adhesion);04810(Regulation of actin cytoskeleton);04933(AGE-RAGE signaling pathway in diabetic complications)	K05740	NA
0	ENSMUSG00000039158	Akna	1.6905	1.26038	0.423588	0.52	0.573	0	0	AT-hook transcription factor [Source:MGI Symbol;Acc:MGI:2140340]	GO:0000978(RNA polymerase II proximal promoter sequence-specific DNA binding);GO:0001228(DNA-binding transcription activator activity, RNA polymerase II-specific);GO:0001650(fibrillar center);GO:0003677(DNA binding);GO:0005634(nucleus);GO:0005654(nucleoplasm);GO:0005813(centrosome);GO:0005829(cytosol);GO:0043231(intracellular membrane-bounded organelle);GO:0045944(positive regulation of transcrip…	NA	K21404	NA
0	ENSMUSG00000056529	Ptafr	0.940348	0.701193	0.423382	0.313	0.323	0	0	platelet-activating factor receptor [Source:MGI Symbol;Acc:MGI:106066]	GO:0001530(lipopolysaccharide binding);GO:0001816(cytokine production);GO:0001875(lipopolysaccharide receptor activity);GO:0002693(positive regulation of cellular extravasation);GO:0004930(G protein-coupled receptor activity);GO:0004992(platelet activating factor receptor activity);GO:0005543(phospholipid binding);GO:0005886(plasma membrane);GO:0006357(regulation of transcription by RNA polymeras…	04020(Calcium signaling pathway);04080(Neuroactive ligand-receptor interaction);05150(Staphylococcus aureus infection)	K04279	NA
0	ENSMUSG00000021365	Nedd9	1.28231	0.956267	0.423262	0.435	0.462	0	0	neural precursor cell expressed, developmentally down-regulated gene 9 [Source:MGI Symbol;Acc:MGI:97302]	GO:0000922(spindle pole);GO:0005515(protein binding);GO:0005634(nucleus);GO:0005654(nucleoplasm);GO:0005737(cytoplasm);GO:0005829(cytosol);GO:0005856(cytoskeleton);GO:0005886(plasma membrane);GO:0005938(cell cortex);GO:0007049(cell cycle);GO:0007155(cell adhesion);GO:0016477(cell migration);GO:0030335(positive regulation of cell migration);GO:0040008(regulation of growth);GO:0051301(cell division…	NA	K16832	NA
0	ENSMUSG00000042364	Snx18	1.64427	1.22665	0.422723	0.507	0.564	0	0	sorting nexin 18 [Source:MGI Symbol;Acc:MGI:2137642]	GO:0000278(mitotic cell cycle);GO:0000281(mitotic cytokinesis);GO:0005515(protein binding);GO:0005546(phosphatidylinositol-4,5-bisphosphate binding);GO:0006897(endocytosis);GO:0015031(protein transport);GO:0016020(membrane);GO:0016197(endosomal transport);GO:0030136(clathrin-coated vesicle);GO:0030659(cytoplasmic vesicle membrane);GO:0031234(extrinsic component of cytoplasmic side of plasma membr…	NA	K17923	NA
0	ENSMUSG00000038274	Fau	28.2403	21.0764	0.422123	0.999	0.98	0	0	Finkel-Biskis-Reilly murine sarcoma virus (FBR-MuSV) ubiquitously expressed (fox derived) [Source:MGI Symbol;Acc:MGI:102547]	GO:0002227(innate immune response in mucosa);GO:0003735(structural constituent of ribosome);GO:0005515(protein binding);GO:0005615(extracellular space);GO:0005622(intracellular);GO:0005840(ribosome);GO:0006412(translation);GO:0019731(antibacterial humoral response);GO:0022627(cytosolic small ribosomal subunit);GO:0050830(defense response to Gram-positive bacterium);GO:0061844(antimicrobial humora…	03010(Ribosome)	K02983	NA
0	ENSMUSG00000030340	Scnn1a	0.721347	0.538471	0.421824	0.232	0.238	0	0	sodium channel, nonvoltage-gated 1 alpha [Source:MGI Symbol;Acc:MGI:101782]	GO:0005272(sodium channel activity);GO:0005737(cytoplasm);GO:0005887(integral component of plasma membrane);GO:0006811(ion transport);GO:0006814(sodium ion transport);GO:0015280(ligand-gated sodium channel activity);GO:0016020(membrane);GO:0016021(integral component of membrane);GO:0016324(apical plasma membrane);GO:0031514(motile cilium);GO:0034706(sodium channel complex);GO:0035725(sodium ion t…	04742(Taste transduction);04960(Aldosterone-regulated sodium reabsorption)	K04824	NA
0	ENSMUSG00000026158	Ogfrl1	3.25382	2.43284	0.419496	0.721	0.786	0	0	opioid growth factor receptor-like 1 [Source:MGI Symbol;Acc:MGI:1917405]	GO:0004985(opioid receptor activity);GO:0005575(cellular_component);GO:0008150(biological_process);GO:0016020(membrane);GO:0038003(opioid receptor signaling pathway);GO:0038023(signaling receptor activity)	NA	NA	NA
0	ENSMUSG00000030798	Cd37	3.20856	2.40341	0.416841	0.735	0.795	0	0	CD37 antigen [Source:MGI Symbol;Acc:MGI:88330]	GO:0001772(immunological synapse);GO:0002639(positive regulation of immunoglobulin production);GO:0002920(regulation of humoral immune response);GO:0005887(integral component of plasma membrane);GO:0007166(cell surface receptor signaling pathway);GO:0008285(negative regulation of cell population proliferation);GO:0016020(membrane);GO:0016021(integral component of membrane);GO:0030886(negative reg…	04640(Hematopoietic cell lineage)	K06475	NA
0	ENSMUSG00000064339	mt-Rnr2	54.5518	40.8772	0.416329	1	0.998	0	0	mitochondrially encoded 16S rRNA [Source:MGI Symbol;Acc:MGI:102492]	NA	NA	NA	NA
0	ENSMUSG00000026469	Xpr1	1.04463	0.782957	0.415983	0.331	0.347	0	0	xenotropic and polytropic retrovirus receptor 1 [Source:MGI Symbol;Acc:MGI:97932]	GO:0000822(inositol hexakisphosphate binding);GO:0001618(virus receptor activity);GO:0005794(Golgi apparatus);GO:0005886(plasma membrane);GO:0009615(response to virus);GO:0015114(phosphate ion transmembrane transporter activity);GO:0015562(efflux transmembrane transporter activity);GO:0016020(membrane);GO:0016021(integral component of membrane);GO:0030643(cellular phosphate ion homeostasis);GO:00…	NA	NA	NA
0	ENSMUSG00000021069	Pygl	9.58591	7.18634	0.415658	0.956	0.95	0	0	liver glycogen phosphorylase [Source:MGI Symbol;Acc:MGI:97829]	GO:0000166(nucleotide binding);GO:0002060(purine nucleobase binding);GO:0003824(catalytic activity);GO:0004645(phosphorylase activity);GO:0005515(protein binding);GO:0005524(ATP binding);GO:0005737(cytoplasm);GO:0005975(carbohydrate metabolic process);GO:0005977(glycogen metabolic process);GO:0005980(glycogen catabolic process);GO:0006015(5-phosphoribose 1-diphosphate biosynthetic process);GO:000…	00500(Starch and sucrose metabolism);04217(Necroptosis);04910(Insulin signaling pathway);04922(Glucagon signaling pathway);04931(Insulin resistance)	K00688	EC:2.4.1.1
0	ENSMUSG00000089911	Mfsd14a	0.96388	0.722889	0.415078	0.355	0.35	0	0	major facilitator superfamily domain containing 14A [Source:MGI Symbol;Acc:MGI:1201609]	GO:0001675(acrosome assembly);GO:0005215(transporter activity);GO:0007283(spermatogenesis);GO:0007286(spermatid development);GO:0007289(spermatid nucleus differentiation);GO:0016020(membrane);GO:0016021(integral component of membrane);GO:0030382(sperm mitochondrion organization);GO:0055085(transmembrane transport)	NA	NA	NA
0	ENSMUSG00000026664	Phyh	0.731365	0.548519	0.415049	0.274	0.259	0	0	phytanoyl-CoA hydroxylase [Source:MGI Symbol;Acc:MGI:891978]	GO:0001561(fatty acid alpha-oxidation);GO:0003824(catalytic activity);GO:0005515(protein binding);GO:0005739(mitochondrion);GO:0005777(peroxisome);GO:0005782(peroxisomal matrix);GO:0006103(2-oxoglutarate metabolic process);GO:0006631(fatty acid metabolic process);GO:0006720(isoprenoid metabolic process);GO:0008198(ferrous iron binding);GO:0016491(oxidoreductase activity);GO:0019606(2-oxobutyrate …	04146(Peroxisome)	K00477	EC:1.14.11.18
0	ENSMUSG00000018932	Map2k3	0.999296	0.749831	0.414347	0.366	0.381	0	0	mitogen-activated protein kinase kinase 3 [Source:MGI Symbol;Acc:MGI:1346868]	GO:0000165(MAPK cascade);GO:0000166(nucleotide binding);GO:0000187(activation of MAPK activity);GO:0004672(protein kinase activity);GO:0004674(protein serine/threonine kinase activity);GO:0004708(MAP kinase kinase activity);GO:0004713(protein tyrosine kinase activity);GO:0005515(protein binding);GO:0005524(ATP binding);GO:0005737(cytoplasm);GO:0005829(cytosol);GO:0006468(protein phosphorylation);…	04010(MAPK signaling pathway);04015(Rap1 signaling pathway);04218(Cellular senescence);04620(Toll-like receptor signaling pathway);04664(Fc epsilon RI signaling pathway);04668(TNF signaling pathway);04714(Thermogenesis);04750(Inflammatory mediator regulation of TRP channels);04912(GnRH signaling pathway);05014(Amyotrophic lateral sclerosis (ALS));05145(Toxoplasmosis);05161(Hepatitis B);05164(Infl…	K04432	EC:2.7.12.2
0	ENSMUSG00000030474	Siglece	2.02478	1.51945	0.414223	0.571	0.654	0	0	sialic acid binding Ig-like lectin E [Source:MGI Symbol;Acc:MGI:1932475]	GO:0005515(protein binding);GO:0007155(cell adhesion);GO:0009897(external side of plasma membrane);GO:0016020(membrane);GO:0016021(integral component of membrane);GO:0030246(carbohydrate binding);GO:0033691(sialic acid binding);GO:0048029(monosaccharide binding);GO:0050728(negative regulation of inflammatory response);GO:0060101(negative regulation of phagocytosis, engulfment)	NA	NA	NA
0	ENSMUSG00000023845	Lnpep	1.64128	1.23169	0.414182	0.492	0.542	0	0	leucyl/cystinyl aminopeptidase [Source:MGI Symbol;Acc:MGI:2387123]	GO:0004177(aminopeptidase activity);GO:0005515(protein binding);GO:0005737(cytoplasm);GO:0005886(plasma membrane);GO:0005887(integral component of plasma membrane);GO:0006508(proteolysis);GO:0008233(peptidase activity);GO:0008237(metallopeptidase activity);GO:0008270(zinc ion binding);GO:0012505(endomembrane system);GO:0016020(membrane);GO:0016021(integral component of membrane);GO:0016787(hydrol…	04614(Renin-angiotensin system)	K01257	EC:3.4.11.3
0	ENSMUSG00000104291	A130071D04Rik	1.48912	1.11803	0.4135	0.437	0.451	0	0	RIKEN cDNA A130071D04 gene [Source:MGI Symbol;Acc:MGI:2444749]	NA	NA	NA	NA
0	ENSMUSG00000031431	Tsc22d3	1.23776	0.929881	0.412614	0.394	0.438	0	0	TSC22 domain family, member 3 [Source:MGI Symbol;Acc:MGI:1196284]	GO:0003700(DNA-binding transcription factor activity);GO:0005634(nucleus);GO:0005737(cytoplasm);GO:0006355(regulation of transcription, DNA-templated);GO:0006970(response to osmotic stress);GO:0070236(negative regulation of activation-induced cell death of T cells)	NA	NA	NA
0	ENSMUSG00000027502	Rtf2	1.5046	1.13046	0.412463	0.485	0.558	0	0	replication termination factor 2 [Source:MGI Symbol;Acc:MGI:1913654]	GO:0003677(DNA binding);GO:0005634(nucleus);GO:0005657(replication fork);GO:0071171(site-specific DNA replication termination at RTS1 barrier);GO:0072711(cellular response to hydroxyurea);GO:0097752(regulation of DNA stability);GO:1902979(mitotic DNA replication termination)	NA	NA	NA
0	ENSMUSG00000027215	Cd82	1.21426	0.912363	0.412395	0.419	0.468	0	0	CD82 antigen [Source:MGI Symbol;Acc:MGI:104651]	GO:0005887(integral component of plasma membrane);GO:0007166(cell surface receptor signaling pathway);GO:0016020(membrane);GO:0016021(integral component of membrane)	04115(p53 signaling pathway)	K06509	NA
0	ENSMUSG00000034928	Rnf44	0.896772	0.674229	0.411502	0.327	0.319	0	0	ring finger protein 44 [Source:MGI Symbol;Acc:MGI:2145310]	GO:0046872(metal ion binding)	NA	K19041	EC:2.3.2.27
0	ENSMUSG00000024300	Myo1f	3.45659	2.59887	0.411464	0.773	0.836	0	0	myosin IF [Source:MGI Symbol;Acc:MGI:107711]	GO:0000166(nucleotide binding);GO:0003774(motor activity);GO:0003779(actin binding);GO:0005515(protein binding);GO:0005524(ATP binding);GO:0016459(myosin complex)	NA	K10356	NA
0	ENSMUSG00000004207	Psap	4.87489	3.66838	0.410227	0.855	0.845	0	0	prosaposin [Source:MGI Symbol;Acc:MGI:97783]	GO:0001664(G protein-coupled receptor binding);GO:0002020(protease binding);GO:0003335(corneocyte development);GO:0004565(beta-galactosidase activity);GO:0005515(protein binding);GO:0005543(phospholipid binding);GO:0005576(extracellular region);GO:0005615(extracellular space);GO:0005737(cytoplasm);GO:0005739(mitochondrion);GO:0005764(lysosome);GO:0005770(late endosome);GO:0006629(lipid metabolic …	04142(Lysosome)	K12382	NA
0	ENSMUSG00000024104	Washc2	1.70254	1.28362	0.407467	0.495	0.585	0	0	WASH complex subunit 2` [Source:MGI Symbol;Acc:MGI:106463]	GO:0005546(phosphatidylinositol-4,5-bisphosphate binding);GO:0005547(phosphatidylinositol-3,4,5-trisphosphate binding);GO:0005730(nucleolus);GO:0005768(endosome);GO:0005769(early endosome);GO:0005829(cytosol);GO:0005886(plasma membrane);GO:0010314(phosphatidylinositol-5-phosphate binding);GO:0015031(protein transport);GO:0016020(membrane);GO:0031901(early endosome membrane);GO:0032266(phosphatidy…	04144(Endocytosis)	K18462	NA
0	ENSMUSG00000024855	Pacs1	1.23396	0.930976	0.406484	0.433	0.464	0	0	phosphofurin acidic cluster sorting protein 1 [Source:MGI Symbol;Acc:MGI:1277113]	GO:0005794(Golgi apparatus);GO:0030137(COPI-coated vesicle);GO:0032092(positive regulation of protein binding);GO:0034067(protein localization to Golgi apparatus);GO:0034613(cellular protein localization);GO:0044325(ion channel binding);GO:0048471(perinuclear region of cytoplasm);GO:0072659(protein localization to plasma membrane)	NA	K23290	NA
0	ENSMUSG00000036533	Cdc42ep3	2.24591	1.6952	0.405851	0.622	0.705	0	0	CDC42 effector protein (Rho GTPase binding) 3 [Source:MGI Symbol;Acc:MGI:2384718]	GO:0005515(protein binding);GO:0005737(cytoplasm);GO:0005856(cytoskeleton);GO:0005886(plasma membrane);GO:0007266(Rho protein signal transduction);GO:0008360(regulation of cell shape);GO:0012505(endomembrane system);GO:0015629(actin cytoskeleton);GO:0016020(membrane);GO:0017049(GTP-Rho binding);GO:0030838(positive regulation of actin filament polymerization);GO:0031274(positive regulation of pseu…	NA	NA	NA
0	ENSMUSG00000035569	Ankrd11	2.69361	2.03341	0.405642	0.651	0.736	0	0	ankyrin repeat domain 11 [Source:MGI Symbol;Acc:MGI:1924337]	GO:0001701(in utero embryonic development);GO:0001894(tissue homeostasis);GO:0003674(molecular_function);GO:0005515(protein binding);GO:0005634(nucleus);GO:0005654(nucleoplasm);GO:0005829(cytosol);GO:0005886(plasma membrane);GO:0035264(multicellular organism growth);GO:0042475(odontogenesis of dentin-containing tooth);GO:0048705(skeletal system morphogenesis);GO:0060323(head morphogenesis);GO:006…	NA	K21436	NA
0	ENSMUSG00000004040	Stat3	1.8652	1.40818	0.405493	0.546	0.622	0	0	signal transducer and activator of transcription 3 [Source:MGI Symbol;Acc:MGI:103038]	GO:0000790(nuclear chromatin);GO:0000978(RNA polymerase II proximal promoter sequence-specific DNA binding);GO:0000981(DNA-binding transcription factor activity, RNA polymerase II-specific);GO:0001103(RNA polymerase II repressing transcription factor binding);GO:0001228(DNA-binding transcription activator activity, RNA polymerase II-specific);GO:0001659(temperature homeostasis);GO:0001754(eye pho…	01521(EGFR tyrosine kinase inhibitor resistance);04062(Chemokine signaling pathway);04066(HIF-1 signaling pathway);04068(FoxO signaling pathway);04217(Necroptosis);04550(Signaling pathways regulating pluripotency of stem cells);04630(Jak-STAT signaling pathway);04659(Th17 cell differentiation);04917(Prolactin signaling pathway);04920(Adipocytokine signaling pathway);04931(Insulin resistance);0493…	K04692	NA
0	ENSMUSG00000025330	Padi4	3.13925	2.3706	0.405169	0.725	0.783	0	0	peptidyl arginine deiminase, type IV [Source:MGI Symbol;Acc:MGI:1338898]	GO:0002376(immune system process);GO:0004668(protein-arginine deiminase activity);GO:0005509(calcium ion binding);GO:0005634(nucleus);GO:0005737(cytoplasm);GO:0006325(chromatin organization);GO:0006334(nucleosome assembly);GO:0006338(chromatin remodeling);GO:0016787(hydrolase activity);GO:0016990(arginine deiminase activity);GO:0018101(protein citrullination);GO:0019546(arginine deiminase pathway…	NA	K01481	EC:3.5.3.15
0	ENSMUSG00000038095	Sbno1	1.73257	1.30943	0.403969	0.512	0.583	0	0	strawberry notch 1 [Source:MGI Symbol;Acc:MGI:2384298]	GO:0006355(regulation of transcription, DNA-templated)	NA	NA	NA
0	ENSMUSG00000021451	Sema4d	0.975356	0.737559	0.403171	0.359	0.327	0	0	sema domain, immunoglobulin domain (Ig), transmembrane domain (TM) and short cytoplasmic domain, (semaphorin) 4D [Source:MGI Symbol;Acc:MGI:109244]	GO:0000122(negative regulation of transcription by RNA polymerase II);GO:0001755(neural crest cell migration);GO:0001934(positive regulation of protein phosphorylation);GO:0004888(transmembrane signaling receptor activity);GO:0005102(signaling receptor binding);GO:0005515(protein binding);GO:0005615(extracellular space);GO:0005886(plasma membrane);GO:0005887(integral component of plasma membrane)…	04360(Axon guidance)	K06521	NA
0	ENSMUSG00000063286	Gm8995	2.17441	1.6448	0.402716	0.555	0.644	0	0	predicted gene 8995 [Source:MGI Symbol;Acc:MGI:3644223]	NA	NA	NA	NA
0	ENSMUSG00000113035	5830428M24Rik	0.74434	0.563484	0.401586	0.249	0.242	0	0	RIKEN cDNA 5830428M24 gene [Source:MGI Symbol;Acc:MGI:1923312]	NA	NA	NA	NA
0	ENSMUSG00000028525	Pde4b	0.500809	0.379272	0.401027	0.159	0.117	0	0	phosphodiesterase 4B, cAMP specific [Source:MGI Symbol;Acc:MGI:99557]	GO:0000930(gamma-tubulin complex);GO:0001780(neutrophil homeostasis);GO:0004114(3',5'-cyclic-nucleotide phosphodiesterase activity);GO:0004115(3',5'-cyclic-AMP phosphodiesterase activity);GO:0005515(protein binding);GO:0005634(nucleus);GO:0005737(cytoplasm);GO:0005813(centrosome);GO:0005829(cytosol);GO:0005891(voltage-gated calcium channel complex);GO:0007165(signal transduction);GO:0008021(synap…	00230(Purine metabolism);04024(cAMP signaling pathway);04928(Parathyroid hormone synthesis, secretion and action);05032(Morphine addiction)	K13293	EC:3.1.4.53
0	ENSMUSG00000022664	Slc35a5	0.861377	0.652778	0.400051	0.313	0.315	0	0	solute carrier family 35, member A5 [Source:MGI Symbol;Acc:MGI:1921352]	GO:0000139(Golgi membrane);GO:0005794(Golgi apparatus);GO:0008643(carbohydrate transport);GO:0015136(sialic acid transmembrane transporter activity);GO:0015165(pyrimidine nucleotide-sugar transmembrane transporter activity);GO:0016020(membrane);GO:0016021(integral component of membrane);GO:0030173(integral component of Golgi membrane);GO:0090481(pyrimidine nucleotide-sugar transmembrane transport)	NA	K15274	NA
0	ENSMUSG00000000204	Slfn4	2.97509	2.2548	0.399937	0.616	0.683	0	0	schlafen 4 [Source:MGI Symbol;Acc:MGI:1329010]	GO:0003674(molecular_function);GO:0005524(ATP binding);GO:0005575(cellular_component);GO:0009617(response to bacterium)	NA	NA	NA
0	ENSMUSG00000002147	Stat6	1.06268	0.805775	0.399259	0.366	0.416	0	0	signal transducer and activator of transcription 6 [Source:MGI Symbol;Acc:MGI:103034]	GO:0000122(negative regulation of transcription by RNA polymerase II);GO:0000790(nuclear chromatin);GO:0000977(RNA polymerase II regulatory region sequence-specific DNA binding);GO:0000978(RNA polymerase II proximal promoter sequence-specific DNA binding);GO:0001227(DNA-binding transcription repressor activity, RNA polymerase II-specific);GO:0001228(DNA-binding transcription activator activity, R…	04217(Necroptosis);04630(Jak-STAT signaling pathway);04658(Th1 and Th2 cell differentiation);04659(Th17 cell differentiation);05161(Hepatitis B);05200(Pathways in cancer);05321(Inflammatory bowel disease (IBD))	K11225	NA
0	ENSMUSG00000087687	Pet100	2.21711	1.68195	0.39855	0.628	0.713	0	0	PET100 homolog [Source:MGI Symbol;Acc:MGI:3615306]	GO:0005739(mitochondrion);GO:0016020(membrane);GO:0016021(integral component of membrane);GO:0031305(integral component of mitochondrial inner membrane);GO:0033617(mitochondrial respiratory chain complex IV assembly);GO:0051082(unfolded protein binding)	NA	K18186	NA
0	ENSMUSG00000056724	Nbeal2	1.46537	1.11171	0.398482	0.48	0.533	0	0	neurobeachin-like 2 [Source:MGI Symbol;Acc:MGI:2448554]	GO:0005515(protein binding);GO:0005783(endoplasmic reticulum);GO:0007596(blood coagulation);GO:0030220(platelet formation);GO:0035855(megakaryocyte development);GO:0042060(wound healing);GO:0070889(platelet alpha granule organization)	NA	K23286	NA
0	ENSMUSG00000021282	Eif5	3.46758	2.63272	0.397375	0.748	0.808	0	0	eukaryotic translation initiation factor 5 [Source:MGI Symbol;Acc:MGI:95309]	GO:0000166(nucleotide binding);GO:0001731(formation of translation preinitiation complex);GO:0003743(translation initiation factor activity);GO:0005515(protein binding);GO:0005525(GTP binding);GO:0005737(cytoplasm);GO:0005829(cytosol);GO:0005886(plasma membrane);GO:0006412(translation);GO:0006413(translational initiation);GO:0006446(regulation of translational initiation);GO:0071074(eukaryotic in…	03013(RNA transport)	K03262	NA
0	ENSMUSG00000015143	Actn1	4.77112	3.62248	0.397348	0.827	0.885	0	0	actinin, alpha 1 [Source:MGI Symbol;Acc:MGI:2137706]	GO:0001725(stress fiber);GO:0001726(ruffle);GO:0003725(double-stranded RNA binding);GO:0003779(actin binding);GO:0005178(integrin binding);GO:0005509(calcium ion binding);GO:0005515(protein binding);GO:0005634(nucleus);GO:0005737(cytoplasm);GO:0005856(cytoskeleton);GO:0005884(actin filament);GO:0005886(plasma membrane);GO:0005903(brush border);GO:0005911(cell-cell junction);GO:0005916(fascia adhe…	04510(Focal adhesion);04520(Adherens junction);04530(Tight junction);04670(Leukocyte transendothelial migration);04810(Regulation of actin cytoskeleton);05146(Amoebiasis);05203(Viral carcinogenesis);05322(Systemic lupus erythematosus)	K05699	NA
0	ENSMUSG00000020823	Sec14l1	0.973573	0.739358	0.397015	0.347	0.374	0	0	SEC14-like lipid binding 1 [Source:MGI Symbol;Acc:MGI:1921386]	GO:0002376(immune system process);GO:0005654(nucleoplasm);GO:0005737(cytoplasm);GO:0005794(Golgi apparatus);GO:0005829(cytosol);GO:0009968(negative regulation of signal transduction);GO:0015871(choline transport);GO:0039536(negative regulation of RIG-I signaling pathway);GO:0039552(RIG-I binding);GO:0045087(innate immune response);GO:0098772(molecular function regulator)	NA	NA	NA
0	ENSMUSG00000029038	Ssu72	2.43945	1.85262	0.396984	0.657	0.745	0	0	Ssu72 RNA polymerase II CTD phosphatase homolog (yeast) [Source:MGI Symbol;Acc:MGI:1916241]	GO:0004721(phosphoprotein phosphatase activity);GO:0005634(nucleus);GO:0005654(nucleoplasm);GO:0005737(cytoplasm);GO:0005829(cytosol);GO:0005847(mRNA cleavage and polyadenylation specificity factor complex);GO:0006369(termination of RNA polymerase II transcription);GO:0006378(mRNA polyadenylation);GO:0006397(mRNA processing);GO:0008420(RNA polymerase II CTD heptapeptide repeat phosphatase activit…	03015(mRNA surveillance pathway)	K15544	EC:3.1.3.16
0	ENSMUSG00000026970	Rbms1	2.50832	1.9108	0.392547	0.648	0.717	0	0	RNA binding motif, single stranded interacting protein 1 [Source:MGI Symbol;Acc:MGI:1861774]	GO:0003676(nucleic acid binding);GO:0003677(DNA binding);GO:0003723(RNA binding);GO:0003730(mRNA 3'-UTR binding);GO:0005634(nucleus);GO:0005737(cytoplasm);GO:0005829(cytosol);GO:0006260(DNA replication);GO:0008143(poly(A) binding);GO:0008266(poly(U) RNA binding);GO:1990904(ribonucleoprotein complex)	NA	NA	NA
0	ENSMUSG00000029622	Arpc1b	13.5059	10.2923	0.392026	0.99	0.969	0	0	actin related protein 2/3 complex, subunit 1B [Source:MGI Symbol;Acc:MGI:1343142]	GO:0003779(actin binding);GO:0005200(structural constituent of cytoskeleton);GO:0005515(protein binding);GO:0005634(nucleus);GO:0005737(cytoplasm);GO:0005856(cytoskeleton);GO:0005885(Arp2/3 protein complex);GO:0015629(actin cytoskeleton);GO:0030833(regulation of actin filament polymerization);GO:0032355(response to estradiol);GO:0034314(Arp2/3 complex-mediated actin nucleation);GO:0036284(tubulob…	04144(Endocytosis);04666(Fc gamma R-mediated phagocytosis);04810(Regulation of actin cytoskeleton);05100(Bacterial invasion of epithelial cells);05132(Salmonella infection)	K05757	NA
0	ENSMUSG00000049550	Clip1	1.56884	1.1968	0.390519	0.489	0.559	0	0	CAP-GLY domain containing linker protein 1 [Source:MGI Symbol;Acc:MGI:1928401]	GO:0001578(microtubule bundle formation);GO:0001726(ruffle);GO:0005515(protein binding);GO:0005635(nuclear envelope);GO:0005737(cytoplasm);GO:0005813(centrosome);GO:0005856(cytoskeleton);GO:0005874(microtubule);GO:0005881(cytoplasmic microtubule);GO:0008017(microtubule binding);GO:0008270(zinc ion binding);GO:0015630(microtubule cytoskeleton);GO:0015631(tubulin binding);GO:0016020(membrane);GO:00…	04150(mTOR signaling pathway)	K10421	NA
0	ENSMUSG00000002668	Dennd1c	1.45003	1.10621	0.390454	0.468	0.501	0	0	DENN/MADD domain containing 1C [Source:MGI Symbol;Acc:MGI:1918035]	GO:0005085(guanyl-nucleotide exchange factor activity);GO:0005737(cytoplasm);GO:0005829(cytosol);GO:0006897(endocytosis);GO:0017112(Rab guanyl-nucleotide exchange factor activity);GO:0017137(Rab GTPase binding);GO:0030136(clathrin-coated vesicle);GO:0031410(cytoplasmic vesicle);GO:0032456(endocytic recycling);GO:0043231(intracellular membrane-bounded organelle);GO:1901981(phosphatidylinositol pho…	NA	K20160	NA
0	ENSMUSG00000070315	4930581F22Rik	1.00212	0.764942	0.389633	0.324	0.377	0	0	RIKEN cDNA 4930581F22 gene [Source:MGI Symbol;Acc:MGI:1926184]	NA	NA	NA	NA
0	ENSMUSG00000037260	Hgsnat	0.700883	0.535266	0.388919	0.241	0.218	0	0	heparan-alpha-glucosaminide N-acetyltransferase [Source:MGI Symbol;Acc:MGI:1196297]	GO:0005764(lysosome);GO:0005765(lysosomal membrane);GO:0007041(lysosomal transport);GO:0015019(heparan-alpha-glucosaminide N-acetyltransferase activity);GO:0016020(membrane);GO:0016021(integral component of membrane);GO:0016740(transferase activity);GO:0016746(transferase activity, transferring acyl groups);GO:0051259(protein complex oligomerization)	00531(Glycosaminoglycan degradation);04142(Lysosome)	K10532	EC:2.3.1.78
0	ENSMUSG00000005824	Tnfsf14	0.471306	0.360049	0.388472	0.173	0.117	0	0	tumor necrosis factor (ligand) superfamily, member 14 [Source:MGI Symbol;Acc:MGI:1355317]	GO:0005102(signaling receptor binding);GO:0005125(cytokine activity);GO:0005164(tumor necrosis factor receptor binding);GO:0005515(protein binding);GO:0005576(extracellular region);GO:0005615(extracellular space);GO:0005886(plasma membrane);GO:0006915(apoptotic process);GO:0006955(immune response);GO:0010469(regulation of signaling receptor activity);GO:0010820(positive regulation of T cell chemo…	04060(Cytokine-cytokine receptor interaction);04064(NF-kappa B signaling pathway);05168(Herpes simplex virus 1 infection)	K05477	NA
0	ENSMUSG00000018585	Atox1	2.52286	1.9281	0.387875	0.642	0.743	0	0	antioxidant 1 copper chaperone [Source:MGI Symbol;Acc:MGI:1333855]	GO:0005507(copper ion binding);GO:0005829(cytosol);GO:0006811(ion transport);GO:0006825(copper ion transport);GO:0006878(cellular copper ion homeostasis);GO:0006979(response to oxidative stress);GO:0016531(copper chaperone activity);GO:0030001(metal ion transport);GO:0032767(copper-dependent protein binding);GO:0043066(negative regulation of apoptotic process);GO:0046872(metal ion binding);GO:005…	04978(Mineral absorption)	K07213	NA
0	ENSMUSG00000032376	Usp3	0.991985	0.758614	0.386952	0.36	0.382	0	0	ubiquitin specific peptidase 3 [Source:MGI Symbol;Acc:MGI:2152450]	GO:0000122(negative regulation of transcription by RNA polymerase II);GO:0000278(mitotic cell cycle);GO:0000790(nuclear chromatin);GO:0000978(RNA polymerase II proximal promoter sequence-specific DNA binding);GO:0004843(thiol-dependent ubiquitin-specific protease activity);GO:0005634(nucleus);GO:0005654(nucleoplasm);GO:0005737(cytoplasm);GO:0006281(DNA repair);GO:0006325(chromatin organization);G…	NA	K11986	EC:3.4.19.12
0	ENSMUSG00000020919	Stat5b	0.757458	0.579379	0.386658	0.276	0.278	0	0	signal transducer and activator of transcription 5B [Source:MGI Symbol;Acc:MGI:103035]	GO:0000978(RNA polymerase II proximal promoter sequence-specific DNA binding);GO:0001228(DNA-binding transcription activator activity, RNA polymerase II-specific);GO:0001553(luteinization);GO:0001779(natural killer cell differentiation);GO:0001889(liver development);GO:0003677(DNA binding);GO:0003682(chromatin binding);GO:0003690(double-stranded DNA binding);GO:0003700(DNA-binding transcription f…	04012(ErbB signaling pathway);04062(Chemokine signaling pathway);04217(Necroptosis);04630(Jak-STAT signaling pathway);04658(Th1 and Th2 cell differentiation);04659(Th17 cell differentiation);04917(Prolactin signaling pathway);04933(AGE-RAGE signaling pathway in diabetic complications);05161(Hepatitis B);05162(Measles);05166(Human T-cell leukemia virus 1 infection);05200(Pathways in cancer);05203(…	NA	NA
0	ENSMUSG00000026288	Inpp5d	1.21179	0.927348	0.385954	0.404	0.456	0	0	inositol polyphosphate-5-phosphatase D [Source:MGI Symbol;Acc:MGI:107357]	GO:0002376(immune system process);GO:0005515(protein binding);GO:0005737(cytoplasm);GO:0005829(cytosol);GO:0005856(cytoskeleton);GO:0005884(actin filament);GO:0005886(plasma membrane);GO:0006915(apoptotic process);GO:0008340(determination of adult lifespan);GO:0009968(negative regulation of signal transduction);GO:0016020(membrane);GO:0016064(immunoglobulin mediated immune response);GO:0016787(hy…	00562(Inositol phosphate metabolism);04070(Phosphatidylinositol signaling system);04662(B cell receptor signaling pathway);04664(Fc epsilon RI signaling pathway);04666(Fc gamma R-mediated phagocytosis)	K03084	EC:3.1.3.86
0	ENSMUSG00000027510	Rbm38	1.20201	0.919883	0.385924	0.405	0.456	0	0	RNA binding motif protein 38 [Source:MGI Symbol;Acc:MGI:1889294]	GO:0003676(nucleic acid binding);GO:0003723(RNA binding);GO:0003729(mRNA binding);GO:0003730(mRNA 3'-UTR binding);GO:0005634(nucleus);GO:0005737(cytoplasm);GO:0005829(cytosol);GO:0006397(mRNA processing);GO:0006977(DNA damage response, signal transduction by p53 class mediator resulting in cell cycle arrest);GO:0006978(DNA damage response, signal transduction by p53 class mediator resulting in tr…	NA	NA	NA
0	ENSMUSG00000019362	D8Ertd738e	2.29915	1.7613	0.384461	0.628	0.723	0	0	DNA segment, Chr 8, ERATO Doi 738, expressed [Source:MGI Symbol;Acc:MGI:1289231]	GO:0003674(molecular_function);GO:0005634(nucleus);GO:0005730(nucleolus);GO:0008150(biological_process)	NA	NA	NA
0	ENSMUSG00000004446	Bid	0.636744	0.488212	0.383205	0.243	0.223	0	0	BH3 interacting domain death agonist [Source:MGI Symbol;Acc:MGI:108093]	GO:0001836(release of cytochrome c from mitochondria);GO:0002931(response to ischemia);GO:0005515(protein binding);GO:0005737(cytoplasm);GO:0005739(mitochondrion);GO:0005741(mitochondrial outer membrane);GO:0005829(cytosol);GO:0006626(protein targeting to mitochondrion);GO:0006915(apoptotic process);GO:0006919(activation of cysteine-type endopeptidase activity involved in apoptotic process);GO:00…	01524(Platinum drug resistance);04071(Sphingolipid signaling pathway);04115(p53 signaling pathway);04210(Apoptosis);04215(Apoptosis - multiple species);04217(Necroptosis);04650(Natural killer cell mediated cytotoxicity);04932(Non-alcoholic fatty liver disease (NAFLD));05010(Alzheimer disease);05014(Amyotrophic lateral sclerosis (ALS));05152(Tuberculosis);05160(Hepatitis C);05161(Hepatitis B);0516…	K04726	NA
0	ENSMUSG00000029063	Nadk	2.87618	2.20626	0.382556	0.71	0.784	0	0	NAD kinase [Source:MGI Symbol;Acc:MGI:2183149]	GO:0000166(nucleotide binding);GO:0003951(NAD+ kinase activity);GO:0005524(ATP binding);GO:0005829(cytosol);GO:0006741(NADP biosynthetic process);GO:0016301(kinase activity);GO:0016310(phosphorylation);GO:0016740(transferase activity);GO:0019674(NAD metabolic process);GO:0035774(positive regulation of insulin secretion involved in cellular response to glucose stimulus);GO:0046872(metal ion bindin…	00760(Nicotinate and nicotinamide metabolism)	K00858	EC:2.7.1.23
0	ENSMUSG00000032501	Trib1	3.9746	3.05096	0.381547	0.732	0.771	0	0	tribbles pseudokinase 1 [Source:MGI Symbol;Acc:MGI:2443397]	GO:0004672(protein kinase activity);GO:0004860(protein kinase inhibitor activity);GO:0005524(ATP binding);GO:0005634(nucleus);GO:0005737(cytoplasm);GO:0006468(protein phosphorylation);GO:0006469(negative regulation of protein kinase activity);GO:0007254(JNK cascade);GO:0008134(transcription factor binding);GO:0014912(negative regulation of smooth muscle cell migration);GO:0031434(mitogen-activate…	NA	K08814	NA
0	ENSMUSG00000043740	B430306N03Rik	2.31095	1.77397	0.3815	0.624	0.709	0	0	RIKEN cDNA B430306N03 gene [Source:MGI Symbol;Acc:MGI:2443478]	GO:0005515(protein binding);GO:0005575(cellular_component);GO:0008150(biological_process);GO:0016020(membrane);GO:0016021(integral component of membrane)	NA	NA	NA
0	ENSMUSG00000034868	Myl12b	2.36136	1.81415	0.380321	0.653	0.737	0	0	myosin, light chain 12B, regulatory [Source:MGI Symbol;Acc:MGI:107494]	GO:0001725(stress fiber);GO:0005509(calcium ion binding);GO:0005903(brush border);GO:0008360(regulation of cell shape);GO:0016459(myosin complex);GO:0016460(myosin II complex);GO:0030018(Z disc);GO:0032036(myosin heavy chain binding);GO:0032991(protein-containing complex);GO:0045177(apical part of cell);GO:0046872(metal ion binding);GO:0099738(cell cortex region)	04360(Axon guidance);04510(Focal adhesion);04530(Tight junction);04611(Platelet activation);04670(Leukocyte transendothelial migration);04810(Regulation of actin cytoskeleton)	K12757	NA
0	ENSMUSG00000036469	March1	0.741147	0.569719	0.379511	0.256	0.242	0	0	membrane-associated ring finger (C3HC4) 1 [Source:MGI Symbol;Acc:MGI:1920175]	GO:0000209(protein polyubiquitination);GO:0002376(immune system process);GO:0002495(antigen processing and presentation of peptide antigen via MHC class II);GO:0004842(ubiquitin-protein transferase activity);GO:0005764(lysosome);GO:0005765(lysosomal membrane);GO:0005768(endosome);GO:0005789(endoplasmic reticulum membrane);GO:0005794(Golgi apparatus);GO:0005886(plasma membrane);GO:0006955(immune r…	NA	K10656	EC:2.3.2.27
0	ENSMUSG00000049775	Tmsb4x	230.977	177.61	0.379039	1	0.999	0	0	thymosin, beta 4, X chromosome [Source:MGI Symbol;Acc:MGI:99510]	GO:0001649(osteoblast differentiation);GO:0003779(actin binding);GO:0003785(actin monomer binding);GO:0005515(protein binding);GO:0005615(extracellular space);GO:0005634(nucleus);GO:0005737(cytoplasm);GO:0005829(cytosol);GO:0005856(cytoskeleton);GO:0007015(actin filament organization);GO:0014911(positive regulation of smooth muscle cell migration);GO:0030334(regulation of cell migration);GO:00429…	04810(Regulation of actin cytoskeleton)	K05764	NA
0	ENSMUSG00000019659	Ccdc12	2.2578	1.7369	0.378403	0.635	0.726	0	0	coiled-coil domain containing 12 [Source:MGI Symbol;Acc:MGI:1919904]	GO:0003674(molecular_function);GO:0005575(cellular_component);GO:0008150(biological_process)	03040(Spliceosome)	K12871	NA
0	ENSMUSG00000029397	Rchy1	1.13638	0.874974	0.377134	0.399	0.449	0	0	ring finger and CHY zinc finger domain containing 1 [Source:MGI Symbol;Acc:MGI:1915348]	GO:0000151(ubiquitin ligase complex);GO:0002039(p53 binding);GO:0004842(ubiquitin-protein transferase activity);GO:0005102(signaling receptor binding);GO:0005634(nucleus);GO:0005654(nucleoplasm);GO:0005737(cytoplasm);GO:0005829(cytosol);GO:0006511(ubiquitin-dependent protein catabolic process);GO:0008270(zinc ion binding);GO:0016567(protein ubiquitination);GO:0016607(nuclear speck);GO:0016740(tra…	04115(p53 signaling pathway);04120(Ubiquitin mediated proteolysis);05162(Measles)	K10144	EC:2.3.2.27
0	ENSMUSG00000021693	Kif2a	1.01469	0.781351	0.37699	0.359	0.401	0	0	kinesin family member 2A [Source:MGI Symbol;Acc:MGI:108390]	GO:0000166(nucleotide binding);GO:0000226(microtubule cytoskeleton organization);GO:0000922(spindle pole);GO:0003774(motor activity);GO:0003777(microtubule motor activity);GO:0005524(ATP binding);GO:0005634(nucleus);GO:0005730(nucleolus);GO:0005737(cytoplasm);GO:0005764(lysosome);GO:0005813(centrosome);GO:0005814(centriole);GO:0005815(microtubule organizing center);GO:0005819(spindle);GO:0005856(…	NA	K10393	NA
0	ENSMUSG00000052534	Pbx1	3.03113	2.33426	0.376888	0.673	0.76	0	0	pre B cell leukemia homeobox 1 [Source:MGI Symbol;Acc:MGI:97495]	GO:0000977(RNA polymerase II regulatory region sequence-specific DNA binding);GO:0000978(RNA polymerase II proximal promoter sequence-specific DNA binding);GO:0001228(DNA-binding transcription activator activity, RNA polymerase II-specific);GO:0001655(urogenital system development);GO:0001658(branching involved in ureteric bud morphogenesis);GO:0003677(DNA binding);GO:0003700(DNA-binding transcri…	04927(Cortisol synthesis and secretion);04934(Cushing syndrome);05202(Transcriptional misregulation in cancer)	K09355	NA
0	ENSMUSG00000017639	Rab11fip4	0.475251	0.366067	0.376581	0.182	0.113	0	0	RAB11 family interacting protein 4 (class II) [Source:MGI Symbol;Acc:MGI:2442920]	GO:0003407(neural retina development);GO:0005509(calcium ion binding);GO:0005768(endosome);GO:0005813(centrosome);GO:0007049(cell cycle);GO:0016020(membrane);GO:0017137(Rab GTPase binding);GO:0030139(endocytic vesicle);GO:0030306(ADP-ribosylation factor binding);GO:0030496(midbody);GO:0031410(cytoplasmic vesicle);GO:0032154(cleavage furrow);GO:0032456(endocytic recycling);GO:0032465(regulation of…	04144(Endocytosis)	K12485	NA
0	ENSMUSG00000028494	Plin2	1.21493	0.935928	0.376397	0.384	0.465	0	0	perilipin 2 [Source:MGI Symbol;Acc:MGI:87920]	GO:0005515(protein binding);GO:0005634(nucleus);GO:0005737(cytoplasm);GO:0005811(lipid droplet);GO:0005829(cytosol);GO:0005886(plasma membrane);GO:0014070(response to organic cyclic compound);GO:0015909(long-chain fatty acid transport);GO:0016020(membrane);GO:0019915(lipid storage);GO:0042493(response to drug)	03320(PPAR signaling pathway)	K17284	NA
0	ENSMUSG00000022139	Mbnl2	1.03521	0.797756	0.375905	0.345	0.384	0	0	muscleblind like splicing factor 2 [Source:MGI Symbol;Acc:MGI:2145597]	GO:0000381(regulation of alternative mRNA splicing, via spliceosome);GO:0003723(RNA binding);GO:0005634(nucleus);GO:0005654(nucleoplasm);GO:0005737(cytoplasm);GO:0006397(mRNA processing);GO:0008380(RNA splicing);GO:0043484(regulation of RNA splicing);GO:0046872(metal ion binding)	NA	K14943	NA
0	ENSMUSG00000021134	Srsf5	4.42985	3.41557	0.375128	0.836	0.89	0	0	serine/arginine-rich splicing factor 5 [Source:MGI Symbol;Acc:MGI:98287]	GO:0000381(regulation of alternative mRNA splicing, via spliceosome);GO:0001889(liver development);GO:0003676(nucleic acid binding);GO:0003723(RNA binding);GO:0005515(protein binding);GO:0005634(nucleus);GO:0005730(nucleolus);GO:0005829(cytosol);GO:0006397(mRNA processing);GO:0008380(RNA splicing);GO:0009611(response to wounding);GO:0016607(nuclear speck);GO:0032868(response to insulin);GO:003286…	03040(Spliceosome);05168(Herpes simplex virus 1 infection)	K12893	NA
0	ENSMUSG00000032594	Ip6k1	0.769013	0.593336	0.374159	0.286	0.28	0	0	inositol hexaphosphate kinase 1 [Source:MGI Symbol;Acc:MGI:1351633]	GO:0000166(nucleotide binding);GO:0000828(inositol hexakisphosphate kinase activity);GO:0000832(inositol hexakisphosphate 5-kinase activity);GO:0001650(fibrillar center);GO:0005524(ATP binding);GO:0005634(nucleus);GO:0005737(cytoplasm);GO:0005829(cytosol);GO:0006020(inositol metabolic process);GO:0016301(kinase activity);GO:0016310(phosphorylation);GO:0016740(transferase activity);GO:0032958(inos…	04070(Phosphatidylinositol signaling system)	K07756	EC:2.7.4.21
0	ENSMUSG00000031610	Scrg1	1.18818	0.916753	0.374153	0.423	0.421	0	0	scrapie responsive gene 1 [Source:MGI Symbol;Acc:MGI:1328308]	GO:0005576(extracellular region);GO:0005737(cytoplasm);GO:0005794(Golgi apparatus);GO:0044306(neuron projection terminus);GO:0097168(mesenchymal stem cell proliferation)	NA	NA	NA
0	ENSMUSG00000028618	Tmem59	1.62851	1.257	0.373572	0.52	0.596	0	0	transmembrane protein 59 [Source:MGI Symbol;Acc:MGI:1929278]	GO:0000137(Golgi cis cisterna);GO:0000138(Golgi trans cisterna);GO:0000139(Golgi membrane);GO:0004175(endopeptidase activity);GO:0005764(lysosome);GO:0005765(lysosomal membrane);GO:0005768(endosome);GO:0005770(late endosome);GO:0005794(Golgi apparatus);GO:0005797(Golgi medial cisterna);GO:0005886(plasma membrane);GO:0006508(proteolysis);GO:0006914(autophagy);GO:0010508(positive regulation of auto…	NA	NA	NA
0	ENSMUSG00000042207	Kdm5b	1.10018	0.849395	0.373233	0.383	0.41	0	0	lysine (K)-specific demethylase 5B [Source:MGI Symbol;Acc:MGI:1922855]	GO:0003677(DNA binding);GO:0003714(transcription corepressor activity);GO:0005515(protein binding);GO:0005634(nucleus);GO:0005829(cytosol);GO:0006325(chromatin organization);GO:0006338(chromatin remodeling);GO:0007338(single fertilization);GO:0008270(zinc ion binding);GO:0009791(post-embryonic development);GO:0010628(positive regulation of gene expression);GO:0016491(oxidoreductase activity);GO:0…	NA	K11446	EC:1.14.11.-
0	ENSMUSG00000024042	Sik1	0.638081	0.492802	0.372734	0.235	0.207	0	0	salt inducible kinase 1 [Source:MGI Symbol;Acc:MGI:104754]	GO:0000122(negative regulation of transcription by RNA polymerase II);GO:0000166(nucleotide binding);GO:0000287(magnesium ion binding);GO:0002028(regulation of sodium ion transport);GO:0004672(protein kinase activity);GO:0004674(protein serine/threonine kinase activity);GO:0005515(protein binding);GO:0005524(ATP binding);GO:0005634(nucleus);GO:0005737(cytoplasm);GO:0005829(cytosol);GO:0006468(pro…	04922(Glucagon signaling pathway)	K19008	EC:2.7.11.1
0	ENSMUSG00000024691	Fam111a	2.25837	1.74424	0.372682	0.594	0.672	0	0	family with sequence similarity 111, member A [Source:MGI Symbol;Acc:MGI:1915508]	GO:0000785(chromatin);GO:0001650(fibrillar center);GO:0003674(molecular_function);GO:0005634(nucleus);GO:0005737(cytoplasm);GO:0006260(DNA replication);GO:0045071(negative regulation of viral genome replication)	NA	NA	NA
0	ENSMUSG00000028656	Cap1	3.64797	2.81825	0.372294	0.781	0.849	0	0	CAP, adenylate cyclase-associated protein 1 (yeast) [Source:MGI Symbol;Acc:MGI:88262]	GO:0000902(cell morphogenesis);GO:0001667(ameboidal-type cell migration);GO:0003779(actin binding);GO:0005515(protein binding);GO:0005576(extracellular region);GO:0005615(extracellular space);GO:0005737(cytoplasm);GO:0005829(cytosol);GO:0005886(plasma membrane);GO:0006898(receptor-mediated endocytosis);GO:0007010(cytoskeleton organization);GO:0007163(establishment or maintenance of cell polarity)…	NA	K17261	NA
0	ENSMUSG00000084796	Mir142hg	0.941324	0.727435	0.371873	0.316	0.341	0	0	Mir142 host gene (non-protein coding) [Source:MGI Symbol;Acc:MGI:1925841]	NA	NA	NA	NA
0	ENSMUSG00000032812	Arap1	1.01111	0.781468	0.371679	0.365	0.379	0	0	ArfGAP with RhoGAP domain, ankyrin repeat and PH domain 1 [Source:MGI Symbol;Acc:MGI:1916960]	GO:0001921(positive regulation of receptor recycling);GO:0003700(DNA-binding transcription factor activity);GO:0005096(GTPase activator activity);GO:0005515(protein binding);GO:0005547(phosphatidylinositol-3,4,5-trisphosphate binding);GO:0005654(nucleoplasm);GO:0005737(cytoplasm);GO:0005794(Golgi apparatus);GO:0005802(trans-Golgi network);GO:0005829(cytosol);GO:0005886(plasma membrane);GO:0007165…	04144(Endocytosis)	K18439	NA
0	ENSMUSG00000054499	Dedd2	0.882036	0.681921	0.371233	0.312	0.351	0	0	death effector domain-containing DNA binding protein 2 [Source:MGI Symbol;Acc:MGI:1914629]	GO:0003677(DNA binding);GO:0005515(protein binding);GO:0005634(nucleus);GO:0005730(nucleolus);GO:0006915(apoptotic process);GO:0008625(extrinsic apoptotic signaling pathway via death domain receptors);GO:0030262(apoptotic nuclear changes);GO:0042981(regulation of apoptotic process);GO:2001238(positive regulation of extrinsic apoptotic signaling pathway)	NA	NA	NA
0	ENSMUSG00000035539	Ccdc180	0.504873	0.390374	0.371064	0.203	0.138	0	0	coiled-coil domain containing 180 [Source:MGI Symbol;Acc:MGI:2685871]	GO:0003674(molecular_function);GO:0008150(biological_process)	NA	NA	NA
0	ENSMUSG00000050721	Plekho2	0.978835	0.757971	0.368924	0.331	0.385	0	0	pleckstrin homology domain containing, family O member 2 [Source:MGI Symbol;Acc:MGI:2143132]	GO:0003674(molecular_function);GO:0005575(cellular_component);GO:0008150(biological_process)	NA	NA	NA
0	ENSMUSG00000036661	Dennd3	0.571652	0.442672	0.3689	0.224	0.173	0	0	DENN/MADD domain containing 3 [Source:MGI Symbol;Acc:MGI:2146009]	GO:0005085(guanyl-nucleotide exchange factor activity);GO:0005515(protein binding);GO:0005737(cytoplasm);GO:0008333(endosome to lysosome transport);GO:0017112(Rab guanyl-nucleotide exchange factor activity);GO:0044257(cellular protein catabolic process)	NA	K20162	NA
0	ENSMUSG00000045730	Adrb2	0.814417	0.630746	0.368709	0.275	0.268	0	0	adrenergic receptor, beta 2 [Source:MGI Symbol;Acc:MGI:87938]	GO:0001540(amyloid-beta binding);GO:0001965(G-protein alpha-subunit binding);GO:0001993(regulation of systemic arterial blood pressure by norepinephrine-epinephrine);GO:0002024(diet induced thermogenesis);GO:0002025(norepinephrine-epinephrine-mediated vasodilation involved in regulation of systemic arterial blood pressure);GO:0002028(regulation of sodium ion transport);GO:0002032(desensitization …	04020(Calcium signaling pathway);04022(cGMP-PKG signaling pathway);04024(cAMP signaling pathway);04080(Neuroactive ligand-receptor interaction);04261(Adrenergic signaling in cardiomyocytes);04923(Regulation of lipolysis in adipocytes);04924(Renin secretion);04970(Salivary secretion)	K04142	NA
0	ENSMUSG00000000787	Ddx3x	2.923	2.26421	0.368442	0.664	0.769	0	0	DEAD/H (Asp-Glu-Ala-Asp/His) box polypeptide 3, X-linked [Source:MGI Symbol;Acc:MGI:103064]	GO:0000166(nucleotide binding);GO:0002376(immune system process);GO:0003676(nucleic acid binding);GO:0003677(DNA binding);GO:0003723(RNA binding);GO:0003924(GTPase activity);GO:0004003(ATP-dependent DNA helicase activity);GO:0004004(ATP-dependent RNA helicase activity);GO:0004386(helicase activity);GO:0005515(protein binding);GO:0005524(ATP binding);GO:0005634(nucleus);GO:0005737(cytoplasm);GO:00…	04622(RIG-I-like receptor signaling pathway);05161(Hepatitis B);05203(Viral carcinogenesis)	K11594	EC:3.6.4.13
0	ENSMUSG00000028657	Ppt1	0.935678	0.724825	0.36838	0.293	0.356	0	0	palmitoyl-protein thioesterase 1 [Source:MGI Symbol;Acc:MGI:1298204]	GO:0002084(protein depalmitoylation);GO:0005515(protein binding);GO:0005576(extracellular region);GO:0005615(extracellular space);GO:0005634(nucleus);GO:0005764(lysosome);GO:0005794(Golgi apparatus);GO:0005829(cytosol);GO:0006898(receptor-mediated endocytosis);GO:0006907(pinocytosis);GO:0007040(lysosome organization);GO:0007042(lysosomal lumen acidification);GO:0007269(neurotransmitter secretion)…	00062(Fatty acid elongation);04142(Lysosome)	K01074	EC:3.1.2.22
0	ENSMUSG00000058793	Cds2	1.08342	0.839509	0.367974	0.388	0.414	0	0	CDP-diacylglycerol synthase (phosphatidate cytidylyltransferase) 2 [Source:MGI Symbol;Acc:MGI:1332236]	GO:0004605(phosphatidate cytidylyltransferase activity);GO:0005739(mitochondrion);GO:0005743(mitochondrial inner membrane);GO:0005783(endoplasmic reticulum);GO:0005789(endoplasmic reticulum membrane);GO:0006629(lipid metabolic process);GO:0007602(phototransduction);GO:0008654(phospholipid biosynthetic process);GO:0016020(membrane);GO:0016021(integral component of membrane);GO:0016024(CDP-diacylgl…	00564(Glycerophospholipid metabolism);04070(Phosphatidylinositol signaling system)	K00981	EC:2.7.7.41
0	ENSMUSG00000052681	Rap1b	4.02201	3.11684	0.367835	0.821	0.879	0	0	RAS related protein 1b [Source:MGI Symbol;Acc:MGI:894315]	GO:0000166(nucleotide binding);GO:0003924(GTPase activity);GO:0005515(protein binding);GO:0005525(GTP binding);GO:0005737(cytoplasm);GO:0005811(lipid droplet);GO:0005829(cytosol);GO:0005886(plasma membrane);GO:0005911(cell-cell junction);GO:0007165(signal transduction);GO:0007264(small GTPase mediated signal transduction);GO:0008283(cell population proliferation);GO:0009743(response to carbohydra…	04010(MAPK signaling pathway);04014(Ras signaling pathway);04015(Rap1 signaling pathway);04024(cAMP signaling pathway);04062(Chemokine signaling pathway);04510(Focal adhesion);04611(Platelet activation);04670(Leukocyte transendothelial migration);04720(Long-term potentiation);04722(Neurotrophin signaling pathway);04934(Cushing syndrome);04972(Pancreatic secretion);05211(Renal cell carcinoma)	K07836	NA
0	ENSMUSG00000078771	Evi2a	1.0225	0.792463	0.367691	0.341	0.381	0	0	ecotropic viral integration site 2a [Source:MGI Symbol;Acc:MGI:95458]	GO:0016020(membrane);GO:0016021(integral component of membrane)	NA	NA	NA
0	ENSMUSG00000003037	Rab8a	1.57515	1.22186	0.36641	0.497	0.6	0	0	RAB8A, member RAS oncogene family [Source:MGI Symbol;Acc:MGI:96960]	GO:0000166(nucleotide binding);GO:0003924(GTPase activity);GO:0005515(protein binding);GO:0005525(GTP binding);GO:0005737(cytoplasm);GO:0005768(endosome);GO:0005794(Golgi apparatus);GO:0005813(centrosome);GO:0005814(centriole);GO:0005856(cytoskeleton);GO:0005886(plasma membrane);GO:0005929(cilium);GO:0006886(intracellular protein transport);GO:0006904(vesicle docking involved in exocytosis);GO:00…	04144(Endocytosis);04152(AMPK signaling pathway);04530(Tight junction);04972(Pancreatic secretion)	K07901	NA
0	ENSMUSG00000034673	Pbx2	1.18414	0.918968	0.365754	0.405	0.47	0	0	pre B cell leukemia homeobox 2 [Source:MGI Symbol;Acc:MGI:1341793]	GO:0000977(RNA polymerase II regulatory region sequence-specific DNA binding);GO:0003677(DNA binding);GO:0003682(chromatin binding);GO:0003700(DNA-binding transcription factor activity);GO:0005515(protein binding);GO:0005634(nucleus);GO:0005667(transcription factor complex);GO:0006355(regulation of transcription, DNA-templated);GO:0008134(transcription factor binding);GO:0009954(proximal/distal p…	NA	K15609	NA
0	ENSMUSG00000032322	Pstpip1	1.98067	1.53779	0.365127	0.584	0.675	0	0	proline-serine-threonine phosphatase-interacting protein 1 [Source:MGI Symbol;Acc:MGI:1321396]	GO:0005515(protein binding);GO:0042802(identical protein binding)	04621(NOD-like receptor signaling pathway)	K12804	NA
0	ENSMUSG00000042759	Apobr	2.20471	1.71179	0.365087	0.6	0.679	0	0	apolipoprotein B receptor [Source:MGI Symbol;Acc:MGI:2176230]	GO:0005886(plasma membrane);GO:0006629(lipid metabolic process);GO:0006641(triglyceride metabolic process);GO:0006869(lipid transport);GO:0006898(receptor-mediated endocytosis);GO:0008202(steroid metabolic process);GO:0008203(cholesterol metabolic process);GO:0016020(membrane);GO:0030228(lipoprotein particle receptor activity);GO:0030229(very-low-density lipoprotein particle receptor activity);GO…	NA	NA	NA
0	ENSMUSG00000021133	Susd6	1.26028	0.978705	0.3648	0.414	0.48	0	0	sushi domain containing 6 [Source:MGI Symbol;Acc:MGI:2444661]	GO:0003674(molecular_function);GO:0005575(cellular_component);GO:0006974(cellular response to DNA damage stimulus);GO:0008219(cell death);GO:0016020(membrane);GO:0016021(integral component of membrane)	NA	NA	NA
0	ENSMUSG00000050188	Lsm10	0.568926	0.441872	0.364613	0.226	0.2	0	0	U7 snRNP-specific Sm-like protein LSM10 [Source:MGI Symbol;Acc:MGI:2151045]	GO:0003723(RNA binding);GO:0005634(nucleus);GO:0005683(U7 snRNP);GO:0006397(mRNA processing);GO:0008380(RNA splicing);GO:0015030(Cajal body);GO:0016604(nuclear body);GO:0017069(snRNA binding);GO:0071208(histone pre-mRNA DCP binding);GO:0071209(U7 snRNA binding);GO:1900087(positive regulation of G1/S transition of mitotic cell cycle)	NA	NA	NA
0	ENSMUSG00000026430	Rassf5	1.48077	1.15083	0.363673	0.474	0.543	0	0	Ras association (RalGDS/AF-6) domain family member 5 [Source:MGI Symbol;Acc:MGI:1926375]	GO:0005515(protein binding);GO:0005634(nucleus);GO:0005737(cytoplasm);GO:0005856(cytoskeleton);GO:0005874(microtubule);GO:0006915(apoptotic process);GO:0007165(signal transduction);GO:0008285(negative regulation of cell population proliferation);GO:0017016(Ras GTPase binding);GO:0031398(positive regulation of protein ubiquitination);GO:0035556(intracellular signal transduction);GO:0042802(identic…	04014(Ras signaling pathway);04015(Rap1 signaling pathway);04218(Cellular senescence);04670(Leukocyte transendothelial migration);05200(Pathways in cancer);05223(Non-small cell lung cancer)	K08015	NA
0	ENSMUSG00000001729	Akt1	1.27115	0.987942	0.363633	0.429	0.509	0	0	thymoma viral proto-oncogene 1 [Source:MGI Symbol;Acc:MGI:87986]	GO:0000166(nucleotide binding);GO:0001649(osteoblast differentiation);GO:0001893(maternal placenta development);GO:0001934(positive regulation of protein phosphorylation);GO:0001938(positive regulation of endothelial cell proliferation);GO:0002042(cell migration involved in sprouting angiogenesis);GO:0004672(protein kinase activity);GO:0004674(protein serine/threonine kinase activity);GO:0004712(…	01521(EGFR tyrosine kinase inhibitor resistance);01522(Endocrine resistance);01524(Platinum drug resistance);04010(MAPK signaling pathway);04012(ErbB signaling pathway);04014(Ras signaling pathway);04015(Rap1 signaling pathway);04022(cGMP-PKG signaling pathway);04024(cAMP signaling pathway);04062(Chemokine signaling pathway);04066(HIF-1 signaling pathway);04068(FoxO signaling pathway);04071(Sphin…	K04456	EC:2.7.11.1
0	ENSMUSG00000089847	Timm10b	1.33539	1.03805	0.363389	0.44	0.54	0	0	translocase of inner mitochondrial membrane 10B [Source:MGI Symbol;Acc:MGI:1315196]	GO:0005739(mitochondrion);GO:0005743(mitochondrial inner membrane);GO:0015031(protein transport);GO:0016020(membrane);GO:0042719(mitochondrial intermembrane space protein transporter complex);GO:0042721(TIM22 mitochondrial import inner membrane insertion complex);GO:0046872(metal ion binding)	NA	K17779	NA
0	ENSMUSG00000027637	Rab5if	3.83072	2.97784	0.36335	0.803	0.863	0	0	RAB5 interacting factor [Source:MGI Symbol;Acc:MGI:1914638]	GO:0003674(molecular_function);GO:0005739(mitochondrion);GO:0008150(biological_process)	NA	NA	NA
0	ENSMUSG00000031367	Ap1s2	1.66497	1.29438	0.363233	0.517	0.588	0	0	adaptor-related protein complex 1, sigma 2 subunit [Source:MGI Symbol;Acc:MGI:1889383]	GO:0005515(protein binding);GO:0005794(Golgi apparatus);GO:0005905(clathrin-coated pit);GO:0006886(intracellular protein transport);GO:0008542(visual learning);GO:0015031(protein transport);GO:0016020(membrane);GO:0016182(synaptic vesicle budding from endosome);GO:0016192(vesicle-mediated transport);GO:0030117(membrane coat);GO:0030659(cytoplasmic vesicle membrane);GO:0031410(cytoplasmic vesicle)…	04142(Lysosome);05170(Human immunodeficiency virus 1 infection)	K12394	NA
0	ENSMUSG00000002885	Adgre5	1.58386	1.23171	0.362784	0.439	0.533	0	0	adhesion G protein-coupled receptor E5 [Source:MGI Symbol;Acc:MGI:1347095]	GO:0004888(transmembrane signaling receptor activity);GO:0004930(G protein-coupled receptor activity);GO:0005509(calcium ion binding);GO:0007166(cell surface receptor signaling pathway);GO:0007186(G protein-coupled receptor signaling pathway);GO:0016020(membrane);GO:0016021(integral component of membrane)	NA	K08446	NA
0	ENSMUSG00000060743	H3f3a	23.6574	18.4104	0.361772	0.998	0.981	0	0	H3 histone, family 3A [Source:MGI Symbol;Acc:MGI:1097686]	GO:0000228(nuclear chromosome);GO:0000784(nuclear chromosome, telomeric region);GO:0000786(nucleosome);GO:0000788(nuclear nucleosome);GO:0000979(RNA polymerase II core promoter sequence-specific DNA binding);GO:0000980(RNA polymerase II distal enhancer sequence-specific DNA binding);GO:0001649(osteoblast differentiation);GO:0001740(Barr body);GO:0003677(DNA binding);GO:0005634(nucleus);GO:0005654…	05034(Alcoholism);05202(Transcriptional misregulation in cancer);05322(Systemic lupus erythematosus)	K11253	NA
0	ENSMUSG00000037447	Arid5a	0.588701	0.458494	0.360632	0.206	0.204	0	0	AT rich interactive domain 5A (MRF1-like) [Source:MGI Symbol;Acc:MGI:2443039]	GO:0000122(negative regulation of transcription by RNA polymerase II);GO:0002062(chondrocyte differentiation);GO:0002376(immune system process);GO:0003677(DNA binding);GO:0003682(chromatin binding);GO:0003714(transcription corepressor activity);GO:0003723(RNA binding);GO:0005515(protein binding);GO:0005634(nucleus);GO:0005654(nucleoplasm);GO:0005667(transcription factor complex);GO:0005730(nucleo…	NA	NA	NA
0	ENSMUSG00000062825	Actg1	33.0623	25.7523	0.360486	0.999	0.987	0	0	actin, gamma, cytoplasmic 1 [Source:MGI Symbol;Acc:MGI:87906]	GO:0000166(nucleotide binding);GO:0005200(structural constituent of cytoskeleton);GO:0005515(protein binding);GO:0005522(profilin binding);GO:0005524(ATP binding);GO:0005737(cytoplasm);GO:0005829(cytosol);GO:0005856(cytoskeleton);GO:0005884(actin filament);GO:0005886(plasma membrane);GO:0005925(focal adhesion);GO:0009612(response to mechanical stimulus);GO:0015629(actin cytoskeleton);GO:0030016(m…	04015(Rap1 signaling pathway);04145(Phagosome);04210(Apoptosis);04390(Hippo signaling pathway);04510(Focal adhesion);04520(Adherens junction);04530(Tight junction);04611(Platelet activation);04670(Leukocyte transendothelial migration);04714(Thermogenesis);04810(Regulation of actin cytoskeleton);04919(Thyroid hormone signaling pathway);04921(Oxytocin signaling pathway);05100(Bacterial invasion of …	NA	NA
0	ENSMUSG00000039934	Gsap	0.743433	0.57914	0.36029	0.282	0.256	0	0	gamma-secretase activating protein [Source:MGI Symbol;Acc:MGI:2442259]	GO:0001540(amyloid-beta binding);GO:0005794(Golgi apparatus);GO:0005802(trans-Golgi network);GO:0030162(regulation of proteolysis);GO:1902004(positive regulation of amyloid-beta formation)	NA	NA	NA
0	ENSMUSG00000073982	Rhog	3.18635	2.48449	0.358958	0.751	0.829	0	0	ras homolog family member G [Source:MGI Symbol;Acc:MGI:1928370]	GO:0000166(nucleotide binding);GO:0003924(GTPase activity);GO:0005515(protein binding);GO:0005525(GTP binding);GO:0005622(intracellular);GO:0005737(cytoplasm);GO:0005886(plasma membrane);GO:0005938(cell cortex);GO:0007015(actin filament organization);GO:0007163(establishment or maintenance of cell polarity);GO:0007264(small GTPase mediated signal transduction);GO:0007266(Rho protein signal transd…	05100(Bacterial invasion of epithelial cells);05132(Salmonella infection)	K07863	NA
0	ENSMUSG00000014077	Chp1	1.51674	1.18341	0.35802	0.499	0.582	0	0	calcineurin-like EF hand protein 1 [Source:MGI Symbol;Acc:MGI:1927185]	GO:0000139(Golgi membrane);GO:0001578(microtubule bundle formation);GO:0001933(negative regulation of protein phosphorylation);GO:0004860(protein kinase inhibitor activity);GO:0005215(transporter activity);GO:0005509(calcium ion binding);GO:0005634(nucleus);GO:0005737(cytoplasm);GO:0005783(endoplasmic reticulum);GO:0005793(endoplasmic reticulum-Golgi intermediate compartment);GO:0005829(cytosol);…	NA	K17610	NA
0	ENSMUSG00000032776	Mctp2	0.588849	0.459863	0.356694	0.227	0.176	0	0	multiple C2 domains, transmembrane 2 [Source:MGI Symbol;Acc:MGI:2685335]	GO:0005509(calcium ion binding);GO:0005654(nucleoplasm);GO:0005829(cytosol);GO:0007275(multicellular organism development);GO:0016020(membrane);GO:0016021(integral component of membrane);GO:0030672(synaptic vesicle membrane)	NA	NA	NA
0	ENSMUSG00000029422	Rsrc2	1.78837	1.39771	0.355586	0.506	0.616	0	0	arginine/serine-rich coiled-coil 2 [Source:MGI Symbol;Acc:MGI:1913489]	GO:0005575(cellular_component);GO:0008150(biological_process)	NA	NA	NA
0	ENSMUSG00000030530	Furin	0.901977	0.704946	0.355577	0.328	0.348	0	0	furin (paired basic amino acid cleaving enzyme) [Source:MGI Symbol;Acc:MGI:97513]	GO:0000139(Golgi membrane);GO:0002020(protease binding);GO:0004175(endopeptidase activity);GO:0004252(serine-type endopeptidase activity);GO:0004867(serine-type endopeptidase inhibitor activity);GO:0005515(protein binding);GO:0005576(extracellular region);GO:0005768(endosome);GO:0005769(early endosome);GO:0005783(endoplasmic reticulum);GO:0005788(endoplasmic reticulum lumen);GO:0005789(endoplasmi…	05164(Influenza A)	K01349	EC:3.4.21.75
0	ENSMUSG00000028064	Sema4a	1.57979	1.23491	0.355324	0.497	0.567	0	0	sema domain, immunoglobulin domain (Ig), transmembrane domain (TM) and short cytoplasmic domain, (semaphorin) 4A [Source:MGI Symbol;Acc:MGI:107560]	GO:0001525(angiogenesis);GO:0001755(neural crest cell migration);GO:0002250(adaptive immune response);GO:0002292(T cell differentiation involved in immune response);GO:0002376(immune system process);GO:0005515(protein binding);GO:0005615(extracellular space);GO:0005634(nucleus);GO:0005829(cytosol);GO:0005886(plasma membrane);GO:0005887(integral component of plasma membrane);GO:0007275(multicellul…	04360(Axon guidance)	K06521	NA
0	ENSMUSG00000036943	Rab8b	1.32747	1.03913	0.353308	0.441	0.516	0	0	RAB8B, member RAS oncogene family [Source:MGI Symbol;Acc:MGI:2442982]	GO:0000166(nucleotide binding);GO:0003924(GTPase activity);GO:0005102(signaling receptor binding);GO:0005515(protein binding);GO:0005525(GTP binding);GO:0005654(nucleoplasm);GO:0005739(mitochondrion);GO:0005768(endosome);GO:0005778(peroxisomal membrane);GO:0005886(plasma membrane);GO:0006886(intracellular protein transport);GO:0006904(vesicle docking involved in exocytosis);GO:0008021(synaptic ve…	04530(Tight junction)	K07902	NA
0	ENSMUSG00000050989	Selenon	0.790886	0.619187	0.353095	0.296	0.29	0	0	selenoprotein N [Source:MGI Symbol;Acc:MGI:2151208]	GO:0003016(respiratory system process);GO:0003674(molecular_function);GO:0005509(calcium ion binding);GO:0005783(endoplasmic reticulum);GO:0005789(endoplasmic reticulum membrane);GO:0007005(mitochondrion organization);GO:0014816(skeletal muscle satellite cell differentiation);GO:0014834(skeletal muscle satellite cell maintenance involved in skeletal muscle regeneration);GO:0014858(positive regula…	NA	K19874	NA
0	ENSMUSG00000024193	Phf1	0.661241	0.517767	0.352872	0.255	0.229	0	0	PHD finger protein 1 [Source:MGI Symbol;Acc:MGI:98647]	GO:0003682(chromatin binding);GO:0003700(DNA-binding transcription factor activity);GO:0005515(protein binding);GO:0005634(nucleus);GO:0005654(nucleoplasm);GO:0005737(cytoplasm);GO:0005813(centrosome);GO:0005815(microtubule organizing center);GO:0005856(cytoskeleton);GO:0006325(chromatin organization);GO:0006974(cellular response to DNA damage stimulus);GO:0031060(regulation of histone methylatio…	NA	K11467	NA
0	ENSMUSG00000018425	Dhx40	0.760787	0.596127	0.351873	0.263	0.292	0	0	DEAH (Asp-Glu-Ala-His) box polypeptide 40 [Source:MGI Symbol;Acc:MGI:1914737]	GO:0000166(nucleotide binding);GO:0000398(mRNA splicing, via spliceosome);GO:0003676(nucleic acid binding);GO:0003723(RNA binding);GO:0004386(helicase activity);GO:0005524(ATP binding);GO:0016787(hydrolase activity);GO:0034459(ATP-dependent 3'-5' RNA helicase activity)	NA	K18711	EC:3.6.4.13
0	ENSMUSG00000060639	Hist1h4i	0.595438	0.466813	0.351107	0.181	0.214	0	0	histone cluster 1, H4i [Source:MGI Symbol;Acc:MGI:2448432]	GO:0000228(nuclear chromosome);GO:0000786(nucleosome);GO:0000788(nuclear nucleosome);GO:0003677(DNA binding);GO:0005515(protein binding);GO:0005634(nucleus);GO:0005654(nucleoplasm);GO:0005694(chromosome);GO:0006334(nucleosome assembly);GO:0006335(DNA replication-dependent nucleosome assembly);GO:0006336(DNA replication-independent nucleosome assembly);GO:0006352(DNA-templated transcription, initi…	05034(Alcoholism);05203(Viral carcinogenesis);05322(Systemic lupus erythematosus)	K11254	NA
0	ENSMUSG00000037553	Zdhhc18	1.21111	0.94976	0.350701	0.424	0.499	0	0	zinc finger, DHHC domain containing 18 [Source:MGI Symbol;Acc:MGI:3527792]	GO:0005783(endoplasmic reticulum);GO:0005794(Golgi apparatus);GO:0006612(protein targeting to membrane);GO:0016020(membrane);GO:0016021(integral component of membrane);GO:0016409(palmitoyltransferase activity);GO:0016740(transferase activity);GO:0016746(transferase activity, transferring acyl groups);GO:0018230(peptidyl-L-cysteine S-palmitoylation);GO:0018345(protein palmitoylation);GO:0019706(pr…	NA	NA	NA
0	ENSMUSG00000015755	Tab2	1.20339	0.943866	0.350454	0.405	0.473	0	0	TGF-beta activated kinase 1/MAP3K7 binding protein 2 [Source:MGI Symbol;Acc:MGI:1915902]	GO:0005515(protein binding);GO:0005634(nucleus);GO:0005654(nucleoplasm);GO:0005737(cytoplasm);GO:0005829(cytosol);GO:0007507(heart development);GO:0032496(response to lipopolysaccharide);GO:0043123(positive regulation of I-kappaB kinase/NF-kappaB signaling);GO:0045860(positive regulation of protein kinase activity);GO:0046872(metal ion binding);GO:0070530(K63-linked polyubiquitin modification-dep…	04010(MAPK signaling pathway);04064(NF-kappa B signaling pathway);04380(Osteoclast differentiation);04620(Toll-like receptor signaling pathway);04621(NOD-like receptor signaling pathway);04657(IL-17 signaling pathway);04668(TNF signaling pathway);05140(Leishmaniasis);05145(Toxoplasmosis);05161(Hepatitis B);05162(Measles);05168(Herpes simplex virus 1 infection);05169(Epstein-Barr virus infection);…	K04404	NA
0	ENSMUSG00000036503	Rnf13	1.04998	0.823623	0.35031	0.377	0.392	0	0	ring finger protein 13 [Source:MGI Symbol;Acc:MGI:1346341]	GO:0004842(ubiquitin-protein transferase activity);GO:0005634(nucleus);GO:0005637(nuclear inner membrane);GO:0005654(nucleoplasm);GO:0005737(cytoplasm);GO:0005764(lysosome);GO:0005765(lysosomal membrane);GO:0005768(endosome);GO:0005829(cytosol);GO:0006511(ubiquitin-dependent protein catabolic process);GO:0016020(membrane);GO:0016021(integral component of membrane);GO:0016567(protein ubiquitinatio…	NA	K15692	EC:2.3.2.27
0	ENSMUSG00000022855	Senp2	1.06548	0.837332	0.347627	0.369	0.434	0	0	SUMO/sentrin specific peptidase 2 [Source:MGI Symbol;Acc:MGI:1923076]	GO:0001934(positive regulation of protein phosphorylation);GO:0005634(nucleus);GO:0005643(nuclear pore);GO:0005737(cytoplasm);GO:0005829(cytosol);GO:0006508(proteolysis);GO:0007507(heart development);GO:0008233(peptidase activity);GO:0008234(cysteine-type peptidase activity);GO:0009950(dorsal/ventral axis specification);GO:0015031(protein transport);GO:0016020(membrane);GO:0016055(Wnt signaling p…	03013(RNA transport);04310(Wnt signaling pathway)	K03345	EC:3.4.22.68
0	ENSMUSG00000031207	Msn	4.81998	3.78934	0.347081	0.847	0.905	0	0	moesin [Source:MGI Symbol;Acc:MGI:97167]	GO:0001771(immunological synapse formation);GO:0001931(uropod);GO:0003725(double-stranded RNA binding);GO:0003779(actin binding);GO:0005102(signaling receptor binding);GO:0005515(protein binding);GO:0005737(cytoplasm);GO:0005829(cytosol);GO:0005856(cytoskeleton);GO:0005886(plasma membrane);GO:0005902(microvillus);GO:0005925(focal adhesion);GO:0007159(leukocyte cell-cell adhesion);GO:0008092(cytos…	04530(Tight junction);04670(Leukocyte transendothelial migration);04810(Regulation of actin cytoskeleton);05162(Measles);05205(Proteoglycans in cancer)	K05763	NA
0	ENSMUSG00000024858	Grk2	3.74476	2.94439	0.346905	0.793	0.864	0	0	G protein-coupled receptor kinase 2 [Source:MGI Symbol;Acc:MGI:87940]	GO:0000166(nucleotide binding);GO:0001664(G protein-coupled receptor binding);GO:0002026(regulation of the force of heart contraction);GO:0002029(desensitization of G protein-coupled receptor signaling pathway);GO:0003108(negative regulation of the force of heart contraction by chemical signal);GO:0004672(protein kinase activity);GO:0004674(protein serine/threonine kinase activity);GO:0004703(G p…	04062(Chemokine signaling pathway);04144(Endocytosis);04340(Hedgehog signaling pathway);04724(Glutamatergic synapse);04740(Olfactory transduction);05032(Morphine addiction)	K00910	EC:2.7.11.15
0	ENSMUSG00000071379	Hpcal1	1.181	0.928622	0.346851	0.43	0.488	0	0	hippocalcin-like 1 [Source:MGI Symbol;Acc:MGI:1855689]	GO:0005509(calcium ion binding);GO:0005515(protein binding);GO:0008150(biological_process);GO:0016020(membrane);GO:0046872(metal ion binding)	NA	NA	NA
0	ENSMUSG00000035247	Hectd1	1.74247	1.37056	0.346367	0.528	0.621	0	0	HECT domain E3 ubiquitin protein ligase 1 [Source:MGI Symbol;Acc:MGI:2384768]	GO:0001779(natural killer cell differentiation);GO:0001843(neural tube closure);GO:0001892(embryonic placenta development);GO:0003170(heart valve development);GO:0003281(ventricular septum development);GO:0004842(ubiquitin-protein transferase activity);GO:0005515(protein binding);GO:0016567(protein ubiquitination);GO:0016740(transferase activity);GO:0035904(aorta development);GO:0046872(metal ion…	NA	K12231	EC:2.3.2.26
0	ENSMUSG00000004677	Myo9b	0.995434	0.783565	0.345272	0.348	0.411	0	0	myosin IXb [Source:MGI Symbol;Acc:MGI:106624]	GO:0000146(microfilament motor activity);GO:0000166(nucleotide binding);GO:0003774(motor activity);GO:0003779(actin binding);GO:0005096(GTPase activator activity);GO:0005515(protein binding);GO:0005516(calmodulin binding);GO:0005524(ATP binding);GO:0005737(cytoplasm);GO:0005829(cytosol);GO:0005884(actin filament);GO:0005938(cell cortex);GO:0007165(signal transduction);GO:0016459(myosin complex);G…	NA	K10360	NA
0	ENSMUSG00000025220	Mgea5	1.24919	0.98458	0.343412	0.413	0.488	0	0	meningioma expressed antigen 5 (hyaluronidase) [Source:MGI Symbol;Acc:MGI:1932139]	GO:0004402(histone acetyltransferase activity);GO:0005515(protein binding);GO:0005634(nucleus);GO:0005737(cytoplasm);GO:0005739(mitochondrion);GO:0005829(cytosol);GO:0006044(N-acetylglucosamine metabolic process);GO:0006517(protein deglycosylation);GO:0006612(protein targeting to membrane);GO:0008152(metabolic process);GO:0009100(glycoprotein metabolic process);GO:0010524(positive regulation of c…	04931(Insulin resistance)	K15719	2.3.1.48;EC:3.2.1.169
0	ENSMUSG00000017760	Ctsa	0.651846	0.51407	0.342567	0.192	0.205	0	0	cathepsin A [Source:MGI Symbol;Acc:MGI:97748]	GO:0004180(carboxypeptidase activity);GO:0004185(serine-type carboxypeptidase activity);GO:0005515(protein binding);GO:0005654(nucleoplasm);GO:0005739(mitochondrion);GO:0005764(lysosome);GO:0005765(lysosomal membrane);GO:0006508(proteolysis);GO:0008233(peptidase activity);GO:0016787(hydrolase activity);GO:0031647(regulation of protein stability);GO:0043231(intracellular membrane-bounded organelle…	04142(Lysosome);04614(Renin-angiotensin system)	K13289	EC:3.4.16.5
0	ENSMUSG00000001741	Il16	1.92155	1.51654	0.341492	0.575	0.674	0	0	interleukin 16 [Source:MGI Symbol;Acc:MGI:1270855]	GO:0005125(cytokine activity);GO:0005515(protein binding);GO:0005576(extracellular region);GO:0005615(extracellular space);GO:0005634(nucleus);GO:0005737(cytoplasm);GO:0005829(cytosol);GO:0005886(plasma membrane);GO:0006935(chemotaxis);GO:0010469(regulation of signaling receptor activity);GO:0016607(nuclear speck);GO:0030595(leukocyte chemotaxis);GO:0042609(CD4 receptor binding);GO:0050930(induct…	04060(Cytokine-cytokine receptor interaction)	K22628	NA
0	ENSMUSG00000030314	Atg7	1.09314	0.86441	0.338689	0.39	0.437	0	0	autophagy related 7 [Source:MGI Symbol;Acc:MGI:1921494]	GO:0000045(autophagosome assembly);GO:0000407(phagophore assembly site);GO:0000422(autophagy of mitochondrion);GO:0001889(liver development);GO:0005515(protein binding);GO:0005737(cytoplasm);GO:0005829(cytosol);GO:0005930(axoneme);GO:0006497(protein lipidation);GO:0006501(C-terminal protein lipidation);GO:0006914(autophagy);GO:0006995(cellular response to nitrogen starvation);GO:0006996(organelle…	04136(Autophagy - other);04140(Autophagy - animal);04216(Ferroptosis)	K08337	NA
0	ENSMUSG00000039477	Tnrc18	1.17167	0.926573	0.338585	0.396	0.477	0	0	trinucleotide repeat containing 18 [Source:MGI Symbol;Acc:MGI:3648294]	GO:0003682(chromatin binding)	NA	NA	NA
0	ENSMUSG00000059456	Ptk2b	1.07618	0.851151	0.338436	0.375	0.45	0	0	PTK2 protein tyrosine kinase 2 beta [Source:MGI Symbol;Acc:MGI:104908]	GO:0000165(MAPK cascade);GO:0000166(nucleotide binding);GO:0000302(response to reactive oxygen species);GO:0001525(angiogenesis);GO:0001556(oocyte maturation);GO:0001666(response to hypoxia);GO:0001954(positive regulation of cell-matrix adhesion);GO:0002040(sprouting angiogenesis);GO:0002250(adaptive immune response);GO:0002315(marginal zone B cell differentiation);GO:0002376(immune system proces…	04020(Calcium signaling pathway);04062(Chemokine signaling pathway);04072(Phospholipase D signaling pathway);04650(Natural killer cell mediated cytotoxicity);04670(Leukocyte transendothelial migration);04912(GnRH signaling pathway);05161(Hepatitis B);05163(Human cytomegalovirus infection);05170(Human immunodeficiency virus 1 infection)	NA	NA
0	ENSMUSG00000000378	Ccm2	0.902027	0.713564	0.338129	0.33	0.396	0	0	cerebral cavernous malformation 2 [Source:MGI Symbol;Acc:MGI:2384924]	GO:0001568(blood vessel development);GO:0001570(vasculogenesis);GO:0001701(in utero embryonic development);GO:0001885(endothelial cell development);GO:0001944(vasculature development);GO:0005515(protein binding);GO:0005737(cytoplasm);GO:0005739(mitochondrion);GO:0007507(heart development);GO:0032991(protein-containing complex);GO:0035264(multicellular organism growth);GO:0045216(cell-cell junctio…	NA	NA	NA
0	ENSMUSG00000026737	Pip4k2a	0.778982	0.616626	0.337195	0.278	0.32	0	0	phosphatidylinositol-5-phosphate 4-kinase, type II, alpha [Source:MGI Symbol;Acc:MGI:1298206]	GO:0000166(nucleotide binding);GO:0005515(protein binding);GO:0005524(ATP binding);GO:0005634(nucleus);GO:0005737(cytoplasm);GO:0005776(autophagosome);GO:0005886(plasma membrane);GO:0010506(regulation of autophagy);GO:0016020(membrane);GO:0016301(kinase activity);GO:0016307(phosphatidylinositol phosphate kinase activity);GO:0016309(1-phosphatidylinositol-5-phosphate 4-kinase activity);GO:0016310(…	00562(Inositol phosphate metabolism);04070(Phosphatidylinositol signaling system);04810(Regulation of actin cytoskeleton)	K00920	EC:2.7.1.149
0	ENSMUSG00000074361	C5ar2	0.496683	0.393284	0.336755	0.173	0.149	0	0	complement component 5a receptor 2 [Source:MGI Symbol;Acc:MGI:2442013]	GO:0004878(complement component C5a receptor activity);GO:0004930(G protein-coupled receptor activity);GO:0006935(chemotaxis);GO:0006954(inflammatory response);GO:0007186(G protein-coupled receptor signaling pathway);GO:0009925(basal plasma membrane);GO:0016020(membrane);GO:0016021(integral component of membrane);GO:0032720(negative regulation of tumor necrosis factor production);GO:0038178(compl…	NA	K04171	NA
0	ENSMUSG00000045193	Cirbp	0.779105	0.617304	0.335835	0.266	0.326	0	0	cold inducible RNA binding protein [Source:MGI Symbol;Acc:MGI:893588]	GO:0003676(nucleic acid binding);GO:0003723(RNA binding);GO:0003730(mRNA 3'-UTR binding);GO:0005634(nucleus);GO:0005654(nucleoplasm);GO:0005681(spliceosomal complex);GO:0005730(nucleolus);GO:0005737(cytoplasm);GO:0008266(poly(U) RNA binding);GO:0009409(response to cold);GO:0009411(response to UV);GO:0010494(cytoplasmic stress granule);GO:0017148(negative regulation of translation);GO:0030308(nega…	NA	K13195	NA
0	ENSMUSG00000046229	Scand1	4.07485	3.23081	0.334852	0.827	0.876	0	0	SCAN domain-containing 1 [Source:MGI Symbol;Acc:MGI:1343132]	GO:0003700(DNA-binding transcription factor activity);GO:0003713(transcription coactivator activity);GO:0005634(nucleus);GO:0006355(regulation of transcription, DNA-templated);GO:1903508(positive regulation of nucleic acid-templated transcription)	NA	NA	NA
0	ENSMUSG00000034640	Tiparp	0.766956	0.608237	0.334509	0.261	0.291	0	0	TCDD-inducible poly(ADP-ribose) polymerase [Source:MGI Symbol;Acc:MGI:2159210]	GO:0001570(vasculogenesis);GO:0001822(kidney development);GO:0003950(NAD+ ADP-ribosyltransferase activity);GO:0005634(nucleus);GO:0006471(protein ADP-ribosylation);GO:0006807(nitrogen compound metabolic process);GO:0008209(androgen metabolic process);GO:0008210(estrogen metabolic process);GO:0008585(female gonad development);GO:0009791(post-embryonic development);GO:0010629(negative regulation of…	NA	K15259	EC:2.4.2.30
0	ENSMUSG00000047843	Bri3	2.17024	1.72124	0.334403	0.598	0.718	0	0	brain protein I3 [Source:MGI Symbol;Acc:MGI:1933174]	GO:0005764(lysosome);GO:0005765(lysosomal membrane);GO:0016020(membrane);GO:0016021(integral component of membrane);GO:0042802(identical protein binding)	NA	NA	NA
0	ENSMUSG00000040723	Rcsd1	2.97415	2.36038	0.333459	0.718	0.812	0	0	RCSD domain containing 1 [Source:MGI Symbol;Acc:MGI:2676394]	GO:0003009(skeletal muscle contraction);GO:0005575(cellular_component);GO:0051015(actin filament binding);GO:0071474(cellular hyperosmotic response)	NA	K18615	NA
0	ENSMUSG00000051316	Taf7	1.10269	0.875576	0.332726	0.369	0.46	0	0	TATA-box binding protein associated factor 7 [Source:MGI Symbol;Acc:MGI:1346348]	GO:0000122(negative regulation of transcription by RNA polymerase II);GO:0001097(TFIIH-class transcription factor complex binding);GO:0003700(DNA-binding transcription factor activity);GO:0003713(transcription coactivator activity);GO:0005515(protein binding);GO:0005634(nucleus);GO:0005654(nucleoplasm);GO:0005667(transcription factor complex);GO:0005669(transcription factor TFIID complex);GO:0005…	03022(Basal transcription factors)	K03132	NA
0	ENSMUSG00000021785	Ngly1	0.517363	0.410924	0.332305	0.2	0.181	0	0	N-glycanase 1 [Source:MGI Symbol;Acc:MGI:1913276]	GO:0000224(peptide-N4-(N-acetyl-beta-glucosaminyl)asparagine amidase activity);GO:0005515(protein binding);GO:0005634(nucleus);GO:0005737(cytoplasm);GO:0005829(cytosol);GO:0006515(protein quality control for misfolded or incompletely synthesized proteins);GO:0006516(glycoprotein catabolic process);GO:0006517(protein deglycosylation);GO:0016787(hydrolase activity);GO:0046872(metal ion binding);GO:…	04141(Protein processing in endoplasmic reticulum)	K01456	EC:3.5.1.52
0	ENSMUSG00000021156	Zmynd11	1.1954	0.949483	0.332278	0.393	0.474	0	0	zinc finger, MYND domain containing 11 [Source:MGI Symbol;Acc:MGI:1913755]	GO:0003677(DNA binding);GO:0003690(double-stranded DNA binding);GO:0003714(transcription corepressor activity);GO:0005515(protein binding);GO:0005634(nucleus);GO:0005654(nucleoplasm);GO:0005694(chromosome);GO:0006325(chromatin organization);GO:0008270(zinc ion binding);GO:0034243(regulation of transcription elongation from RNA polymerase II promoter);GO:0035064(methylated histone binding);GO:0042…	NA	K23218	NA
0	ENSMUSG00000040848	Sft2d2	0.811941	0.645594	0.330748	0.294	0.328	0	0	SFT2 domain containing 2 [Source:MGI Symbol;Acc:MGI:1917362]	GO:0003674(molecular_function);GO:0015031(protein transport);GO:0016020(membrane);GO:0016021(integral component of membrane);GO:0016192(vesicle-mediated transport)	NA	NA	NA
0	ENSMUSG00000003348	Mob3a	1.01265	0.80544	0.330279	0.368	0.433	0	0	MOB kinase activator 3A [Source:MGI Symbol;Acc:MGI:3050117]	GO:0003674(molecular_function);GO:0008150(biological_process);GO:0046872(metal ion binding)	NA	NA	NA
0	ENSMUSG00000033467	Crlf2	1.5315	1.21932	0.328872	0.489	0.571	0	0	cytokine receptor-like factor 2 [Source:MGI Symbol;Acc:MGI:1889506]	GO:0005515(protein binding);GO:0016020(membrane);GO:0016021(integral component of membrane)	04060(Cytokine-cytokine receptor interaction);04630(Jak-STAT signaling pathway)	K05078	NA
0	ENSMUSG00000049686	Orai1	1.77929	1.41805	0.327394	0.554	0.657	0	0	ORAI calcium release-activated calcium modulator 1 [Source:MGI Symbol;Acc:MGI:1925542]	GO:0002115(store-operated calcium entry);GO:0002250(adaptive immune response);GO:0002376(immune system process);GO:0005262(calcium channel activity);GO:0005515(protein binding);GO:0005516(calmodulin binding);GO:0005776(autophagosome);GO:0005829(cytosol);GO:0005886(plasma membrane);GO:0005887(integral component of plasma membrane);GO:0006811(ion transport);GO:0006816(calcium ion transport);GO:0015…	04020(Calcium signaling pathway);04024(cAMP signaling pathway);04611(Platelet activation);04924(Renin secretion);04925(Aldosterone synthesis and secretion);04927(Cortisol synthesis and secretion);04934(Cushing syndrome);05340(Primary immunodeficiency)	K16056	NA
0	ENSMUSG00000078578	Ube2d3	5.10007	4.0668	0.326623	0.87	0.919	0	0	ubiquitin-conjugating enzyme E2D 3 [Source:MGI Symbol;Acc:MGI:1913355]	GO:0000151(ubiquitin ligase complex);GO:0000166(nucleotide binding);GO:0000209(protein polyubiquitination);GO:0004842(ubiquitin-protein transferase activity);GO:0005515(protein binding);GO:0005524(ATP binding);GO:0005768(endosome);GO:0005886(plasma membrane);GO:0006281(DNA repair);GO:0006511(ubiquitin-dependent protein catabolic process);GO:0006513(protein monoubiquitination);GO:0006915(apoptotic…	04120(Ubiquitin mediated proteolysis);04141(Protein processing in endoplasmic reticulum)	K06689	EC:2.3.2.23
0	ENSMUSG00000096472	Cdkn2d	2.65944	2.12401	0.324331	0.663	0.75	0	0	cyclin dependent kinase inhibitor 2D [Source:MGI Symbol;Acc:MGI:105387]	GO:0000079(regulation of cyclin-dependent protein serine/threonine kinase activity);GO:0000082(G1/S transition of mitotic cell cycle);GO:0000731(DNA synthesis involved in DNA repair);GO:0004861(cyclin-dependent protein serine/threonine kinase inhibitor activity);GO:0005515(protein binding);GO:0005634(nucleus);GO:0005654(nucleoplasm);GO:0005737(cytoplasm);GO:0005829(cytosol);GO:0007049(cell cycle)…	04068(FoxO signaling pathway);04110(Cell cycle)	K06623	NA
0	ENSMUSG00000075284	Wipf1	1.40619	1.12403	0.323109	0.457	0.536	0	0	WAS/WASL interacting protein family, member 1 [Source:MGI Symbol;Acc:MGI:2178801]	GO:0000147(actin cortical patch assembly);GO:0001726(ruffle);GO:0003779(actin binding);GO:0005515(protein binding);GO:0005737(cytoplasm);GO:0005856(cytoskeleton);GO:0005884(actin filament);GO:0006897(endocytosis);GO:0008154(actin polymerization or depolymerization);GO:0015629(actin cytoskeleton);GO:0017124(SH3 domain binding);GO:0030036(actin cytoskeleton organization);GO:0030048(actin filament-b…	04144(Endocytosis)	K19475	NA
0	ENSMUSG00000002058	Unc119	2.27889	1.82319	0.321871	0.62	0.731	0	0	unc-119 lipid binding chaperone [Source:MGI Symbol;Acc:MGI:1328357]	GO:0000281(mitotic cytokinesis);GO:0000922(spindle pole);GO:0005515(protein binding);GO:0005737(cytoplasm);GO:0005813(centrosome);GO:0005815(microtubule organizing center);GO:0005819(spindle);GO:0005856(cytoskeleton);GO:0006897(endocytosis);GO:0007399(nervous system development);GO:0007601(visual perception);GO:0008289(lipid binding);GO:0015031(protein transport);GO:0042953(lipoprotein transport)…	NA	NA	NA
0	ENSMUSG00000022788	Fgd4	1.67374	1.33925	0.321655	0.498	0.597	0	0	FYVE, RhoGEF and PH domain containing 4 [Source:MGI Symbol;Acc:MGI:2183747]	GO:0003676(nucleic acid binding);GO:0003779(actin binding);GO:0005085(guanyl-nucleotide exchange factor activity);GO:0005089(Rho guanyl-nucleotide exchange factor activity);GO:0005737(cytoplasm);GO:0005856(cytoskeleton);GO:0007257(activation of JUN kinase activity);GO:0008360(regulation of cell shape);GO:0030027(lamellipodium);GO:0030032(lamellipodium assembly);GO:0030035(microspike assembly);GO:…	NA	K05723	NA
0	ENSMUSG00000002325	Irf9	0.686669	0.54955	0.321364	0.241	0.244	0	0	interferon regulatory factor 9 [Source:MGI Symbol;Acc:MGI:107587]	GO:0000978(RNA polymerase II proximal promoter sequence-specific DNA binding);GO:0000981(DNA-binding transcription factor activity, RNA polymerase II-specific);GO:0002376(immune system process);GO:0003677(DNA binding);GO:0003700(DNA-binding transcription factor activity);GO:0005515(protein binding);GO:0005634(nucleus);GO:0005829(cytosol);GO:0006355(regulation of transcription, DNA-templated);GO:0…	04217(Necroptosis);04380(Osteoclast differentiation);04621(NOD-like receptor signaling pathway);04625(C-type lectin receptor signaling pathway);04630(Jak-STAT signaling pathway);05160(Hepatitis C);05162(Measles);05164(Influenza A);05165(Human papillomavirus infection);05167(Kaposi sarcoma-associated herpesvirus infection);05168(Herpes simplex virus 1 infection);05169(Epstein-Barr virus infection)…	K04693	NA
0	ENSMUSG00000052384	Nrros	0.671377	0.537388	0.321158	0.214	0.256	0	0	negative regulator of reactive oxygen species [Source:MGI Symbol;Acc:MGI:2445095]	GO:0005515(protein binding);GO:0005576(extracellular region);GO:0005783(endoplasmic reticulum);GO:0005789(endoplasmic reticulum membrane);GO:0005886(plasma membrane);GO:0006801(superoxide metabolic process);GO:0006954(inflammatory response);GO:0006955(immune response);GO:0007179(transforming growth factor beta receptor signaling pathway);GO:0009986(cell surface);GO:0014005(microglia development);…	NA	NA	NA
0	ENSMUSG00000037111	Setd7	0.60933	0.487936	0.320532	0.225	0.224	0	0	SET domain containing (lysine methyltransferase) 7 [Source:MGI Symbol;Acc:MGI:1920501]	GO:0002039(p53 binding);GO:0003682(chromatin binding);GO:0005515(protein binding);GO:0005634(nucleus);GO:0005694(chromosome);GO:0005730(nucleolus);GO:0006325(chromatin organization);GO:0006355(regulation of transcription, DNA-templated);GO:0006974(cellular response to DNA damage stimulus);GO:0008168(methyltransferase activity);GO:0016279(protein-lysine N-methyltransferase activity);GO:0016740(tra…	00310(Lysine degradation);04068(FoxO signaling pathway)	K11431	EC:2.1.1.43
0	ENSMUSG00000006273	Atp6v1b2	1.37113	1.098	0.320492	0.444	0.549	0	0	ATPase, H+ transporting, lysosomal V1 subunit B2 [Source:MGI Symbol;Acc:MGI:109618]	GO:0001726(ruffle);GO:0005524(ATP binding);GO:0005737(cytoplasm);GO:0005829(cytosol);GO:0005886(plasma membrane);GO:0005902(microvillus);GO:0006811(ion transport);GO:0012505(endomembrane system);GO:0015991(ATP hydrolysis coupled proton transport);GO:0016020(membrane);GO:0016021(integral component of membrane);GO:0016324(apical plasma membrane);GO:0016787(hydrolase activity);GO:0033180(proton-tran…	00190(Oxidative phosphorylation);04145(Phagosome);04150(mTOR signaling pathway);04721(Synaptic vesicle cycle);04966(Collecting duct acid secretion);05165(Human papillomavirus infection);05323(Rheumatoid arthritis)	K02147	NA
0	ENSMUSG00000078566	Bnip3	0.385927	0.3092	0.319786	0.141	0.109	0	0	BCL2/adenovirus E1B interacting protein 3 [Source:MGI Symbol;Acc:MGI:109326]	GO:0001666(response to hypoxia);GO:0005515(protein binding);GO:0005634(nucleus);GO:0005635(nuclear envelope);GO:0005654(nucleoplasm);GO:0005737(cytoplasm);GO:0005739(mitochondrion);GO:0005740(mitochondrial envelope);GO:0005741(mitochondrial outer membrane);GO:0005783(endoplasmic reticulum);GO:0006915(apoptotic process);GO:0008219(cell death);GO:0008626(granzyme-mediated apoptotic signaling pathwa…	04068(FoxO signaling pathway);04137(Mitophagy - animal);04140(Autophagy - animal);05134(Legionellosis)	K15464	NA
0	ENSMUSG00000020415	Pttg1	0.418277	0.335342	0.318824	0.15	0.13	0	0	pituitary tumor-transforming gene 1 [Source:MGI Symbol;Acc:MGI:1353578]	GO:0000981(DNA-binding transcription factor activity, RNA polymerase II-specific);GO:0001558(regulation of cell growth);GO:0004869(cysteine-type endopeptidase inhibitor activity);GO:0005634(nucleus);GO:0005737(cytoplasm);GO:0005829(cytosol);GO:0006281(DNA repair);GO:0006357(regulation of transcription by RNA polymerase II);GO:0006366(transcription by RNA polymerase II);GO:0006974(cellular respons…	04110(Cell cycle);04114(Oocyte meiosis);05166(Human T-cell leukemia virus 1 infection)	K06635	NA
0	ENSMUSG00000024030	Abcg1	0.43617	0.350057	0.317302	0.145	0.13	0	0	ATP binding cassette subfamily G member 1 [Source:MGI Symbol;Acc:MGI:107704]	GO:0000166(nucleotide binding);GO:0005524(ATP binding);GO:0005548(phospholipid transporter activity);GO:0005739(mitochondrion);GO:0005768(endosome);GO:0005886(plasma membrane);GO:0006355(regulation of transcription, DNA-templated);GO:0006869(lipid transport);GO:0008203(cholesterol metabolic process);GO:0009897(external side of plasma membrane);GO:0010033(response to organic substance);GO:0010745(…	02010(ABC transporters)	K05679	NA
0	ENSMUSG00000038467	Chmp4b	2.00278	1.60748	0.317201	0.597	0.709	0	0	charged multivesicular body protein 4B [Source:MGI Symbol;Acc:MGI:1922858]	GO:0000281(mitotic cytokinesis);GO:0000815(ESCRT III complex);GO:0005515(protein binding);GO:0005634(nucleus);GO:0005635(nuclear envelope);GO:0005737(cytoplasm);GO:0005768(endosome);GO:0005829(cytosol);GO:0006620(posttranslational protein targeting to endoplasmic reticulum membrane);GO:0006914(autophagy);GO:0006997(nucleus organization);GO:0007034(vacuolar transport);GO:0007080(mitotic metaphase …	04144(Endocytosis);04217(Necroptosis)	K12194	NA
0	ENSMUSG00000040345	Arhgap9	2.28738	1.83636	0.316848	0.638	0.744	0	0	Rho GTPase activating protein 9 [Source:MGI Symbol;Acc:MGI:2143764]	GO:0005096(GTPase activator activity);GO:0005515(protein binding);GO:0005547(phosphatidylinositol-3,4,5-trisphosphate binding);GO:0005737(cytoplasm);GO:0007165(signal transduction);GO:0043087(regulation of GTPase activity);GO:0043547(positive regulation of GTPase activity)	NA	K20634	NA
0	ENSMUSG00000045382	Cxcr4	1.88335	1.5126	0.316271	0.53	0.647	0	0	chemokine (C-X-C motif) receptor 4 [Source:MGI Symbol;Acc:MGI:109563]	GO:0001666(response to hypoxia);GO:0001764(neuron migration);GO:0002064(epithelial cell development);GO:0003779(actin binding);GO:0004930(G protein-coupled receptor activity);GO:0004950(chemokine receptor activity);GO:0005634(nucleus);GO:0005737(cytoplasm);GO:0005764(lysosome);GO:0005768(endosome);GO:0005769(early endosome);GO:0005770(late endosome);GO:0005886(plasma membrane);GO:0006935(chemotax…	04020(Calcium signaling pathway);04060(Cytokine-cytokine receptor interaction);04062(Chemokine signaling pathway);04144(Endocytosis);04360(Axon guidance);04670(Leukocyte transendothelial migration);04672(Intestinal immune network for IgA production);04810(Regulation of actin cytoskeleton);05163(Human cytomegalovirus infection);05170(Human immunodeficiency virus 1 infection);05200(Pathways in canc…	K04189	NA
0	ENSMUSG00000030557	Mef2a	1.03815	0.834009	0.315886	0.351	0.424	0	0	myocyte enhancer factor 2A [Source:MGI Symbol;Acc:MGI:99532]	GO:0000002(mitochondrial genome maintenance);GO:0000122(negative regulation of transcription by RNA polymerase II);GO:0000165(MAPK cascade);GO:0000790(nuclear chromatin);GO:0000977(RNA polymerase II regulatory region sequence-specific DNA binding);GO:0000978(RNA polymerase II proximal promoter sequence-specific DNA binding);GO:0000981(DNA-binding transcription factor activity, RNA polymerase II-s…	04022(cGMP-PKG signaling pathway);04371(Apelin signaling pathway);04928(Parathyroid hormone synthesis, secretion and action);05418(Fluid shear stress and atherosclerosis)	K09260	NA
0	ENSMUSG00000037876	Jmjd1c	1.24346	0.999073	0.315698	0.402	0.485	0	0	jumonji domain containing 1C [Source:MGI Symbol;Acc:MGI:1918614]	GO:0000785(chromatin);GO:0000976(transcription regulatory region sequence-specific DNA binding);GO:0003382(epithelial cell morphogenesis);GO:0005634(nucleus);GO:0006325(chromatin organization);GO:0008584(male gonad development);GO:0016491(oxidoreductase activity);GO:0031490(chromatin DNA binding);GO:0032454(histone demethylase activity (H3-K9 specific));GO:0033169(histone H3-K9 demethylation);GO:…	05202(Transcriptional misregulation in cancer)	K11449	EC:1.14.11.-
0	ENSMUSG00000048865	Arhgap30	3.30863	2.65849	0.315623	0.746	0.837	0	0	Rho GTPase activating protein 30 [Source:MGI Symbol;Acc:MGI:2684948]	GO:0007165(signal transduction);GO:0043231(intracellular membrane-bounded organelle)	NA	K20645	NA
0	ENSMUSG00000101970	1810026B05Rik	1.12563	0.90485	0.314977	0.385	0.457	0	0	RIKEN cDNA 1810026B05 gene [Source:MGI Symbol;Acc:MGI:1916420]	NA	NA	NA	NA
0	ENSMUSG00000030168	Adipor2	1.1347	0.912332	0.314679	0.392	0.478	0	0	adiponectin receptor 2 [Source:MGI Symbol;Acc:MGI:93830]	GO:0005515(protein binding);GO:0005886(plasma membrane);GO:0006629(lipid metabolic process);GO:0006631(fatty acid metabolic process);GO:0007507(heart development);GO:0007565(female pregnancy);GO:0007584(response to nutrient);GO:0009755(hormone-mediated signaling pathway);GO:0016020(membrane);GO:0016021(integral component of membrane);GO:0019395(fatty acid oxidation);GO:0030308(negative regulation…	04152(AMPK signaling pathway);04211(Longevity regulating pathway);04920(Adipocytokine signaling pathway);04932(Non-alcoholic fatty liver disease (NAFLD))	K07297	NA
0	ENSMUSG00000020091	Eif4ebp2	1.4124	1.13578	0.314465	0.461	0.563	0	0	eukaryotic translation initiation factor 4E binding protein 2 [Source:MGI Symbol;Acc:MGI:109198]	GO:0005515(protein binding);GO:0005737(cytoplasm);GO:0006417(regulation of translation);GO:0006446(regulation of translational initiation);GO:0007613(memory);GO:0008190(eukaryotic initiation factor 4E binding);GO:0008286(insulin receptor signaling pathway);GO:0017148(negative regulation of translation);GO:0019933(cAMP-mediated signaling);GO:0030371(translation repressor activity);GO:0031929(TOR s…	03013(RNA transport);04213(Longevity regulating pathway - multiple species)	K18644	NA
0	ENSMUSG00000045165	AI467606	1.26146	1.01443	0.314416	0.431	0.527	0	0	expressed sequence AI467606 [Source:MGI Symbol;Acc:MGI:2141979]	GO:0003674(molecular_function);GO:0005575(cellular_component);GO:0008150(biological_process);GO:0016020(membrane);GO:0016021(integral component of membrane)	NA	NA	NA
0	ENSMUSG00000039153	Runx2	0.462276	0.372056	0.313234	0.179	0.153	0	0	runt related transcription factor 2 [Source:MGI Symbol;Acc:MGI:99829]	GO:0000790(nuclear chromatin);GO:0000978(RNA polymerase II proximal promoter sequence-specific DNA binding);GO:0000981(DNA-binding transcription factor activity, RNA polymerase II-specific);GO:0001228(DNA-binding transcription activator activity, RNA polymerase II-specific);GO:0001501(skeletal system development);GO:0001649(osteoblast differentiation);GO:0001958(endochondral ossification);GO:0002…	04928(Parathyroid hormone synthesis, secretion and action);05202(Transcriptional misregulation in cancer)	K09278	NA
0	ENSMUSG00000006127	Inpp5k	0.6933	0.558318	0.312392	0.268	0.294	0	0	inositol polyphosphate 5-phosphatase K [Source:MGI Symbol;Acc:MGI:1194899]	GO:0001701(in utero embryonic development);GO:0001726(ruffle);GO:0001933(negative regulation of protein phosphorylation);GO:0004439(phosphatidylinositol-4,5-bisphosphate 5-phosphatase activity);GO:0004445(inositol-polyphosphate 5-phosphatase activity);GO:0005000(vasopressin receptor activity);GO:0005515(protein binding);GO:0005634(nucleus);GO:0005737(cytoplasm);GO:0005783(endoplasmic reticulum);G…	00562(Inositol phosphate metabolism);04070(Phosphatidylinositol signaling system);04910(Insulin signaling pathway)	K01106	EC:3.1.3.56
0	ENSMUSG00000039886	Tmem120a	0.74371	0.599506	0.310965	0.295	0.305	0	0	transmembrane protein 120A [Source:MGI Symbol;Acc:MGI:2686991]	GO:0003674(molecular_function);GO:0005634(nucleus);GO:0005637(nuclear inner membrane);GO:0016020(membrane);GO:0016021(integral component of membrane);GO:0045444(fat cell differentiation);GO:0051260(protein homooligomerization);GO:0051291(protein heterooligomerization)	NA	NA	NA
0	ENSMUSG00000022969	Il10rb	0.714039	0.575733	0.310605	0.26	0.311	0	0	interleukin 10 receptor, beta [Source:MGI Symbol;Acc:MGI:109380]	GO:0005515(protein binding);GO:0016020(membrane);GO:0016021(integral component of membrane)	04060(Cytokine-cytokine receptor interaction);04630(Jak-STAT signaling pathway);05145(Toxoplasmosis);05152(Tuberculosis);05163(Human cytomegalovirus infection)	K05135	NA
0	ENSMUSG00000033016	Nfatc1	0.708773	0.571521	0.310518	0.259	0.313	0	0	nuclear factor of activated T cells, cytoplasmic, calcineurin dependent 1 [Source:MGI Symbol;Acc:MGI:102469]	GO:0000790(nuclear chromatin);GO:0000977(RNA polymerase II regulatory region sequence-specific DNA binding);GO:0001225(RNA polymerase II transcription coactivator binding);GO:0003677(DNA binding);GO:0003700(DNA-binding transcription factor activity);GO:0005634(nucleus);GO:0005654(nucleoplasm);GO:0006355(regulation of transcription, DNA-templated);GO:0016604(nuclear body);GO:0033173(calcineurin-NF…	04010(MAPK signaling pathway);04022(cGMP-PKG signaling pathway);04024(cAMP signaling pathway);04218(Cellular senescence);04310(Wnt signaling pathway);04380(Osteoclast differentiation);04625(C-type lectin receptor signaling pathway);04650(Natural killer cell mediated cytotoxicity);04658(Th1 and Th2 cell differentiation);04659(Th17 cell differentiation);04660(T cell receptor signaling pathway);0466…	K04446	NA
0	ENSMUSG00000009555	Cdk9	0.987972	0.797351	0.309255	0.36	0.442	0	0	cyclin-dependent kinase 9 (CDC2-related kinase) [Source:MGI Symbol;Acc:MGI:1328368]	GO:0000166(nucleotide binding);GO:0000307(cyclin-dependent protein kinase holoenzyme complex);GO:0000790(nuclear chromatin);GO:0000978(RNA polymerase II proximal promoter sequence-specific DNA binding);GO:0001223(transcription coactivator binding);GO:0003677(DNA binding);GO:0003682(chromatin binding);GO:0004672(protein kinase activity);GO:0004674(protein serine/threonine kinase activity);GO:00046…	05202(Transcriptional misregulation in cancer)	K02211	2.7.11.23;EC:2.7.11.22
0	ENSMUSG00000000275	Trim25	0.565285	0.456346	0.308852	0.217	0.202	0	0	tripartite motif-containing 25 [Source:MGI Symbol;Acc:MGI:102749]	GO:0002376(immune system process);GO:0005515(protein binding);GO:0005654(nucleoplasm);GO:0005737(cytoplasm);GO:0005829(cytosol);GO:0006511(ubiquitin-dependent protein catabolic process);GO:0006513(protein monoubiquitination);GO:0016567(protein ubiquitination);GO:0016604(nuclear body);GO:0016740(transferase activity);GO:0016874(ligase activity);GO:0030433(ubiquitin-dependent ERAD pathway);GO:00332…	04064(NF-kappa B signaling pathway);04622(RIG-I-like receptor signaling pathway);05164(Influenza A)	K10652	EC:2.3.2.27
0	ENSMUSG00000029512	Ulk1	0.509522	0.411332	0.308839	0.199	0.174	0	0	unc-51 like kinase 1 [Source:MGI Symbol;Acc:MGI:1270126]	GO:0000166(nucleotide binding);GO:0004672(protein kinase activity);GO:0004674(protein serine/threonine kinase activity);GO:0005524(ATP binding);GO:0005776(autophagosome);GO:0005829(cytosol);GO:0006468(protein phosphorylation);GO:0006914(autophagy);GO:0007165(signal transduction);GO:0007409(axonogenesis);GO:0008104(protein localization);GO:0016236(macroautophagy);GO:0016301(kinase activity);GO:001…	04137(Mitophagy - animal);04140(Autophagy - animal);04150(mTOR signaling pathway);04152(AMPK signaling pathway);04211(Longevity regulating pathway)	K21357	EC:2.7.11.1
0	ENSMUSG00000068587	Mgam	0.613474	0.495322	0.308637	0.248	0.232	0	0	maltase-glucoamylase [Source:MGI Symbol;Acc:MGI:1203495]	GO:0000023(maltose metabolic process);GO:0003824(catalytic activity);GO:0004339(glucan 1,4-alpha-glucosidase activity);GO:0004553(hydrolase activity, hydrolyzing O-glycosyl compounds);GO:0004558(alpha-1,4-glucosidase activity);GO:0005975(carbohydrate metabolic process);GO:0008152(metabolic process);GO:0016020(membrane);GO:0016021(integral component of membrane);GO:0016160(amylase activity);GO:001…	00052(Galactose metabolism);00500(Starch and sucrose metabolism);04973(Carbohydrate digestion and absorption)	K12047	3.2.1.3;EC:3.2.1.20
0	ENSMUSG00000020901	Pik3r5	0.602262	0.486335	0.30844	0.231	0.237	0	0	phosphoinositide-3-kinase regulatory subunit 5 [Source:MGI Symbol;Acc:MGI:2443588]	GO:0005634(nucleus);GO:0005737(cytoplasm);GO:0005815(microtubule organizing center);GO:0005829(cytosol);GO:0005886(plasma membrane);GO:0005942(phosphatidylinositol 3-kinase complex);GO:0005944(phosphatidylinositol 3-kinase complex, class IB);GO:0007186(G protein-coupled receptor signaling pathway);GO:0014065(phosphatidylinositol 3-kinase signaling);GO:0016020(membrane);GO:0016301(kinase activity)…	04022(cGMP-PKG signaling pathway);04062(Chemokine signaling pathway);04072(Phospholipase D signaling pathway);04151(PI3K-Akt signaling pathway);04261(Adrenergic signaling in cardiomyocytes);04371(Apelin signaling pathway);04611(Platelet activation);04725(Cholinergic synapse);04921(Oxytocin signaling pathway);05145(Toxoplasmosis);05167(Kaposi sarcoma-associated herpesvirus infection)	K21290	NA
0	ENSMUSG00000090213	Tmem189	0.728863	0.588586	0.308394	0.267	0.317	0	0	transmembrane protein 189 [Source:MGI Symbol;Acc:MGI:2142624]	GO:0005783(endoplasmic reticulum);GO:0005789(endoplasmic reticulum membrane);GO:0016020(membrane);GO:0016021(integral component of membrane)	NA	K20656	NA
0	ENSMUSG00000032312	Csk	1.00421	0.811072	0.308153	0.357	0.442	0	0	c-src tyrosine kinase [Source:MGI Symbol;Acc:MGI:88537]	GO:0000166(nucleotide binding);GO:0002250(adaptive immune response);GO:0002376(immune system process);GO:0004672(protein kinase activity);GO:0004713(protein tyrosine kinase activity);GO:0004715(non-membrane spanning protein tyrosine kinase activity);GO:0005515(protein binding);GO:0005524(ATP binding);GO:0005737(cytoplasm);GO:0005886(plasma membrane);GO:0005911(cell-cell junction);GO:0006468(prote…	NA	K05728	EC:2.7.10.2
0	ENSMUSG00000005125	Ndrg1	0.585452	0.472877	0.308087	0.211	0.228	0	0	N-myc downstream regulated gene 1 [Source:MGI Symbol;Acc:MGI:1341799]	GO:0005634(nucleus);GO:0005737(cytoplasm);GO:0005813(centrosome);GO:0005815(microtubule organizing center);GO:0005829(cytosol);GO:0005856(cytoskeleton);GO:0005874(microtubule);GO:0005886(plasma membrane);GO:0005913(cell-cell adherens junction);GO:0007165(signal transduction);GO:0008017(microtubule binding);GO:0008285(negative regulation of cell population proliferation);GO:0015630(microtubule cyt…	NA	K18266	NA
0	ENSMUSG00000031858	Mau2	0.783553	0.633031	0.307755	0.274	0.328	0	0	MAU2 sister chromatid cohesion factor [Source:MGI Symbol;Acc:MGI:1921799]	GO:0000785(chromatin);GO:0003690(double-stranded DNA binding);GO:0005515(protein binding);GO:0005634(nucleus);GO:0005654(nucleoplasm);GO:0005694(chromosome);GO:0007049(cell cycle);GO:0007059(chromosome segregation);GO:0007064(mitotic sister chromatid cohesion);GO:0016604(nuclear body);GO:0032116(SMC loading complex);GO:0034088(maintenance of mitotic sister chromatid cohesion);GO:0047485(protein N…	NA	K11266	NA
0	ENSMUSG00000024914	Drap1	1.06438	0.860293	0.30712	0.366	0.467	0	0	Dr1 associated protein 1 (negative cofactor 2 alpha) [Source:MGI Symbol;Acc:MGI:1913806]	GO:0000122(negative regulation of transcription by RNA polymerase II);GO:0003677(DNA binding);GO:0003712(transcription coregulator activity);GO:0003714(transcription corepressor activity);GO:0005515(protein binding);GO:0005634(nucleus);GO:0008134(transcription factor binding);GO:0042802(identical protein binding);GO:0046982(protein heterodimerization activity)	NA	NA	NA
0	ENSMUSG00000040747	Cd53	3.26732	2.64127	0.306876	0.754	0.835	0	0	CD53 antigen [Source:MGI Symbol;Acc:MGI:88341]	GO:0001772(immunological synapse);GO:0005886(plasma membrane);GO:0005887(integral component of plasma membrane);GO:0005911(cell-cell junction);GO:0007166(cell surface receptor signaling pathway);GO:0009986(cell surface);GO:0016020(membrane);GO:0016021(integral component of membrane);GO:0030054(cell junction);GO:1901741(positive regulation of myoblast fusion)	NA	K06489	NA
0	ENSMUSG00000059923	Grb2	2.51702	2.03498	0.306702	0.677	0.787	0	0	growth factor receptor bound protein 2 [Source:MGI Symbol;Acc:MGI:95805]	GO:0001784(phosphotyrosine residue binding);GO:0005070(SH3/SH2 adaptor activity);GO:0005154(epidermal growth factor receptor binding);GO:0005168(neurotrophin TRKA receptor binding);GO:0005515(protein binding);GO:0005634(nucleus);GO:0005654(nucleoplasm);GO:0005730(nucleolus);GO:0005737(cytoplasm);GO:0005768(endosome);GO:0005794(Golgi apparatus);GO:0005829(cytosol);GO:0005886(plasma membrane);GO:00…	01521(EGFR tyrosine kinase inhibitor resistance);01522(Endocrine resistance);04010(MAPK signaling pathway);04012(ErbB signaling pathway);04014(Ras signaling pathway);04062(Chemokine signaling pathway);04068(FoxO signaling pathway);04072(Phospholipase D signaling pathway);04150(mTOR signaling pathway);04151(PI3K-Akt signaling pathway);04380(Osteoclast differentiation);04510(Focal adhesion);04540(G…	K04364	NA
0	ENSMUSG00000024006	Stk38	3.08498	2.49564	0.305855	0.716	0.816	0	0	serine/threonine kinase 38 [Source:MGI Symbol;Acc:MGI:2442572]	GO:0000166(nucleotide binding);GO:0000287(magnesium ion binding);GO:0004672(protein kinase activity);GO:0004674(protein serine/threonine kinase activity);GO:0005515(protein binding);GO:0005524(ATP binding);GO:0005634(nucleus);GO:0005737(cytoplasm);GO:0005829(cytosol);GO:0006464(cellular protein modification process);GO:0006468(protein phosphorylation);GO:0016301(kinase activity);GO:0016310(phosph…	NA	K08790	EC:2.7.11.1
0	ENSMUSG00000003955	Fam162a	0.384642	0.31143	0.304608	0.124	0.132	0	0	family with sequence similarity 162, member A [Source:MGI Symbol;Acc:MGI:1917436]	GO:0003674(molecular_function);GO:0005739(mitochondrion);GO:0005829(cytosol);GO:0006915(apoptotic process);GO:0006919(activation of cysteine-type endopeptidase activity involved in apoptotic process);GO:0016020(membrane);GO:0016021(integral component of membrane);GO:0043065(positive regulation of apoptotic process);GO:0051402(neuron apoptotic process);GO:0071456(cellular response to hypoxia);GO:0…	NA	NA	NA
0	ENSMUSG00000075706	Gpx4	2.3436	1.89778	0.304413	0.632	0.716	0	0	glutathione peroxidase 4 [Source:MGI Symbol;Acc:MGI:104767]	GO:0004601(peroxidase activity);GO:0004602(glutathione peroxidase activity);GO:0005634(nucleus);GO:0005635(nuclear envelope);GO:0005654(nucleoplasm);GO:0005737(cytoplasm);GO:0005739(mitochondrion);GO:0005743(mitochondrial inner membrane);GO:0005829(cytosol);GO:0006325(chromatin organization);GO:0006749(glutathione metabolic process);GO:0006979(response to oxidative stress);GO:0007275(multicellula…	00480(Glutathione metabolism);04216(Ferroptosis)	K05361	EC:1.11.1.12
0	ENSMUSG00000053436	Mapk14	1.42114	1.15094	0.304234	0.468	0.572	0	0	mitogen-activated protein kinase 14 [Source:MGI Symbol;Acc:MGI:1346865]	GO:0000077(DNA damage checkpoint);GO:0000165(MAPK cascade);GO:0000166(nucleotide binding);GO:0000902(cell morphogenesis);GO:0000922(spindle pole);GO:0001502(cartilage condensation);GO:0001525(angiogenesis);GO:0001890(placenta development);GO:0002062(chondrocyte differentiation);GO:0002741(positive regulation of cytokine secretion involved in immune response);GO:0004672(protein kinase activity);GO…	01522(Endocrine resistance);04010(MAPK signaling pathway);04015(Rap1 signaling pathway);04068(FoxO signaling pathway);04071(Sphingolipid signaling pathway);04218(Cellular senescence);04261(Adrenergic signaling in cardiomyocytes);04370(VEGF signaling pathway);04380(Osteoclast differentiation);04550(Signaling pathways regulating pluripotency of stem cells);04611(Platelet activation);04620(Toll-like…	K04441	EC:2.7.11.24
0	ENSMUSG00000019872	Smpdl3a	1.68849	1.36751	0.30418	0.514	0.597	0	0	sphingomyelin phosphodiesterase, acid-like 3A [Source:MGI Symbol;Acc:MGI:1931437]	GO:0004767(sphingomyelin phosphodiesterase activity);GO:0005576(extracellular region);GO:0005615(extracellular space);GO:0006685(sphingomyelin catabolic process);GO:0008081(phosphoric diester hydrolase activity);GO:0008150(biological_process);GO:0008270(zinc ion binding);GO:0009143(nucleoside triphosphate catabolic process);GO:0016787(hydrolase activity);GO:0046872(metal ion binding)	NA	K01128	EC:3.1.4.-
0	ENSMUSG00000020458	Rtn4	1.22379	0.992783	0.301801	0.421	0.5	0	0	reticulon 4 [Source:MGI Symbol;Acc:MGI:1915835]	GO:0001825(blastocyst formation);GO:0005515(protein binding);GO:0005635(nuclear envelope);GO:0005737(cytoplasm);GO:0005783(endoplasmic reticulum);GO:0005789(endoplasmic reticulum membrane);GO:0005886(plasma membrane);GO:0007029(endoplasmic reticulum organization);GO:0007399(nervous system development);GO:0007413(axonal fasciculation);GO:0010634(positive regulation of epithelial cell migration);GO…	05010(Alzheimer disease)	K20720	NA
0	ENSMUSG00000055024	Ep300	1.62522	1.31895	0.301244	0.503	0.614	0	0	E1A binding protein p300 [Source:MGI Symbol;Acc:MGI:1276116]	GO:0000122(negative regulation of transcription by RNA polymerase II);GO:0000123(histone acetyltransferase complex);GO:0000785(chromatin);GO:0000977(RNA polymerase II regulatory region sequence-specific DNA binding);GO:0000978(RNA polymerase II proximal promoter sequence-specific DNA binding);GO:0000987(proximal promoter sequence-specific DNA binding);GO:0001085(RNA polymerase II transcription fa…	04024(cAMP signaling pathway);04066(HIF-1 signaling pathway);04068(FoxO signaling pathway);04110(Cell cycle);04310(Wnt signaling pathway);04330(Notch signaling pathway);04350(TGF-beta signaling pathway);04520(Adherens junction);04630(Jak-STAT signaling pathway);04720(Long-term potentiation);04916(Melanogenesis);04919(Thyroid hormone signaling pathway);04922(Glucagon signaling pathway);05016(Hunti…	K04498	EC:2.3.1.48
0	ENSMUSG00000035901	Dennd5a	1.35127	1.09673	0.301109	0.455	0.561	0	0	DENN/MADD domain containing 5A [Source:MGI Symbol;Acc:MGI:1201681]	GO:0000139(Golgi membrane);GO:0005085(guanyl-nucleotide exchange factor activity);GO:0005515(protein binding);GO:0005794(Golgi apparatus);GO:0005802(trans-Golgi network);GO:0005829(cytosol);GO:0010977(negative regulation of neuron projection development);GO:0016020(membrane);GO:0017112(Rab guanyl-nucleotide exchange factor activity);GO:0017137(Rab GTPase binding);GO:0030904(retromer complex);GO:0…	NA	K20164	NA
0	ENSMUSG00000072501	Phf20l1	3.88138	3.1513	0.300624	0.781	0.862	0	0	PHD finger protein 20-like 1 [Source:MGI Symbol;Acc:MGI:2444412]	GO:0003674(molecular_function);GO:0005575(cellular_component);GO:0005634(nucleus);GO:0006355(regulation of transcription, DNA-templated);GO:0008150(biological_process);GO:0046872(metal ion binding)	NA	K18402	NA
0	ENSMUSG00000034908	Sidt2	1.00371	0.815342	0.299859	0.368	0.415	0	0	SID1 transmembrane family, member 2 [Source:MGI Symbol;Acc:MGI:2446134]	GO:0000902(cell morphogenesis);GO:0003323(type B pancreatic cell development);GO:0003677(DNA binding);GO:0003723(RNA binding);GO:0003725(double-stranded RNA binding);GO:0005515(protein binding);GO:0005764(lysosome);GO:0005765(lysosomal membrane);GO:0005886(plasma membrane);GO:0006401(RNA catabolic process);GO:0009749(response to glucose);GO:0016020(membrane);GO:0016021(integral component of membr…	NA	NA	NA
0	ENSMUSG00000038056	Kmt2c	1.24816	1.01418	0.299496	0.404	0.494	0	0	lysine (K)-specific methyltransferase 2C [Source:MGI Symbol;Acc:MGI:2444959]	GO:0005515(protein binding);GO:0005634(nucleus);GO:0006355(regulation of transcription, DNA-templated);GO:0008168(methyltransferase activity);GO:0016740(transferase activity);GO:0018024(histone-lysine N-methyltransferase activity);GO:0032259(methylation);GO:0034968(histone lysine methylation);GO:0035097(histone methyltransferase complex);GO:0042800(histone methyltransferase activity (H3-K4 specif…	00310(Lysine degradation)	K09188	EC:2.1.1.43
0	ENSMUSG00000032280	Tle3	0.918619	0.746674	0.298988	0.324	0.39	0	0	transducin-like enhancer of split 3 [Source:MGI Symbol;Acc:MGI:104634]	GO:0003714(transcription corepressor activity);GO:0005515(protein binding);GO:0005634(nucleus);GO:0005654(nucleoplasm);GO:0005667(transcription factor complex);GO:0006355(regulation of transcription, DNA-templated);GO:0007275(multicellular organism development);GO:0007283(spermatogenesis);GO:0016055(Wnt signaling pathway);GO:0030154(cell differentiation);GO:0070491(repressing transcription factor…	NA	NA	NA
0	ENSMUSG00000040263	Klhdc4	0.746804	0.60703	0.298963	0.279	0.307	0	0	kelch domain containing 4 [Source:MGI Symbol;Acc:MGI:2384569]	GO:0005515(protein binding)	NA	NA	NA
0	ENSMUSG00000024425	Ndfip1	1.44326	1.17371	0.298259	0.486	0.593	0	0	Nedd4 family interacting protein 1 [Source:MGI Symbol;Acc:MGI:1929601]	GO:0000139(Golgi membrane);GO:0002761(regulation of myeloid leukocyte differentiation);GO:0002829(negative regulation of type 2 immune response);GO:0005515(protein binding);GO:0005576(extracellular region);GO:0005768(endosome);GO:0005794(Golgi apparatus);GO:0005938(cell cortex);GO:0006879(cellular iron ion homeostasis);GO:0007034(vacuolar transport);GO:0010008(endosome membrane);GO:0010629(negati…	NA	NA	NA
0	ENSMUSG00000116380	Gm39556	0.693946	0.564399	0.298108	0.249	0.318	0	0	predicted gene, 39556 [Source:MGI Symbol;Acc:MGI:5622441]	NA	NA	NA	NA
0	ENSMUSG00000030681	Mvp	0.528946	0.430317	0.297719	0.211	0.197	0	0	major vault protein [Source:MGI Symbol;Acc:MGI:1925638]	GO:0005634(nucleus);GO:0005737(cytoplasm);GO:0005829(cytosol);GO:0005856(cytoskeleton);GO:0019901(protein kinase binding);GO:0019903(protein phosphatase binding);GO:0023057(negative regulation of signaling);GO:0031953(negative regulation of protein autophosphorylation);GO:0038127(ERBB signaling pathway);GO:0042802(identical protein binding);GO:0048471(perinuclear region of cytoplasm);GO:0061099(n…	NA	K17266	NA
0	ENSMUSG00000028669	Pithd1	0.414153	0.337011	0.297367	0.158	0.157	0	0	PITH (C-terminal proteasome-interacting domain of thioredoxin-like) domain containing 1 [Source:MGI Symbol;Acc:MGI:1913443]	GO:0003674(molecular_function);GO:0005634(nucleus)	NA	NA	NA
0	ENSMUSG00000028771	Ptpn12	0.97604	0.794761	0.29642	0.35	0.438	0	0	protein tyrosine phosphatase, non-receptor type 12 [Source:MGI Symbol;Acc:MGI:104673]	GO:0002102(podosome);GO:0004721(phosphoprotein phosphatase activity);GO:0004725(protein tyrosine phosphatase activity);GO:0005515(protein binding);GO:0005737(cytoplasm);GO:0005829(cytosol);GO:0005925(focal adhesion);GO:0006470(protein dephosphorylation);GO:0016311(dephosphorylation);GO:0016787(hydrolase activity);GO:0016791(phosphatase activity);GO:0017124(SH3 domain binding);GO:0030054(cell junc…	NA	K18024	EC:3.1.3.48
0	ENSMUSG00000117975	Itprip	0.864285	0.703869	0.2962	0.328	0.367	0	0	Mus musculus inositol 1,4,5-triphosphate receptor interacting protein (Itprip), transcript variant 2, mRNA. [Source:RefSeq mRNA;Acc:NM_001362458]	GO:0004860(protein kinase inhibitor activity);GO:0005515(protein binding);GO:0005886(plasma membrane);GO:0006469(negative regulation of protein kinase activity);GO:0016020(membrane);GO:1902042(negative regulation of extrinsic apoptotic signaling pathway via death domain receptors)	NA	NA	NA
0	ENSMUSG00000026923	Notch1	1.19149	0.970432	0.29607	0.407	0.487	0	0	notch 1 [Source:MGI Symbol;Acc:MGI:97363]	GO:0000122(negative regulation of transcription by RNA polymerase II);GO:0000139(Golgi membrane);GO:0000978(RNA polymerase II proximal promoter sequence-specific DNA binding);GO:0001228(DNA-binding transcription activator activity, RNA polymerase II-specific);GO:0001525(angiogenesis);GO:0001669(acrosomal vesicle);GO:0001701(in utero embryonic development);GO:0001708(cell fate specification);GO:00…	01522(Endocrine resistance);04330(Notch signaling pathway);04658(Th1 and Th2 cell differentiation);04919(Thyroid hormone signaling pathway);05020(Prion diseases);05165(Human papillomavirus infection);05200(Pathways in cancer);05206(MicroRNAs in cancer);05224(Breast cancer)	K02599	NA
0	ENSMUSG00000022553	Maf1	0.852753	0.694608	0.29593	0.328	0.401	0	0	MAF1 homolog, negative regulator of RNA polymerase III [Source:MGI Symbol;Acc:MGI:1916127]	GO:0000994(RNA polymerase III core binding);GO:0001030(RNA polymerase III type 1 promoter DNA binding);GO:0001031(RNA polymerase III type 2 promoter DNA binding);GO:0001032(RNA polymerase III type 3 promoter DNA binding);GO:0005634(nucleus);GO:0005730(nucleolus);GO:0005737(cytoplasm);GO:0005829(cytosol);GO:0005886(plasma membrane);GO:0016480(negative regulation of transcription by RNA polymerase …	NA	NA	NA
0	ENSMUSG00000048878	Hexim1	0.576272	0.469577	0.295388	0.21	0.23	0	0	hexamethylene bis-acetamide inducible 1 [Source:MGI Symbol;Acc:MGI:2385923]	GO:0000122(negative regulation of transcription by RNA polymerase II);GO:0002218(activation of innate immune response);GO:0002376(immune system process);GO:0004861(cyclin-dependent protein serine/threonine kinase inhibitor activity);GO:0005515(protein binding);GO:0005634(nucleus);GO:0005654(nucleoplasm);GO:0005737(cytoplasm);GO:0007507(heart development);GO:0017069(snRNA binding);GO:0045087(innat…	NA	K15189	NA
0	ENSMUSG00000020190	Mknk2	0.783301	0.638383	0.295145	0.286	0.356	0	0	MAP kinase-interacting serine/threonine kinase 2 [Source:MGI Symbol;Acc:MGI:894279]	GO:0000166(nucleotide binding);GO:0004672(protein kinase activity);GO:0004674(protein serine/threonine kinase activity);GO:0004683(calmodulin-dependent protein kinase activity);GO:0005515(protein binding);GO:0005516(calmodulin binding);GO:0005524(ATP binding);GO:0005634(nucleus);GO:0005654(nucleoplasm);GO:0005737(cytoplasm);GO:0006417(regulation of translation);GO:0006468(protein phosphorylation)…	04010(MAPK signaling pathway);04066(HIF-1 signaling pathway);04910(Insulin signaling pathway)	K04372	EC:2.7.11.1
0	ENSMUSG00000014075	Tctex1d2	0.61551	0.501691	0.294984	0.212	0.28	0	0	Tctex1 domain containing 2 [Source:MGI Symbol;Acc:MGI:1913311]	GO:0000922(spindle pole);GO:0005813(centrosome);GO:0005868(cytoplasmic dynein complex);GO:0005930(axoneme);GO:0031021(interphase microtubule organizing center);GO:0045505(dynein intermediate chain binding);GO:0060271(cilium assembly);GO:0097546(ciliary base);GO:1902017(regulation of cilium assembly);GO:1905799(regulation of intraciliary retrograde transport)	NA	K22866	NA
0	ENSMUSG00000027130	Slc12a6	1.20267	0.980337	0.29489	0.41	0.495	0	0	solute carrier family 12, member 6 [Source:MGI Symbol;Acc:MGI:2135960]	GO:0005215(transporter activity);GO:0005515(protein binding);GO:0005886(plasma membrane);GO:0005887(integral component of plasma membrane);GO:0006811(ion transport);GO:0006813(potassium ion transport);GO:0006884(cell volume homeostasis);GO:0007268(chemical synaptic transmission);GO:0015079(potassium ion transmembrane transporter activity);GO:0015293(symporter activity);GO:0015377(cation:chloride …	NA	K14427	NA
0	ENSMUSG00000033545	Znrf1	1.08918	0.887983	0.294637	0.394	0.473	0	0	zinc and ring finger 1 [Source:MGI Symbol;Acc:MGI:2177308]	GO:0004842(ubiquitin-protein transferase activity);GO:0005515(protein binding);GO:0005764(lysosome);GO:0005768(endosome);GO:0005829(cytosol);GO:0007010(cytoskeleton organization);GO:0016020(membrane);GO:0016567(protein ubiquitination);GO:0016740(transferase activity);GO:0030054(cell junction);GO:0030672(synaptic vesicle membrane);GO:0031410(cytoplasmic vesicle);GO:0043161(proteasome-mediated ubiq…	NA	K10694	EC:2.3.2.27
0	ENSMUSG00000032239	Rp9	2.20074	1.79436	0.294518	0.595	0.725	0	0	retinitis pigmentosa 9 (human) [Source:MGI Symbol;Acc:MGI:2157166]	GO:0005515(protein binding);GO:0005634(nucleus);GO:0005785(signal recognition particle receptor complex);GO:0005829(cytosol);GO:0008380(RNA splicing);GO:0016607(nuclear speck);GO:0046872(metal ion binding);GO:0050890(cognition)	03040(Spliceosome)	K19604	NA
0	ENSMUSG00000020272	Stk10	1.35178	1.10287	0.293594	0.452	0.551	0	0	serine/threonine kinase 10 [Source:MGI Symbol;Acc:MGI:1099439]	GO:0000166(nucleotide binding);GO:0004672(protein kinase activity);GO:0004674(protein serine/threonine kinase activity);GO:0005524(ATP binding);GO:0005737(cytoplasm);GO:0005886(plasma membrane);GO:0006468(protein phosphorylation);GO:0007049(cell cycle);GO:0016020(membrane);GO:0016301(kinase activity);GO:0016310(phosphorylation);GO:0016740(transferase activity);GO:0023014(signal transduction by pr…	04914(Progesterone-mediated oocyte maturation)	K08837	EC:2.7.11.1
0	ENSMUSG00000030720	Cln3	1.18847	0.969805	0.293334	0.409	0.478	0	0	ceroid lipofuscinosis, neuronal 3, juvenile (Batten, Spielmeyer-Vogt disease) [Source:MGI Symbol;Acc:MGI:107537]	GO:0000139(Golgi membrane);GO:0001508(action potential);GO:0001575(globoside metabolic process);GO:0001934(positive regulation of protein phosphorylation);GO:0005515(protein binding);GO:0005634(nucleus);GO:0005654(nucleoplasm);GO:0005737(cytoplasm);GO:0005764(lysosome);GO:0005765(lysosomal membrane);GO:0005768(endosome);GO:0005769(early endosome);GO:0005770(late endosome);GO:0005776(autophagosome…	04142(Lysosome)	K12389	NA
0	ENSMUSG00000008318	Relt	0.598408	0.488363	0.293176	0.216	0.249	0	0	RELT tumor necrosis factor receptor [Source:MGI Symbol;Acc:MGI:2443373]	GO:0005515(protein binding);GO:0005634(nucleus);GO:0005737(cytoplasm);GO:0005886(plasma membrane);GO:0006915(apoptotic process);GO:0012501(programmed cell death);GO:0016020(membrane);GO:0016021(integral component of membrane);GO:0048471(perinuclear region of cytoplasm)	04060(Cytokine-cytokine receptor interaction)	K05156	NA
0	ENSMUSG00000050732	Vamp8	3.46454	2.82904	0.292349	0.787	0.858	0	0	vesicle-associated membrane protein 8 [Source:MGI Symbol;Acc:MGI:1336882]	GO:0005737(cytoplasm);GO:0005765(lysosomal membrane);GO:0005829(cytosol);GO:0005886(plasma membrane);GO:0016020(membrane);GO:0016021(integral component of membrane);GO:0016192(vesicle-mediated transport);GO:0016240(autophagosome membrane docking);GO:0019869(chloride channel inhibitor activity);GO:0030667(secretory granule membrane);GO:0031201(SNARE complex);GO:0031902(late endosome membrane);GO:0…	04130(SNARE interactions in vesicular transport);04140(Autophagy - animal);04611(Platelet activation)	K08512	NA
0	ENSMUSG00000079477	Rab7	2.16249	1.76598	0.292224	0.63	0.746	0	0	RAB7, member RAS oncogene family [Source:MGI Symbol;Acc:MGI:105068]	GO:0000045(autophagosome assembly);GO:0000166(nucleotide binding);GO:0000421(autophagosome membrane);GO:0003924(GTPase activity);GO:0005515(protein binding);GO:0005525(GTP binding);GO:0005737(cytoplasm);GO:0005764(lysosome);GO:0005765(lysosomal membrane);GO:0005768(endosome);GO:0005770(late endosome);GO:0005774(vacuolar membrane);GO:0005794(Golgi apparatus);GO:0005811(lipid droplet);GO:0005829(cy…	04137(Mitophagy - animal);04140(Autophagy - animal);04144(Endocytosis);04145(Phagosome);05132(Salmonella infection);05146(Amoebiasis);05152(Tuberculosis)	K07897	NA
0	ENSMUSG00000033940	Brk1	2.11635	1.72904	0.291613	0.62	0.732	0	0	BRICK1, SCAR/WAVE actin-nucleating complex subunit [Source:MGI Symbol;Acc:MGI:1915406]	GO:0001701(in utero embryonic development);GO:0005737(cytoplasm);GO:0005856(cytoskeleton);GO:0007015(actin filament organization);GO:0008064(regulation of actin polymerization or depolymerization);GO:0008284(positive regulation of cell population proliferation);GO:0010592(positive regulation of lamellipodium assembly);GO:0016601(Rac protein signal transduction);GO:0030027(lamellipodium);GO:003003…	04810(Regulation of actin cytoskeleton)	K05752	NA
0	ENSMUSG00000020806	Rhbdf2	0.554743	0.453774	0.289845	0.221	0.22	0	0	rhomboid 5 homolog 2 [Source:MGI Symbol;Acc:MGI:2442473]	GO:0004252(serine-type endopeptidase activity);GO:0005515(protein binding);GO:0005783(endoplasmic reticulum);GO:0005789(endoplasmic reticulum membrane);GO:0005886(plasma membrane);GO:0006508(proteolysis);GO:0015031(protein transport);GO:0016020(membrane);GO:0016021(integral component of membrane);GO:0042058(regulation of epidermal growth factor receptor signaling pathway);GO:0050708(regulation of…	NA	NA	NA
0	ENSMUSG00000038646	Ramac	0.811914	0.664303	0.289487	0.314	0.396	0	0	RNA guanine-7 methyltransferase activating subunit [Source:MGI Symbol;Acc:MGI:1914398]	GO:0003723(RNA binding);GO:0004482(mRNA (guanine-N7-)-methyltransferase activity);GO:0005634(nucleus);GO:0005654(nucleoplasm);GO:0005845(mRNA cap binding complex);GO:0006370(7-methylguanosine mRNA capping);GO:0006397(mRNA processing);GO:0031533(mRNA cap methyltransferase complex);GO:0032259(methylation);GO:0036031(recruitment of mRNA capping enzyme to RNA polymerase II holoenzyme complex);GO:0106…	NA	K18708	NA
0	ENSMUSG00000036461	Elf1	0.859784	0.703495	0.289434	0.311	0.386	0	0	E74-like factor 1 [Source:MGI Symbol;Acc:MGI:107180]	GO:0000978(RNA polymerase II proximal promoter sequence-specific DNA binding);GO:0000981(DNA-binding transcription factor activity, RNA polymerase II-specific);GO:0001228(DNA-binding transcription activator activity, RNA polymerase II-specific);GO:0001817(regulation of cytokine production);GO:0003677(DNA binding);GO:0003700(DNA-binding transcription factor activity);GO:0005634(nucleus);GO:0006355…	NA	K09428	NA
0	ENSMUSG00000044477	Zfand3	0.997215	0.815964	0.289399	0.37	0.454	0	0	zinc finger, AN1-type domain 3 [Source:MGI Symbol;Acc:MGI:1096572]	GO:0003677(DNA binding);GO:0005575(cellular_component);GO:0008150(biological_process);GO:0008270(zinc ion binding);GO:0046872(metal ion binding)	NA	NA	NA
0	ENSMUSG00000024431	Nr3c1	1.43479	1.17415	0.289221	0.454	0.581	0	0	nuclear receptor subfamily 3, group C, member 1 [Source:MGI Symbol;Acc:MGI:95824]	GO:0000122(negative regulation of transcription by RNA polymerase II);GO:0000978(RNA polymerase II proximal promoter sequence-specific DNA binding);GO:0001047(core promoter binding);GO:0001228(DNA-binding transcription activator activity, RNA polymerase II-specific);GO:0003677(DNA binding);GO:0003700(DNA-binding transcription factor activity);GO:0003707(steroid hormone receptor activity);GO:00048…	04080(Neuroactive ligand-receptor interaction)	K05771	NA
0	ENSMUSG00000041890	Git2	1.66786	1.36533	0.288757	0.482	0.59	0	0	GIT ArfGAP 2 [Source:MGI Symbol;Acc:MGI:1347053]	GO:0005096(GTPase activator activity);GO:0005515(protein binding);GO:0005654(nucleoplasm);GO:0016301(kinase activity);GO:0016310(phosphorylation);GO:0043547(positive regulation of GTPase activity);GO:0044305(calyx of Held);GO:0044877(protein-containing complex binding);GO:0046872(metal ion binding);GO:0048266(behavioral response to pain);GO:0099171(presynaptic modulation of chemical synaptic tran…	04144(Endocytosis)	K12487	NA
0	ENSMUSG00000027829	Ccnl1	2.31685	1.89709	0.288378	0.588	0.709	0	0	cyclin L1 [Source:MGI Symbol;Acc:MGI:1922664]	GO:0000079(regulation of cyclin-dependent protein serine/threonine kinase activity);GO:0005515(protein binding);GO:0005634(nucleus);GO:0005654(nucleoplasm);GO:0005737(cytoplasm);GO:0006355(regulation of transcription, DNA-templated);GO:0006357(regulation of transcription by RNA polymerase II);GO:0006396(RNA processing);GO:0008023(transcription elongation factor complex);GO:0016538(cyclin-dependen…	NA	NA	NA
0	ENSMUSG00000028522	Mier1	1.46012	1.1956	0.288353	0.457	0.58	0	0	MEIR1 treanscription regulator [Source:MGI Symbol;Acc:MGI:1918398]	GO:0000122(negative regulation of transcription by RNA polymerase II);GO:0001103(RNA polymerase II repressing transcription factor binding);GO:0003677(DNA binding);GO:0003714(transcription corepressor activity);GO:0004407(histone deacetylase activity);GO:0005634(nucleus);GO:0005654(nucleoplasm);GO:0006355(regulation of transcription, DNA-templated);GO:0016575(histone deacetylation);GO:0017053(tra…	NA	NA	NA
0	ENSMUSG00000033379	Atp6v0b	4.2104	3.44854	0.287973	0.834	0.9	0	0	ATPase, H+ transporting, lysosomal V0 subunit B [Source:MGI Symbol;Acc:MGI:1890510]	GO:0005768(endosome);GO:0005773(vacuole);GO:0005774(vacuolar membrane);GO:0006811(ion transport);GO:0008553(proton-exporting ATPase activity, phosphorylative mechanism);GO:0015078(proton transmembrane transporter activity);GO:0015991(ATP hydrolysis coupled proton transport);GO:0016020(membrane);GO:0016021(integral component of membrane);GO:0016471(vacuolar proton-transporting V-type ATPase comple…	00190(Oxidative phosphorylation);04142(Lysosome);04145(Phagosome);04721(Synaptic vesicle cycle);05152(Tuberculosis);05165(Human papillomavirus infection);05323(Rheumatoid arthritis)	K03661	NA
0	ENSMUSG00000053158	Fes	2.44717	2.00494	0.287553	0.659	0.768	0	0	feline sarcoma oncogene [Source:MGI Symbol;Acc:MGI:95514]	GO:0000166(nucleotide binding);GO:0001578(microtubule bundle formation);GO:0004672(protein kinase activity);GO:0004713(protein tyrosine kinase activity);GO:0004715(non-membrane spanning protein tyrosine kinase activity);GO:0005515(protein binding);GO:0005524(ATP binding);GO:0005737(cytoplasm);GO:0005794(Golgi apparatus);GO:0005829(cytosol);GO:0005856(cytoskeleton);GO:0005886(plasma membrane);GO:0…	04360(Axon guidance)	K07527	EC:2.7.10.2
0	ENSMUSG00000021910	Nisch	1.99756	1.63661	0.287526	0.535	0.672	0	0	nischarin [Source:MGI Symbol;Acc:MGI:1928323]	GO:0005178(integrin binding);GO:0005515(protein binding);GO:0005737(cytoplasm);GO:0005768(endosome);GO:0005769(early endosome);GO:0005829(cytosol);GO:0005886(plasma membrane);GO:0006006(glucose metabolic process);GO:0006915(apoptotic process);GO:0008217(regulation of blood pressure);GO:0016020(membrane);GO:0016601(Rac protein signal transduction);GO:0019901(protein kinase binding);GO:0030036(acti…	NA	NA	NA
0	ENSMUSG00000031153	Gripap1	1.08651	0.890613	0.286828	0.383	0.471	0	0	GRIP1 associated protein 1 [Source:MGI Symbol;Acc:MGI:1859616]	GO:0005515(protein binding);GO:0005654(nucleoplasm);GO:0005768(endosome);GO:0005829(cytosol);GO:0015031(protein transport);GO:0016020(membrane);GO:0030054(cell junction);GO:0030424(axon);GO:0030425(dendrite);GO:0031901(early endosome membrane);GO:0042995(cell projection);GO:0043231(intracellular membrane-bounded organelle);GO:0045202(synapse);GO:0055038(recycling endosome membrane);GO:0098837(pos…	NA	NA	NA
0	ENSMUSG00000022636	Alcam	0.514094	0.421443	0.286694	0.163	0.18	0	0	activated leukocyte cell adhesion molecule [Source:MGI Symbol;Acc:MGI:1313266]	GO:0001772(immunological synapse);GO:0002250(adaptive immune response);GO:0002376(immune system process);GO:0005515(protein binding);GO:0005886(plasma membrane);GO:0005887(integral component of plasma membrane);GO:0007155(cell adhesion);GO:0007157(heterophilic cell-cell adhesion via plasma membrane cell adhesion molecules);GO:0007411(axon guidance);GO:0008045(motor neuron axon guidance);GO:000989…	04514(Cell adhesion molecules (CAMs))	K06547	NA
0	ENSMUSG00000026986	Hnmt	0.346016	0.283678	0.286582	0.14	0.107	0	0	histamine N-methyltransferase [Source:MGI Symbol;Acc:MGI:2153181]	GO:0001505(regulation of neurotransmitter levels);GO:0001695(histamine catabolic process);GO:0002347(response to tumor cell);GO:0005737(cytoplasm);GO:0006972(hyperosmotic response);GO:0007420(brain development);GO:0008168(methyltransferase activity);GO:0008170(N-methyltransferase activity);GO:0014075(response to amine);GO:0016740(transferase activity);GO:0032259(methylation);GO:0035902(response t…	00340(Histidine metabolism)	K00546	EC:2.1.1.8
0	ENSMUSG00000062210	Tnfaip8	2.24311	1.83924	0.286394	0.623	0.741	0	0	tumor necrosis factor, alpha-induced protein 8 [Source:MGI Symbol;Acc:MGI:2147191]	GO:0005654(nucleoplasm);GO:0005737(cytoplasm);GO:0006915(apoptotic process);GO:0032611(interleukin-1 beta production);GO:0042981(regulation of apoptotic process);GO:0043027(cysteine-type endopeptidase inhibitor activity involved in apoptotic process);GO:0043065(positive regulation of apoptotic process);GO:0043154(negative regulation of cysteine-type endopeptidase activity involved in apoptotic pr…	NA	NA	NA
0	ENSMUSG00000031751	Amfr	0.96199	0.789201	0.285629	0.356	0.435	0	0	autocrine motility factor receptor [Source:MGI Symbol;Acc:MGI:1345634]	GO:0000166(nucleotide binding);GO:0000209(protein polyubiquitination);GO:0004842(ubiquitin-protein transferase activity);GO:0005515(protein binding);GO:0005634(nucleus);GO:0005737(cytoplasm);GO:0005783(endoplasmic reticulum);GO:0005789(endoplasmic reticulum membrane);GO:0005794(Golgi apparatus);GO:0005887(integral component of plasma membrane);GO:0006511(ubiquitin-dependent protein catabolic proc…	04141(Protein processing in endoplasmic reticulum)	NA	NA
0	ENSMUSG00000058881	Zfp516	1.22701	1.00667	0.285557	0.42	0.5	0	0	zinc finger protein 516 [Source:MGI Symbol;Acc:MGI:2443957]	GO:0000987(proximal promoter sequence-specific DNA binding);GO:0003676(nucleic acid binding);GO:0003677(DNA binding);GO:0005634(nucleus);GO:0009409(response to cold);GO:0033613(activating transcription factor binding);GO:0045893(positive regulation of transcription, DNA-templated);GO:0046872(metal ion binding);GO:0050873(brown fat cell differentiation);GO:0060612(adipose tissue development);GO:01…	04714(Thermogenesis)	K22411	NA
0	ENSMUSG00000031146	Plp2	2.62951	2.15971	0.283956	0.68	0.781	0	0	proteolipid protein 2 [Source:MGI Symbol;Acc:MGI:1298382]	GO:0005886(plasma membrane);GO:0016020(membrane);GO:0016021(integral component of membrane);GO:0019956(chemokine binding)	NA	NA	NA
0	ENSMUSG00000058351	Smim4	1.30096	1.06988	0.282126	0.423	0.548	0	0	small integral membrane protein 4 [Source:MGI Symbol;Acc:MGI:1913737]	GO:0003674(molecular_function);GO:0005739(mitochondrion);GO:0008150(biological_process);GO:0016020(membrane);GO:0016021(integral component of membrane)	NA	NA	NA
0	ENSMUSG00000051335	Gfod1	0.446921	0.367664	0.281634	0.172	0.158	0	0	glucose-fructose oxidoreductase domain containing 1 [Source:MGI Symbol;Acc:MGI:2145304]	GO:0005575(cellular_component);GO:0005576(extracellular region);GO:0016491(oxidoreductase activity);GO:0055114(oxidation-reduction process)	NA	NA	NA
0	ENSMUSG00000030930	Chst15	0.880235	0.724176	0.281548	0.315	0.388	0	0	carbohydrate sulfotransferase 15 [Source:MGI Symbol;Acc:MGI:1924840]	GO:0000139(Golgi membrane);GO:0005794(Golgi apparatus);GO:0016020(membrane);GO:0016021(integral component of membrane);GO:0016740(transferase activity);GO:0019319(hexose biosynthetic process);GO:0050656(3'-phosphoadenosine 5'-phosphosulfate binding);GO:0050659(N-acetylgalactosamine 4-sulfate 6-O-sulfotransferase activity)	00532(Glycosaminoglycan biosynthesis - chondroitin sulfate / dermatan sulfate)	K08106	EC:2.8.2.33
0	ENSMUSG00000029338	Antxr2	0.8054	0.663243	0.280168	0.305	0.341	0	0	anthrax toxin receptor 2 [Source:MGI Symbol;Acc:MGI:1919164]	GO:0004888(transmembrane signaling receptor activity);GO:0005886(plasma membrane);GO:0009897(external side of plasma membrane);GO:0009986(cell surface);GO:0016020(membrane);GO:0016021(integral component of membrane);GO:0022414(reproductive process);GO:0038023(signaling receptor activity);GO:0046872(metal ion binding);GO:1901998(toxin transport)	04621(NOD-like receptor signaling pathway)	K20909	NA
0	ENSMUSG00000057522	Spop	1.19147	0.982214	0.278632	0.408	0.503	0	0	speckle-type POZ protein [Source:MGI Symbol;Acc:MGI:1343085]	GO:0000122(negative regulation of transcription by RNA polymerase II);GO:0001085(RNA polymerase II transcription factor binding);GO:0005515(protein binding);GO:0005634(nucleus);GO:0005737(cytoplasm);GO:0006511(ubiquitin-dependent protein catabolic process);GO:0016567(protein ubiquitination);GO:0016607(nuclear speck);GO:0030162(regulation of proteolysis);GO:0031463(Cul3-RING ubiquitin ligase compl…	04340(Hedgehog signaling pathway)	NA	NA
0	ENSMUSG00000036833	Pnpla7	1.04119	0.858404	0.278506	0.358	0.427	0	0	patatin-like phospholipase domain containing 7 [Source:MGI Symbol;Acc:MGI:2385325]	GO:0004622(lysophospholipase activity);GO:0005634(nucleus);GO:0005739(mitochondrion);GO:0005764(lysosome);GO:0005765(lysosomal membrane);GO:0005783(endoplasmic reticulum);GO:0005789(endoplasmic reticulum membrane);GO:0006629(lipid metabolic process);GO:0016020(membrane);GO:0016021(integral component of membrane);GO:0016042(lipid catabolic process);GO:0016787(hydrolase activity);GO:0031090(organel…	00564(Glycerophospholipid metabolism)	K14676	EC:3.1.1.5
0	ENSMUSG00000040247	Tbc1d10c	1.00444	0.828555	0.277725	0.372	0.446	0	0	TBC1 domain family, member 10c [Source:MGI Symbol;Acc:MGI:1922072]	GO:0005096(GTPase activator activity);GO:0005829(cytosol);GO:0005886(plasma membrane);GO:0006886(intracellular protein transport);GO:0017137(Rab GTPase binding);GO:0031527(filopodium membrane);GO:0042147(retrograde transport, endosome to Golgi);GO:0050869(negative regulation of B cell activation);GO:0070373(negative regulation of ERK1 and ERK2 cascade);GO:0070885(negative regulation of calcineuri…	NA	K19944	NA
0	ENSMUSG00000048756	Foxo3	0.503274	0.415222	0.277459	0.2	0.194	0	0	forkhead box O3 [Source:MGI Symbol;Acc:MGI:1890081]	GO:0000122(negative regulation of transcription by RNA polymerase II);GO:0000978(RNA polymerase II proximal promoter sequence-specific DNA binding);GO:0000981(DNA-binding transcription factor activity, RNA polymerase II-specific);GO:0001221(transcription cofactor binding);GO:0001227(DNA-binding transcription repressor activity, RNA polymerase II-specific);GO:0001228(DNA-binding transcription acti…	01521(EGFR tyrosine kinase inhibitor resistance);04062(Chemokine signaling pathway);04068(FoxO signaling pathway);04137(Mitophagy - animal);04151(PI3K-Akt signaling pathway);04152(AMPK signaling pathway);04211(Longevity regulating pathway);04213(Longevity regulating pathway - multiple species);04218(Cellular senescence);04722(Neurotrophin signaling pathway);04917(Prolactin signaling pathway);0521…	K09408	NA
0	ENSMUSG00000039219	Arid4b	1.16107	0.958026	0.277323	0.382	0.475	0	0	AT rich interactive domain 4B (RBP1-like) [Source:MGI Symbol;Acc:MGI:2137512]	GO:0003677(DNA binding);GO:0005515(protein binding);GO:0005634(nucleus);GO:0006325(chromatin organization);GO:0006349(regulation of gene expression by genetic imprinting);GO:0006355(regulation of transcription, DNA-templated);GO:0006357(regulation of transcription by RNA polymerase II);GO:0007283(spermatogenesis);GO:0034773(histone H4-K20 trimethylation);GO:0036124(histone H3-K9 trimethylation);G…	NA	K19195	NA
0	ENSMUSG00000078429	Ctdsp2	0.969963	0.800405	0.2772	0.34	0.434	0	0	CTD (carboxy-terminal domain, RNA polymerase II, polypeptide A) small phosphatase 2 [Source:MGI Symbol;Acc:MGI:1098748]	GO:0001933(negative regulation of protein phosphorylation);GO:0004721(phosphoprotein phosphatase activity);GO:0005575(cellular_component);GO:0005634(nucleus);GO:0006357(regulation of transcription by RNA polymerase II);GO:0006470(protein dephosphorylation);GO:0008420(RNA polymerase II CTD heptapeptide repeat phosphatase activity);GO:0016311(dephosphorylation);GO:0016787(hydrolase activity);GO:001…	NA	K15731	EC:3.1.3.16
0	ENSMUSG00000028849	Map7d1	0.782172	0.645504	0.277059	0.286	0.365	0	0	MAP7 domain containing 1 [Source:MGI Symbol;Acc:MGI:2384297]	GO:0000226(microtubule cytoskeleton organization);GO:0005737(cytoplasm);GO:0005819(spindle);GO:0005829(cytosol);GO:0005856(cytoskeleton);GO:0015630(microtubule cytoskeleton)	NA	K16806	NA
0	ENSMUSG00000056515	Rab31	0.91354	0.753987	0.276929	0.338	0.416	0	0	RAB31, member RAS oncogene family [Source:MGI Symbol;Acc:MGI:1914603]	GO:0003924(GTPase activity);GO:0005525(GTP binding);GO:0005769(early endosome);GO:0019003(GDP binding);GO:0031623(receptor internalization);GO:0032588(trans-Golgi network membrane);GO:0032869(cellular response to insulin stimulus);GO:0043001(Golgi to plasma membrane protein transport);GO:0045055(regulated exocytosis);GO:0045335(phagocytic vesicle);GO:0090382(phagosome maturation)	04144(Endocytosis)	K07891	NA
0	ENSMUSG00000022124	Fbxl3	0.672806	0.555333	0.276837	0.26	0.297	0	0	F-box and leucine-rich repeat protein 3 [Source:MGI Symbol;Acc:MGI:1354702]	GO:0004842(ubiquitin-protein transferase activity);GO:0005515(protein binding);GO:0005634(nucleus);GO:0005654(nucleoplasm);GO:0005737(cytoplasm);GO:0005829(cytosol);GO:0016567(protein ubiquitination);GO:0016604(nuclear body);GO:0019005(SCF ubiquitin ligase complex);GO:0031146(SCF-dependent proteasomal ubiquitin-dependent protein catabolic process);GO:0031648(protein destabilization);GO:0042752(re…	04710(Circadian rhythm)	K10269	NA
0	ENSMUSG00000074342	I830077J02Rik	0.872501	0.720317	0.276524	0.335	0.391	0	0	RIKEN cDNA I830077J02 gene [Source:MGI Symbol;Acc:MGI:3588284]	GO:0003674(molecular_function);GO:0005575(cellular_component);GO:0008150(biological_process);GO:0016020(membrane);GO:0016021(integral component of membrane)	NA	NA	NA
0	ENSMUSG00000028057	Rit1	0.656636	0.542263	0.276101	0.272	0.312	0	0	Ras-like without CAAX 1 [Source:MGI Symbol;Acc:MGI:108053]	GO:0000166(nucleotide binding);GO:0003924(GTPase activity);GO:0005525(GTP binding);GO:0005886(plasma membrane);GO:0007165(signal transduction);GO:0007265(Ras protein signal transduction);GO:0016020(membrane)	NA	K07832	NA
0	ENSMUSG00000099881	2810013P06Rik	0.608493	0.502832	0.275164	0.226	0.25	0	0	RIKEN cDNA 2810013P06 gene [Source:MGI Symbol;Acc:MGI:1914456]	NA	NA	NA	NA
0	ENSMUSG00000002997	Prkar2b	0.753241	0.622731	0.274502	0.292	0.356	0	0	protein kinase, cAMP dependent regulatory, type II beta [Source:MGI Symbol;Acc:MGI:97760]	GO:0000166(nucleotide binding);GO:0001932(regulation of protein phosphorylation);GO:0004862(cAMP-dependent protein kinase inhibitor activity);GO:0005515(protein binding);GO:0005737(cytoplasm);GO:0005813(centrosome);GO:0005829(cytosol);GO:0005886(plasma membrane);GO:0005952(cAMP-dependent protein kinase complex);GO:0006631(fatty acid metabolic process);GO:0007612(learning);GO:0008603(cAMP-dependen…	04910(Insulin signaling pathway)	K04739	NA
0	ENSMUSG00000038301	Snx10	0.988678	0.818046	0.273319	0.361	0.425	0	0	sorting nexin 10 [Source:MGI Symbol;Acc:MGI:1919232]	GO:0001696(gastric acid secretion);GO:0005545(1-phosphatidylinositol binding);GO:0005634(nucleus);GO:0005737(cytoplasm);GO:0005768(endosome);GO:0005783(endoplasmic reticulum);GO:0005813(centrosome);GO:0005815(microtubule organizing center);GO:0005856(cytoskeleton);GO:0006897(endocytosis);GO:0007032(endosome organization);GO:0008289(lipid binding);GO:0010008(endosome membrane);GO:0015031(protein t…	NA	K17924	NA
0	ENSMUSG00000047881	Rell1	0.9123	0.754896	0.273231	0.329	0.42	0	0	RELT-like 1 [Source:MGI Symbol;Acc:MGI:2140767]	GO:0003674(molecular_function);GO:0005886(plasma membrane);GO:0015630(microtubule cytoskeleton);GO:0016020(membrane);GO:0016021(integral component of membrane);GO:1900745(positive regulation of p38MAPK cascade)	NA	NA	NA
0	ENSMUSG00000052609	Plekhg3	0.622087	0.514786	0.273144	0.242	0.277	0	0	pleckstrin homology domain containing, family G (with RhoGef domain) member 3 [Source:MGI Symbol;Acc:MGI:2388284]	GO:0003674(molecular_function);GO:0005089(Rho guanyl-nucleotide exchange factor activity);GO:0005575(cellular_component);GO:0008150(biological_process);GO:0035023(regulation of Rho protein signal transduction)	NA	NA	NA
0	ENSMUSG00000030157	Clec2d	0.683582	0.565828	0.272749	0.233	0.312	0	0	C-type lectin domain family 2, member d [Source:MGI Symbol;Acc:MGI:2135589]	GO:0004888(transmembrane signaling receptor activity);GO:0005515(protein binding);GO:0005886(plasma membrane);GO:0005887(integral component of plasma membrane);GO:0006968(cellular defense response);GO:0009897(external side of plasma membrane);GO:0016020(membrane);GO:0016021(integral component of membrane);GO:0030246(carbohydrate binding);GO:0042270(protection from natural killer cell mediated cyt…	NA	NA	NA
0	ENSMUSG00000031540	Kat6a	0.809987	0.670761	0.2721	0.289	0.373	0	0	K(lysine) acetyltransferase 6A [Source:MGI Symbol;Acc:MGI:2442415]	GO:0000786(nucleosome);GO:0003677(DNA binding);GO:0003713(transcription coactivator activity);GO:0004402(histone acetyltransferase activity);GO:0005634(nucleus);GO:0005730(nucleolus);GO:0005829(cytosol);GO:0006334(nucleosome assembly);GO:0006355(regulation of transcription, DNA-templated);GO:0006473(protein acetylation);GO:0008134(transcription factor binding);GO:0008270(zinc ion binding);GO:0016…	04550(Signaling pathways regulating pluripotency of stem cells)	K11305	EC:2.3.1.48
0	ENSMUSG00000046897	Zfp740	0.511934	0.424338	0.270743	0.194	0.212	0	0	zinc finger protein 740 [Source:MGI Symbol;Acc:MGI:1915994]	GO:0003676(nucleic acid binding);GO:0003700(DNA-binding transcription factor activity);GO:0005634(nucleus);GO:0005654(nucleoplasm);GO:0044212(transcription regulatory region DNA binding);GO:0045944(positive regulation of transcription by RNA polymerase II);GO:0046872(metal ion binding)	NA	NA	NA
0	ENSMUSG00000026851	BC005624	0.852347	0.706544	0.270662	0.31	0.408	0	0	cDNA sequence BC005624 [Source:MGI Symbol;Acc:MGI:2385132]	GO:0003674(molecular_function);GO:0005634(nucleus);GO:0005654(nucleoplasm);GO:0005681(spliceosomal complex);GO:0005829(cytosol);GO:0048024(regulation of mRNA splicing, via spliceosome)	NA	NA	NA
0	ENSMUSG00000069892	9930111J21Rik2	0.836393	0.6934	0.270494	0.286	0.359	0	0	RIKEN cDNA 9930111J21 gene 2 [Source:MGI Symbol;Acc:MGI:3711310]	GO:0003674(molecular_function);GO:0003924(GTPase activity);GO:0005525(GTP binding);GO:0005575(cellular_component);GO:0005789(endoplasmic reticulum membrane);GO:0006952(defense response);GO:0008150(biological_process);GO:0016020(membrane);GO:0035458(cellular response to interferon-beta)	NA	NA	NA
0	ENSMUSG00000026353	Ubxn4	1.15518	0.957815	0.270296	0.394	0.507	0	0	UBX domain protein 4 [Source:MGI Symbol;Acc:MGI:1915062]	GO:0005515(protein binding);GO:0005783(endoplasmic reticulum);GO:0005829(cytosol);GO:0030433(ubiquitin-dependent ERAD pathway)	NA	NA	NA
0	ENSMUSG00000055053	Nfic	1.53492	1.27281	0.270139	0.488	0.604	0	0	nuclear factor I/C [Source:MGI Symbol;Acc:MGI:109591]	GO:0000122(negative regulation of transcription by RNA polymerase II);GO:0000978(RNA polymerase II proximal promoter sequence-specific DNA binding);GO:0000981(DNA-binding transcription factor activity, RNA polymerase II-specific);GO:0000987(proximal promoter sequence-specific DNA binding);GO:0001228(DNA-binding transcription activator activity, RNA polymerase II-specific);GO:0001650(fibrillar cen…	NA	K09170	NA
0	ENSMUSG00000038412	Higd1a	0.544931	0.452083	0.269484	0.208	0.245	0	0	HIG1 domain family, member 1A [Source:MGI Symbol;Acc:MGI:1930666]	GO:0003674(molecular_function);GO:0005634(nucleus);GO:0005654(nucleoplasm);GO:0005739(mitochondrion);GO:0005743(mitochondrial inner membrane);GO:0016020(membrane);GO:0016021(integral component of membrane);GO:0031966(mitochondrial membrane);GO:0032991(protein-containing complex);GO:0042149(cellular response to glucose starvation);GO:0043066(negative regulation of apoptotic process);GO:0055114(oxi…	NA	NA	NA
0	ENSMUSG00000035203	Epn1	1.04619	0.868031	0.269319	0.38	0.481	0	0	epsin 1 [Source:MGI Symbol;Acc:MGI:1333763]	GO:0001701(in utero embryonic development);GO:0005634(nucleus);GO:0005737(cytoplasm);GO:0005829(cytosol);GO:0005886(plasma membrane);GO:0005905(clathrin-coated pit);GO:0006897(endocytosis);GO:0006898(receptor-mediated endocytosis);GO:0007219(Notch signaling pathway);GO:0007565(female pregnancy);GO:0008134(transcription factor binding);GO:0008289(lipid binding);GO:0016020(membrane);GO:0031234(extr…	04144(Endocytosis)	K12471	NA
0	ENSMUSG00000030795	Fus	1.67197	1.38733	0.269239	0.478	0.566	0	0	fused in sarcoma [Source:MGI Symbol;Acc:MGI:1353633]	GO:0003676(nucleic acid binding);GO:0003677(DNA binding);GO:0003682(chromatin binding);GO:0003713(transcription coactivator activity);GO:0003723(RNA binding);GO:0005634(nucleus);GO:0005654(nucleoplasm);GO:0005737(cytoplasm);GO:0005844(polysome);GO:0006355(regulation of transcription, DNA-templated);GO:0006357(regulation of transcription by RNA polymerase II);GO:0008380(RNA splicing);GO:0016020(me…	05202(Transcriptional misregulation in cancer)	K13098	NA
0	ENSMUSG00000064065	Ipcef1	1.3566	1.12583	0.269001	0.455	0.56	0	0	interaction protein for cytohesin exchange factors 1 [Source:MGI Symbol;Acc:MGI:2444159]	GO:0005737(cytoplasm);GO:0005829(cytosol);GO:0005886(plasma membrane);GO:0016020(membrane);GO:0019904(protein domain specific binding)	NA	NA	NA
[truncated: 91 more rows]
