# Supplementary material for: Defining the marker and developmental trajectory of myeloid-derived suppressor cells in aging by single-cell transcriptomics
Source: NPJ Aging. 2025 Dec 24;12(1):18. doi: 10.1038/s41514-025-00317-x (PMC12855942; doi:10.1038/s41514-025-00317-x)
Supplement: Supplementary file 4 — Supplementary Data 3 [file 41514_2025_317_MOESM4_ESM.xlsx]

## Sheet: Sheet1
Target_Cluster	GeneID	GeneName	Target_Cluster_mean	Other_Cluster_mean	log2FC	pct.1	pct.2	Pvlaue	Qvalue	Description	GO	KEGG	KO_ENTRY	EC
1	ENSMUSG00000032484	Ngp	110.331	8.99907	3.61591	0.969	0.956	0	0	neutrophilic granule protein [Source:MGI Symbol;Acc:MGI:105983]	GO:0004869(cysteine-type endopeptidase inhibitor activity);GO:0005576(extracellular region);GO:0005615(extracellular space);GO:0006952(defense response);GO:0010466(negative regulation of peptidase activity);GO:0010951(negative regulation of endopeptidase activity);GO:0016525(negative regulation of angiogenesis);GO:0030414(peptidase inhibitor activity);GO:0031410(cytoplasmic vesicle);GO:0042581(sp…	NA	NA	NA
1	ENSMUSG00000056071	S100a9	625.925	52.5254	3.5749	1	1	0	0	S100 calcium binding protein A9 (calgranulin B) [Source:MGI Symbol;Acc:MGI:1338947]	GO:0002376(immune system process);GO:0002523(leukocyte migration involved in inflammatory response);GO:0002793(positive regulation of peptide secretion);GO:0005509(calcium ion binding);GO:0005576(extracellular region);GO:0005615(extracellular space);GO:0005654(nucleoplasm);GO:0005737(cytoplasm);GO:0005829(cytosol);GO:0005856(cytoskeleton);GO:0005886(plasma membrane);GO:0006417(regulation of trans…	04657(IL-17 signaling pathway)	K21128	NA
1	ENSMUSG00000022651	Retnlg	67.5699	5.8073	3.54044	0.975	0.829	0	0	resistin like gamma [Source:MGI Symbol;Acc:MGI:2667763]	GO:0002408(myeloid dendritic cell chemotaxis);GO:0005179(hormone activity);GO:0005576(extracellular region);GO:0005615(extracellular space);GO:0010469(regulation of signaling receptor activity)	NA	NA	NA
1	ENSMUSG00000056054	S100a8	581.277	51.7856	3.4886	1	0.999	0	0	S100 calcium binding protein A8 (calgranulin A) [Source:MGI Symbol;Acc:MGI:88244]	GO:0002376(immune system process);GO:0002523(leukocyte migration involved in inflammatory response);GO:0002793(positive regulation of peptide secretion);GO:0005509(calcium ion binding);GO:0005576(extracellular region);GO:0005615(extracellular space);GO:0005737(cytoplasm);GO:0005829(cytosol);GO:0005856(cytoskeleton);GO:0005886(plasma membrane);GO:0006914(autophagy);GO:0006915(apoptotic process);GO…	04657(IL-17 signaling pathway)	K21127	NA
1	ENSMUSG00000017737	Mmp9	9.68217	1.67299	2.5329	0.922	0.418	4.94532e-307	1.26872e-302	matrix metallopeptidase 9 [Source:MGI Symbol;Acc:MGI:97011]	GO:0001501(skeletal system development);GO:0001503(ossification);GO:0001934(positive regulation of protein phosphorylation);GO:0001968(fibronectin binding);GO:0002687(positive regulation of leukocyte migration);GO:0004175(endopeptidase activity);GO:0004222(metalloendopeptidase activity);GO:0004252(serine-type endopeptidase activity);GO:0005576(extracellular region);GO:0005615(extracellular space)…	01522(Endocrine resistance);04657(IL-17 signaling pathway);04668(TNF signaling pathway);04670(Leukocyte transendothelial migration);04915(Estrogen signaling pathway);04926(Relaxin signaling pathway);05161(Hepatitis B);05200(Pathways in cancer);05202(Transcriptional misregulation in cancer);05205(Proteoglycans in cancer);05206(MicroRNAs in cancer);05215(Prostate cancer);05219(Bladder cancer);05418…	K01403	EC:3.4.24.35
1	ENSMUSG00000038357	Camp	96.4708	9.01376	3.41989	0.986	0.951	3.84768e-294	9.87123e-290	cathelicidin antimicrobial peptide [Source:MGI Symbol;Acc:MGI:108443]	GO:0001530(lipopolysaccharide binding);GO:0001934(positive regulation of protein phosphorylation);GO:0002227(innate immune response in mucosa);GO:0005576(extracellular region);GO:0005615(extracellular space);GO:0005737(cytoplasm);GO:0006952(defense response);GO:0008284(positive regulation of cell population proliferation);GO:0019731(antibacterial humoral response);GO:0042581(specific granule);GO:…	04621(NOD-like receptor signaling pathway);04970(Salivary secretion);05150(Staphylococcus aureus infection);05152(Tuberculosis)	K13916	NA
1	ENSMUSG00000030413	Pglyrp1	12.0648	2.45042	2.2997	0.936	0.594	1.2747e-284	3.27024e-280	peptidoglycan recognition protein 1 [Source:MGI Symbol;Acc:MGI:1345092]	GO:0002221(pattern recognition receptor signaling pathway);GO:0002376(immune system process);GO:0005125(cytokine activity);GO:0005576(extracellular region);GO:0005615(extracellular space);GO:0005737(cytoplasm);GO:0006915(apoptotic process);GO:0008270(zinc ion binding);GO:0008745(N-acetylmuramoyl-L-alanine amidase activity);GO:0009253(peptidoglycan catabolic process);GO:0009617(response to bacteri…	NA	K01446	NA
1	ENSMUSG00000032496	Ltf	35.2381	4.04805	3.12184	0.934	0.764	5.7776e-283	1.48224e-278	lactotransferrin [Source:MGI Symbol;Acc:MGI:96837]	GO:0001503(ossification);GO:0001530(lipopolysaccharide binding);GO:0001817(regulation of cytokine production);GO:0002227(innate immune response in mucosa);GO:0002376(immune system process);GO:0004252(serine-type endopeptidase activity);GO:0004869(cysteine-type endopeptidase inhibitor activity);GO:0005506(iron ion binding);GO:0005576(extracellular region);GO:0005615(extracellular space);GO:0005737…	NA	K17283	EC:3.4.21.-
1	ENSMUSG00000026822	Lcn2	51.1587	6.69771	2.93324	0.973	0.908	1.31504e-278	3.37374e-274	lipocalin 2 [Source:MGI Symbol;Acc:MGI:96757]	GO:0002020(protease binding);GO:0002376(immune system process);GO:0005506(iron ion binding);GO:0005515(protein binding);GO:0005576(extracellular region);GO:0005615(extracellular space);GO:0005829(cytosol);GO:0006811(ion transport);GO:0006915(apoptotic process);GO:0006979(response to oxidative stress);GO:0009615(response to virus);GO:0009617(response to bacterium);GO:0009635(response to herbicide)…	04657(IL-17 signaling pathway)	K21129	NA
1	ENSMUSG00000051748	Wfdc21	22.4257	3.13363	2.83925	0.943	0.576	5.2877e-270	1.35656e-265	WAP four-disulfide core domain 21 [Source:MGI Symbol;Acc:MGI:1913357]	GO:0005576(extracellular region);GO:0005615(extracellular space);GO:0008047(enzyme activator activity);GO:0010466(negative regulation of peptidase activity);GO:0030414(peptidase inhibitor activity);GO:0032496(response to lipopolysaccharide);GO:0034612(response to tumor necrosis factor);GO:0043085(positive regulation of catalytic activity);GO:0050872(white fat cell differentiation)	NA	NA	NA
1	ENSMUSG00000026180	Cxcr2	4.17579	0.976904	2.09576	0.807	0.116	3.61307e-217	9.26933e-213	chemokine (C-X-C motif) receptor 2 [Source:MGI Symbol;Acc:MGI:105303]	GO:0002438(acute inflammatory response to antigenic stimulus);GO:0002690(positive regulation of leukocyte chemotaxis);GO:0004918(interleukin-8 receptor activity);GO:0004930(G protein-coupled receptor activity);GO:0004950(chemokine receptor activity);GO:0005515(protein binding);GO:0005886(plasma membrane);GO:0006935(chemotaxis);GO:0006955(immune response);GO:0006968(cellular defense response);GO:0…	04060(Cytokine-cytokine receptor interaction);04062(Chemokine signaling pathway);04072(Phospholipase D signaling pathway);04144(Endocytosis);05163(Human cytomegalovirus infection)	K05050	NA
1	ENSMUSG00000001156	Mxd1	4.10616	1.20421	1.7697	0.832	0.309	1.54875e-194	3.97332e-190	MAX dimerization protein 1 [Source:MGI Symbol;Acc:MGI:96908]	GO:0000122(negative regulation of transcription by RNA polymerase II);GO:0000790(nuclear chromatin);GO:0000978(RNA polymerase II proximal promoter sequence-specific DNA binding);GO:0001227(DNA-binding transcription repressor activity, RNA polymerase II-specific);GO:0005654(nucleoplasm);GO:0005739(mitochondrion);GO:0005829(cytosol);GO:0046983(protein dimerization activity)	NA	NA	NA
1	ENSMUSG00000027360	Hdc	2.18204	0.768972	1.50468	0.702	0.096	7.58098e-175	1.9449e-170	histidine decarboxylase [Source:MGI Symbol;Acc:MGI:96062]	GO:0001692(histamine metabolic process);GO:0001694(histamine biosynthetic process);GO:0003824(catalytic activity);GO:0004398(histidine decarboxylase activity);GO:0005829(cytosol);GO:0006520(cellular amino acid metabolic process);GO:0006547(histidine metabolic process);GO:0006548(histidine catabolic process);GO:0016597(amino acid binding);GO:0016829(lyase activity);GO:0016831(carboxy-lyase activit…	00340(Histidine metabolism)	K01590	EC:4.1.1.22
1	ENSMUSG00000024659	Anxa1	13.2411	4.46979	1.56675	0.943	0.888	9.7599e-174	2.5039e-169	annexin A1 [Source:MGI Symbol;Acc:MGI:96819]	GO:0001533(cornified envelope);GO:0001780(neutrophil homeostasis);GO:0001891(phagocytic cup);GO:0002250(adaptive immune response);GO:0002376(immune system process);GO:0002548(monocyte chemotaxis);GO:0002685(regulation of leukocyte migration);GO:0003697(single-stranded DNA binding);GO:0003727(single-stranded RNA binding);GO:0004859(phospholipase inhibitor activity);GO:0005198(structural molecule a…	NA	K17091	NA
1	ENSMUSG00000028859	Csf3r	5.98526	2.0583	1.53996	0.881	0.673	1.12296e-171	2.88094e-167	colony stimulating factor 3 receptor (granulocyte) [Source:MGI Symbol;Acc:MGI:1339755]	GO:0004896(cytokine receptor activity);GO:0004912(interleukin-3 receptor activity);GO:0005515(protein binding);GO:0007155(cell adhesion);GO:0009897(external side of plasma membrane);GO:0016020(membrane);GO:0016021(integral component of membrane);GO:0019221(cytokine-mediated signaling pathway);GO:0019955(cytokine binding);GO:0019978(interleukin-3 binding);GO:0030593(neutrophil chemotaxis);GO:00360…	04060(Cytokine-cytokine receptor interaction);04151(PI3K-Akt signaling pathway);04630(Jak-STAT signaling pathway);04640(Hematopoietic cell lineage);05200(Pathways in cancer)	K05061	NA
1	ENSMUSG00000022582	Ly6g	3.27231	0.936187	1.80544	0.657	0.159	5.40713e-162	1.3872e-157	lymphocyte antigen 6 complex, locus G [Source:MGI Symbol;Acc:MGI:109440]	GO:0005886(plasma membrane);GO:0009897(external side of plasma membrane);GO:0016020(membrane);GO:0031225(anchored component of membrane)	NA	K06846	NA
1	ENSMUSG00000015143	Actn1	1.95693	0.770215	1.34526	0.717	0.133	2.63854e-161	6.76918e-157	actinin, alpha 1 [Source:MGI Symbol;Acc:MGI:2137706]	GO:0001725(stress fiber);GO:0001726(ruffle);GO:0003725(double-stranded RNA binding);GO:0003779(actin binding);GO:0005178(integrin binding);GO:0005509(calcium ion binding);GO:0005515(protein binding);GO:0005634(nucleus);GO:0005737(cytoplasm);GO:0005856(cytoskeleton);GO:0005884(actin filament);GO:0005886(plasma membrane);GO:0005903(brush border);GO:0005911(cell-cell junction);GO:0005916(fascia adhe…	04510(Focal adhesion);04520(Adherens junction);04530(Tight junction);04670(Leukocyte transendothelial migration);04810(Regulation of actin cytoskeleton);05146(Amoebiasis);05203(Viral carcinogenesis);05322(Systemic lupus erythematosus)	K05699	NA
1	ENSMUSG00000003153	Slc2a3	2.11918	0.813109	1.38198	0.733	0.149	9.14822e-157	2.34698e-152	solute carrier family 2 (facilitated glucose transporter), member 3 [Source:MGI Symbol;Acc:MGI:95757]	GO:0002080(acrosomal membrane);GO:0005215(transporter activity);GO:0005355(glucose transmembrane transporter activity);GO:0005536(glucose binding);GO:0005737(cytoplasm);GO:0005886(plasma membrane);GO:0005887(integral component of plasma membrane);GO:0005901(caveola);GO:0008643(carbohydrate transport);GO:0015145(monosaccharide transmembrane transporter activity);GO:0016020(membrane);GO:0016021(int…	NA	K08142	NA
1	ENSMUSG00000005800	Mmp8	11.1033	3.35747	1.72554	0.91	0.762	7.39082e-156	1.89612e-151	matrix metallopeptidase 8 [Source:MGI Symbol;Acc:MGI:1202395]	GO:0004175(endopeptidase activity);GO:0004222(metalloendopeptidase activity);GO:0004252(serine-type endopeptidase activity);GO:0005509(calcium ion binding);GO:0005576(extracellular region);GO:0005615(extracellular space);GO:0006508(proteolysis);GO:0008233(peptidase activity);GO:0008237(metallopeptidase activity);GO:0008270(zinc ion binding);GO:0010628(positive regulation of gene expression);GO:00…	NA	K01402	EC:3.4.24.34
1	ENSMUSG00000064246	Chil1	1.58535	0.679984	1.22123	0.634	0.101	2.02566e-151	5.19683e-147	chitinase-like 1 [Source:MGI Symbol;Acc:MGI:1340899]	GO:0005515(protein binding);GO:0005576(extracellular region);GO:0005615(extracellular space);GO:0005737(cytoplasm);GO:0005783(endoplasmic reticulum);GO:0005975(carbohydrate metabolic process);GO:0006915(apoptotic process);GO:0006954(inflammatory response);GO:0007250(activation of NF-kappaB-inducing kinase activity);GO:0008061(chitin binding);GO:0009612(response to mechanical stimulus);GO:0010800(…	NA	K17523	NA
1	ENSMUSG00000022564	Grina	4.36953	1.72163	1.3437	0.856	0.572	1.03714e-148	2.66079e-144	glutamate receptor, ionotropic, N-methyl D-aspartate-associated protein 1 (glutamate binding) [Source:MGI Symbol;Acc:MGI:1913418]	GO:0005783(endoplasmic reticulum);GO:0005794(Golgi apparatus);GO:0016020(membrane);GO:0016021(integral component of membrane);GO:0032469(endoplasmic reticulum calcium ion homeostasis);GO:0044325(ion channel binding);GO:1902236(negative regulation of endoplasmic reticulum stress-induced intrinsic apoptotic signaling pathway)	NA	K06890	NA
1	ENSMUSG00000096054	Syne1	2.78347	0.86141	1.69211	0.612	0.111	6.05575e-144	1.5536e-139	spectrin repeat containing, nuclear envelope 1 [Source:MGI Symbol;Acc:MGI:1927152]	GO:0000932(P-body);GO:0002053(positive regulation of mesenchymal cell proliferation);GO:0003779(actin binding);GO:0005102(signaling receptor binding);GO:0005515(protein binding);GO:0005521(lamin binding);GO:0005634(nucleus);GO:0005635(nuclear envelope);GO:0005640(nuclear outer membrane);GO:0005654(nucleoplasm);GO:0005730(nucleolus);GO:0005737(cytoplasm);GO:0005794(Golgi apparatus);GO:0005819(spin…	NA	K19326	NA
1	ENSMUSG00000021998	Lcp1	12.2205	6.71416	0.864028	0.953	0.966	1.82696e-138	4.68706e-134	lymphocyte cytosolic protein 1 [Source:MGI Symbol;Acc:MGI:104808]	GO:0001725(stress fiber);GO:0001726(ruffle);GO:0001891(phagocytic cup);GO:0002102(podosome);GO:0002286(T cell activation involved in immune response);GO:0003779(actin binding);GO:0005178(integrin binding);GO:0005509(calcium ion binding);GO:0005515(protein binding);GO:0005737(cytoplasm);GO:0005829(cytosol);GO:0005856(cytoskeleton);GO:0005884(actin filament);GO:0005886(plasma membrane);GO:0005925(f…	NA	K17276	NA
1	ENSMUSG00000027907	S100a11	18.8715	9.52161	0.98693	0.971	0.963	9.40702e-133	2.41337e-128	S100 calcium binding protein A11 [Source:MGI Symbol;Acc:MGI:1338798]	GO:0001726(ruffle);GO:0005509(calcium ion binding);GO:0005634(nucleus);GO:0005737(cytoplasm);GO:0042127(regulation of cell population proliferation);GO:0042803(protein homodimerization activity);GO:0044548(S100 protein binding);GO:0046872(metal ion binding);GO:0048306(calcium-dependent protein binding);GO:0062023(collagen-containing extracellular matrix)	NA	NA	NA
1	ENSMUSG00000047139	Cd24a	3.84358	1.51873	1.33958	0.825	0.461	6.33741e-132	1.62586e-127	CD24a antigen [Source:MGI Symbol;Acc:MGI:88323]	GO:0001666(response to hypoxia);GO:0001775(cell activation);GO:0001959(regulation of cytokine-mediated signaling pathway);GO:0002237(response to molecule of bacterial origin);GO:0002329(pre-B cell differentiation);GO:0002376(immune system process);GO:0002523(leukocyte migration involved in inflammatory response);GO:0002842(positive regulation of T cell mediated immune response to tumor cell);GO:0…	04640(Hematopoietic cell lineage)	K06469	NA
1	ENSMUSG00000015950	Ncf1	5.97595	2.9868	1.00057	0.893	0.853	4.19827e-131	1.07707e-126	neutrophil cytosolic factor 1 [Source:MGI Symbol;Acc:MGI:97283]	GO:0001878(response to yeast);GO:0001909(leukocyte mediated cytotoxicity);GO:0002679(respiratory burst involved in defense response);GO:0005515(protein binding);GO:0005737(cytoplasm);GO:0005791(rough endoplasmic reticulum);GO:0005794(Golgi apparatus);GO:0005829(cytosol);GO:0005886(plasma membrane);GO:0006612(protein targeting to membrane);GO:0006691(leukotriene metabolic process);GO:0006742(NADP …	04062(Chemokine signaling pathway);04145(Phagosome);04380(Osteoclast differentiation);04666(Fc gamma R-mediated phagocytosis);04670(Leukocyte transendothelial migration);05140(Leishmaniasis);05418(Fluid shear stress and atherosclerosis)	K08011	NA
1	ENSMUSG00000037095	Lrg1	2.77945	0.997938	1.47778	0.702	0.205	2.11407e-129	5.42366e-125	leucine-rich alpha-2-glycoprotein 1 [Source:MGI Symbol;Acc:MGI:1924155]	GO:0001938(positive regulation of endothelial cell proliferation);GO:0005160(transforming growth factor beta receptor binding);GO:0005515(protein binding);GO:0005615(extracellular space);GO:0009617(response to bacterium);GO:0030511(positive regulation of transforming growth factor beta receptor signaling pathway);GO:0043231(intracellular membrane-bounded organelle);GO:0045766(positive regulation …	NA	NA	NA
1	ENSMUSG00000025236	Adpgk	2.71823	1.09229	1.31531	0.661	0.34	9.58101e-127	2.45801e-122	ADP-dependent glucokinase [Source:MGI Symbol;Acc:MGI:1919391]	GO:0005783(endoplasmic reticulum);GO:0005975(carbohydrate metabolic process);GO:0006006(glucose metabolic process);GO:0016310(phosphorylation);GO:0016773(phosphotransferase activity, alcohol group as acceptor);GO:0043843(ADP-specific glucokinase activity)	00010(Glycolysis / Gluconeogenesis)	K08074	EC:2.7.1.147
1	ENSMUSG00000025473	Adam8	1.93984	0.823804	1.23557	0.696	0.18	2.43171e-125	6.23855e-121	a disintegrin and metallopeptidase domain 8 [Source:MGI Symbol;Acc:MGI:107825]	GO:0000902(cell morphogenesis);GO:0001525(angiogenesis);GO:0002102(podosome);GO:0002523(leukocyte migration involved in inflammatory response);GO:0002675(positive regulation of acute inflammatory response);GO:0002693(positive regulation of cellular extravasation);GO:0004222(metalloendopeptidase activity);GO:0005178(integrin binding);GO:0005509(calcium ion binding);GO:0005515(protein binding);GO:0…	NA	K06540	EC:3.4.24.-
1	ENSMUSG00000030342	Cd9	1.70381	0.778389	1.1302	0.688	0.183	4.98711e-125	1.27944e-120	CD9 antigen [Source:MGI Symbol;Acc:MGI:88348]	GO:0005178(integrin binding);GO:0005515(protein binding);GO:0005576(extracellular region);GO:0005886(plasma membrane);GO:0005887(integral component of plasma membrane);GO:0007155(cell adhesion);GO:0007166(cell surface receptor signaling pathway);GO:0007338(single fertilization);GO:0007342(fusion of sperm to egg plasma membrane involved in single fertilization);GO:0007420(brain development);GO:000…	04640(Hematopoietic cell lineage)	K06460	NA
1	ENSMUSG00000025993	Slc40a1	1.12569	0.564257	0.996389	0.548	0.062	2.03612e-122	5.22366e-118	solute carrier family 40 (iron-regulated transporter), member 1 [Source:MGI Symbol;Acc:MGI:1315204]	GO:0002260(lymphocyte homeostasis);GO:0003158(endothelium development);GO:0005381(iron ion transmembrane transporter activity);GO:0005515(protein binding);GO:0005654(nucleoplasm);GO:0005829(cytosol);GO:0005886(plasma membrane);GO:0006811(ion transport);GO:0006826(iron ion transport);GO:0006879(cellular iron ion homeostasis);GO:0008021(synaptic vesicle);GO:0015093(ferrous iron transmembrane transp…	04216(Ferroptosis);04978(Mineral absorption)	K14685	NA
1	ENSMUSG00000027398	Il1b	5.16374	1.14678	2.17083	0.6	0.167	2.22305e-122	5.70324e-118	interleukin 1 beta [Source:MGI Symbol;Acc:MGI:96543]	GO:0000122(negative regulation of transcription by RNA polymerase II);GO:0000165(MAPK cascade);GO:0000187(activation of MAPK activity);GO:0001660(fever generation);GO:0001934(positive regulation of protein phosphorylation);GO:0005125(cytokine activity);GO:0005149(interleukin-1 receptor binding);GO:0005178(integrin binding);GO:0005576(extracellular region);GO:0005615(extracellular space);GO:000573…	01523(Antifolate resistance);04010(MAPK signaling pathway);04060(Cytokine-cytokine receptor interaction);04064(NF-kappa B signaling pathway);04217(Necroptosis);04380(Osteoclast differentiation);04620(Toll-like receptor signaling pathway);04621(NOD-like receptor signaling pathway);04623(Cytosolic DNA-sensing pathway);04625(C-type lectin receptor signaling pathway);04640(Hematopoietic cell lineage)…	K04519	NA
1	ENSMUSG00000024399	Ltb	1.34092	0.647658	1.04992	0.616	0.099	8.99029e-121	2.30646e-116	lymphotoxin B [Source:MGI Symbol;Acc:MGI:104796]	GO:0005125(cytokine activity);GO:0005164(tumor necrosis factor receptor binding);GO:0005515(protein binding);GO:0005615(extracellular space);GO:0005886(plasma membrane);GO:0006955(immune response);GO:0010467(gene expression);GO:0010469(regulation of signaling receptor activity);GO:0016020(membrane);GO:0016021(integral component of membrane);GO:0043588(skin development);GO:0045084(positive regulat…	04060(Cytokine-cytokine receptor interaction);04064(NF-kappa B signaling pathway);05323(Rheumatoid arthritis)	K03157	NA
1	ENSMUSG00000020846	Rflnb	2.32099	1.0547	1.1379	0.715	0.357	3.27038e-115	8.39017e-111	refilin B [Source:MGI Symbol;Acc:MGI:1923816]	GO:0001837(epithelial to mesenchymal transition);GO:0005737(cytoplasm);GO:0005856(cytoskeleton);GO:0015629(actin cytoskeleton);GO:0030036(actin cytoskeleton organization);GO:0031005(filamin binding);GO:0032432(actin filament bundle);GO:0048705(skeletal system morphogenesis);GO:0061181(regulation of chondrocyte development);GO:0061182(negative regulation of chondrocyte development);GO:0061572(acti…	NA	NA	NA
1	ENSMUSG00000049130	C5ar1	1.12672	0.620774	0.859989	0.665	0.13	2.76013e-113	7.08112e-109	complement component 5a receptor 1 [Source:MGI Symbol;Acc:MGI:88232]	GO:0001856(complement component C5a binding);GO:0002430(complement receptor mediated signaling pathway);GO:0004875(complement receptor activity);GO:0004878(complement component C5a receptor activity);GO:0004930(G protein-coupled receptor activity);GO:0005886(plasma membrane);GO:0006915(apoptotic process);GO:0006935(chemotaxis);GO:0006954(inflammatory response);GO:0007165(signal transduction);GO:0…	04080(Neuroactive ligand-receptor interaction);04610(Complement and coagulation cascades);05150(Staphylococcus aureus infection)	K04010	NA
1	ENSMUSG00000030403	Vasp	3.21604	1.62289	0.986719	0.832	0.626	7.43066e-112	1.90634e-107	vasodilator-stimulated phosphoprotein [Source:MGI Symbol;Acc:MGI:109268]	GO:0001843(neural tube closure);GO:0003779(actin binding);GO:0005515(protein binding);GO:0005522(profilin binding);GO:0005737(cytoplasm);GO:0005829(cytosol);GO:0005856(cytoskeleton);GO:0005886(plasma membrane);GO:0005923(bicellular tight junction);GO:0005925(focal adhesion);GO:0007411(axon guidance);GO:0008154(actin polymerization or depolymerization);GO:0016020(membrane);GO:0017124(SH3 domain bi…	04015(Rap1 signaling pathway);04022(cGMP-PKG signaling pathway);04510(Focal adhesion);04530(Tight junction);04611(Platelet activation);04666(Fc gamma R-mediated phagocytosis);04670(Leukocyte transendothelial migration)	K06274	NA
1	ENSMUSG00000009633	G0s2	1.62651	0.701768	1.21272	0.569	0.102	1.01701e-109	2.60915e-105	G0/G1 switch gene 2 [Source:MGI Symbol;Acc:MGI:1316737]	GO:0005739(mitochondrion);GO:0006915(apoptotic process);GO:0016020(membrane);GO:0016021(integral component of membrane);GO:0097191(extrinsic apoptotic signaling pathway);GO:0120162(positive regulation of cold-induced thermogenesis);GO:2001238(positive regulation of extrinsic apoptotic signaling pathway)	NA	NA	NA
1	ENSMUSG00000025351	Cd63	1.37399	0.656648	1.06518	0.579	0.097	2.17617e-109	5.58298e-105	CD63 antigen [Source:MGI Symbol;Acc:MGI:99529]	GO:0002092(positive regulation of receptor internalization);GO:0005515(protein binding);GO:0005576(extracellular region);GO:0005615(extracellular space);GO:0005737(cytoplasm);GO:0005764(lysosome);GO:0005765(lysosomal membrane);GO:0005768(endosome);GO:0005770(late endosome);GO:0005771(multivesicular body);GO:0005886(plasma membrane);GO:0005887(integral component of plasma membrane);GO:0007160(cell…	04142(Lysosome);05205(Proteoglycans in cancer)	K06497	NA
1	ENSMUSG00000052270	Fpr2	2.22474	0.95294	1.22318	0.71	0.203	4.04106e-107	1.03673e-102	formyl peptide receptor 2 [Source:MGI Symbol;Acc:MGI:1278319]	GO:0001540(amyloid-beta binding);GO:0001774(microglial cell activation);GO:0001934(positive regulation of protein phosphorylation);GO:0002430(complement receptor mediated signaling pathway);GO:0004930(G protein-coupled receptor activity);GO:0004982(N-formyl peptide receptor activity);GO:0005124(scavenger receptor binding);GO:0005737(cytoplasm);GO:0005886(plasma membrane);GO:0006898(receptor-media…	04080(Neuroactive ligand-receptor interaction);05150(Staphylococcus aureus infection)	K04173	NA
1	ENSMUSG00000023903	Mmp25	1.09216	0.580609	0.911547	0.565	0.098	3.28745e-105	8.43396e-101	matrix metallopeptidase 25 [Source:MGI Symbol;Acc:MGI:2443938]	GO:0004222(metalloendopeptidase activity);GO:0005615(extracellular space);GO:0005886(plasma membrane);GO:0006508(proteolysis);GO:0006954(inflammatory response);GO:0008233(peptidase activity);GO:0008237(metallopeptidase activity);GO:0008270(zinc ion binding);GO:0009986(cell surface);GO:0010952(positive regulation of peptidase activity);GO:0016020(membrane);GO:0016021(integral component of membrane…	04928(Parathyroid hormone synthesis, secretion and action)	K08003	EC:3.4.24.-
1	ENSMUSG00000108291	Gm44292	1.13596	0.599674	0.921661	0.556	0.094	3.22433e-99	8.27202e-95	predicted gene, 44292 [Source:MGI Symbol;Acc:MGI:5690684]	NA	NA	NA	NA
1	ENSMUSG00000033213	AA467197	1.54309	0.690395	1.16033	0.522	0.091	6.42038e-98	1.64715e-93	expressed sequence AA467197 [Source:MGI Symbol;Acc:MGI:3034182]	GO:0004129(cytochrome-c oxidase activity);GO:0005634(nucleus);GO:0005739(mitochondrion);GO:0005751(mitochondrial respiratory chain complex IV);GO:0009617(response to bacterium);GO:0016020(membrane);GO:0016021(integral component of membrane);GO:0022900(electron transport chain);GO:1902600(proton transmembrane transport)	NA	NA	NA
1	ENSMUSG00000035781	R3hdm4	2.63352	1.39872	0.912886	0.809	0.578	1.94171e-97	4.98147e-93	R3H domain containing 4 [Source:MGI Symbol;Acc:MGI:1924814]	GO:0003674(molecular_function);GO:0003676(nucleic acid binding);GO:0005575(cellular_component);GO:0005634(nucleus);GO:0008150(biological_process)	NA	NA	NA
1	ENSMUSG00000026068	Il18rap	0.698583	0.43752	0.675083	0.499	0.064	5.03746e-97	1.29236e-92	interleukin 18 receptor accessory protein [Source:MGI Symbol;Acc:MGI:1338888]	GO:0004908(interleukin-1 receptor activity);GO:0005515(protein binding);GO:0005886(plasma membrane);GO:0006954(inflammatory response);GO:0007165(signal transduction);GO:0008283(cell population proliferation);GO:0016020(membrane);GO:0016021(integral component of membrane);GO:0032609(interferon-gamma production);GO:0032635(interleukin-6 production);GO:0035655(interleukin-18-mediated signaling pathw…	04060(Cytokine-cytokine receptor interaction);05321(Inflammatory bowel disease (IBD))	K05174	NA
1	ENSMUSG00000000157	Itgb2l	1.21817	0.621981	0.969771	0.52	0.105	2.05385e-93	5.26914e-89	integrin beta 2-like [Source:MGI Symbol;Acc:MGI:1277979]	GO:0001540(amyloid-beta binding);GO:0005178(integrin binding);GO:0005886(plasma membrane);GO:0005925(focal adhesion);GO:0006954(inflammatory response);GO:0007155(cell adhesion);GO:0007160(cell-matrix adhesion);GO:0007229(integrin-mediated signaling pathway);GO:0008305(integrin complex);GO:0009986(cell surface);GO:0016020(membrane);GO:0016021(integral component of membrane);GO:0016477(cell migrati…	04015(Rap1 signaling pathway);04145(Phagosome);04390(Hippo signaling pathway);04514(Cell adhesion molecules (CAMs));04610(Complement and coagulation cascades);04650(Natural killer cell mediated cytotoxicity);04670(Leukocyte transendothelial migration);04810(Regulation of actin cytoskeleton);05133(Pertussis);05134(Legionellosis);05140(Leishmaniasis);05144(Malaria);05146(Amoebiasis);05150(Staphyloc…	K06464	NA
1	ENSMUSG00000004609	Cd33	1.97003	0.993601	0.987482	0.762	0.295	1.73103e-91	4.44095e-87	CD33 antigen [Source:MGI Symbol;Acc:MGI:99440]	GO:0005886(plasma membrane);GO:0007155(cell adhesion);GO:0009897(external side of plasma membrane);GO:0016020(membrane);GO:0016021(integral component of membrane);GO:0030246(carbohydrate binding)	04640(Hematopoietic cell lineage)	K06473	NA
1	ENSMUSG00000017002	Slpi	9.26348	4.07366	1.18523	0.891	0.813	2.03407e-91	5.2184e-87	secretory leukocyte peptidase inhibitor [Source:MGI Symbol;Acc:MGI:109297]	GO:0002376(immune system process);GO:0003677(DNA binding);GO:0003729(mRNA binding);GO:0004866(endopeptidase inhibitor activity);GO:0004867(serine-type endopeptidase inhibitor activity);GO:0005515(protein binding);GO:0005576(extracellular region);GO:0005615(extracellular space);GO:0006508(proteolysis);GO:0006955(immune response);GO:0008233(peptidase activity);GO:0010466(negative regulation of pept…	NA	NA	NA
1	ENSMUSG00000045551	Fpr1	0.83605	0.486908	0.77994	0.462	0.052	4.11657e-91	1.05611e-86	formyl peptide receptor 1 [Source:MGI Symbol;Acc:MGI:107443]	GO:0001664(G protein-coupled receptor binding);GO:0002430(complement receptor mediated signaling pathway);GO:0004930(G protein-coupled receptor activity);GO:0004982(N-formyl peptide receptor activity);GO:0005124(scavenger receptor binding);GO:0005737(cytoplasm);GO:0005886(plasma membrane);GO:0006935(chemotaxis);GO:0006954(inflammatory response);GO:0007165(signal transduction);GO:0007186(G protein…	04015(Rap1 signaling pathway);04080(Neuroactive ligand-receptor interaction);05150(Staphylococcus aureus infection)	K04172	NA
1	ENSMUSG00000021069	Pygl	5.09896	2.89885	0.814725	0.879	0.835	2.85848e-90	7.33342e-86	liver glycogen phosphorylase [Source:MGI Symbol;Acc:MGI:97829]	GO:0000166(nucleotide binding);GO:0002060(purine nucleobase binding);GO:0003824(catalytic activity);GO:0004645(phosphorylase activity);GO:0005515(protein binding);GO:0005524(ATP binding);GO:0005737(cytoplasm);GO:0005975(carbohydrate metabolic process);GO:0005977(glycogen metabolic process);GO:0005980(glycogen catabolic process);GO:0006015(5-phosphoribose 1-diphosphate biosynthetic process);GO:000…	00500(Starch and sucrose metabolism);04217(Necroptosis);04910(Insulin signaling pathway);04922(Glucagon signaling pathway);04931(Insulin resistance)	K00688	EC:2.4.1.1
1	ENSMUSG00000041754	Trem3	1.81117	0.928673	0.96368	0.68	0.311	2.58373e-88	6.62857e-84	triggering receptor expressed on myeloid cells 3 [Source:MGI Symbol;Acc:MGI:1930003]	GO:0002374(cytokine secretion involved in immune response);GO:0005515(protein binding);GO:0005886(plasma membrane);GO:0016020(membrane);GO:0016021(integral component of membrane);GO:0016477(cell migration);GO:0030593(neutrophil chemotaxis);GO:0042107(cytokine metabolic process);GO:0045089(positive regulation of innate immune response);GO:0050755(chemokine metabolic process);GO:0070945(neutrophil …	NA	NA	NA
1	ENSMUSG00000020340	Cyfip2	1.50456	0.799059	0.912963	0.653	0.262	1.08293e-87	2.77825e-83	cytoplasmic FMR1 interacting protein 2 [Source:MGI Symbol;Acc:MGI:1924134]	GO:0000902(cell morphogenesis);GO:0005515(protein binding);GO:0005634(nucleus);GO:0005737(cytoplasm);GO:0006915(apoptotic process);GO:0007155(cell adhesion);GO:0007411(axon guidance);GO:0030031(cell projection assembly);GO:0030054(cell junction);GO:0031175(neuron projection development);GO:0043005(neuron projection);GO:0045202(synapse);GO:0045862(positive regulation of proteolysis);GO:0048471(per…	03013(RNA transport);04810(Regulation of actin cytoskeleton)	K05749	NA
1	ENSMUSG00000052212	Cd177	5.21136	2.44843	1.0898	0.801	0.661	9.01586e-85	2.31302e-80	CD177 antigen [Source:MGI Symbol;Acc:MGI:1916141]	GO:0002020(protease binding);GO:0002376(immune system process);GO:0005178(integrin binding);GO:0005886(plasma membrane);GO:0007155(cell adhesion);GO:0007159(leukocyte cell-cell adhesion);GO:0016020(membrane);GO:0016021(integral component of membrane);GO:0030100(regulation of endocytosis);GO:0030667(secretory granule membrane);GO:0032930(positive regulation of superoxide anion generation);GO:00343…	NA	K06552	NA
1	ENSMUSG00000026073	Il1r2	0.760204	0.459643	0.725874	0.429	0.06	1.55533e-83	3.9902e-79	interleukin 1 receptor, type II [Source:MGI Symbol;Acc:MGI:96546]	GO:0004908(interleukin-1 receptor activity);GO:0004910(interleukin-1, type II, blocking receptor activity);GO:0005576(extracellular region);GO:0005737(cytoplasm);GO:0005886(plasma membrane);GO:0010955(negative regulation of protein processing);GO:0016020(membrane);GO:0016021(integral component of membrane);GO:0019221(cytokine-mediated signaling pathway);GO:0019966(interleukin-1 binding);GO:005071…	04060(Cytokine-cytokine receptor interaction);04640(Hematopoietic cell lineage);05146(Amoebiasis);05166(Human T-cell leukemia virus 1 infection);05202(Transcriptional misregulation in cancer);05215(Prostate cancer);05418(Fluid shear stress and atherosclerosis)	K04387	NA
1	ENSMUSG00000096719	Mrgpra2b	0.555319	0.373025	0.574047	0.407	0.037	1.96548e-83	5.04243e-79	MAS-related GPR, member A2B [Source:MGI Symbol;Acc:MGI:3033098]	GO:0004930(G protein-coupled receptor activity);GO:0007165(signal transduction);GO:0007186(G protein-coupled receptor signaling pathway);GO:0016020(membrane);GO:0016021(integral component of membrane)	NA	K08396	NA
1	ENSMUSG00000059108	Ifitm6	15.4659	7.62028	1.02117	0.955	0.959	3.42478e-83	8.78627e-79	interferon induced transmembrane protein 6 [Source:MGI Symbol;Acc:MGI:2686976]	GO:0003674(molecular_function);GO:0005886(plasma membrane);GO:0016020(membrane);GO:0016021(integral component of membrane);GO:0034341(response to interferon-gamma);GO:0035455(response to interferon-alpha);GO:0035456(response to interferon-beta);GO:0045071(negative regulation of viral genome replication);GO:0046597(negative regulation of viral entry into host cell);GO:0051607(defense response to v…	NA	K06566	NA
1	ENSMUSG00000033220	Rac2	8.65412	5.73974	0.592402	0.936	0.956	8.72721e-83	2.23897e-78	Rac family small GTPase 2 [Source:MGI Symbol;Acc:MGI:97846]	GO:0000166(nucleotide binding);GO:0003924(GTPase activity);GO:0005525(GTP binding);GO:0005622(intracellular);GO:0005635(nuclear envelope);GO:0005737(cytoplasm);GO:0005829(cytosol);GO:0005884(actin filament);GO:0005886(plasma membrane);GO:0006935(chemotaxis);GO:0007015(actin filament organization);GO:0007186(G protein-coupled receptor signaling pathway);GO:0007264(small GTPase mediated signal tran…	04010(MAPK signaling pathway);04014(Ras signaling pathway);04015(Rap1 signaling pathway);04024(cAMP signaling pathway);04062(Chemokine signaling pathway);04071(Sphingolipid signaling pathway);04310(Wnt signaling pathway);04360(Axon guidance);04370(VEGF signaling pathway);04510(Focal adhesion);04520(Adherens junction);04650(Natural killer cell mediated cytotoxicity);04662(B cell receptor signaling…	K07860	NA
1	ENSMUSG00000056091	St3gal5	1.53071	0.772513	0.986568	0.573	0.207	2.80137e-82	7.18691e-78	ST3 beta-galactoside alpha-2,3-sialyltransferase 5 [Source:MGI Symbol;Acc:MGI:1339963]	GO:0000139(Golgi membrane);GO:0005794(Golgi apparatus);GO:0006486(protein glycosylation);GO:0008373(sialyltransferase activity);GO:0016020(membrane);GO:0016021(integral component of membrane);GO:0016740(transferase activity);GO:0016757(transferase activity, transferring glycosyl groups);GO:0047291(lactosylceramide alpha-2,3-sialyltransferase activity);GO:0097503(sialylation)	00604(Glycosphingolipid biosynthesis - ganglio series)	K03370	EC:2.4.99.9
1	ENSMUSG00000030144	Clec4d	1.00508	0.559034	0.846305	0.462	0.105	1.13234e-81	2.90501e-77	C-type lectin domain family 4, member d [Source:MGI Symbol;Acc:MGI:1298389]	GO:0002250(adaptive immune response);GO:0002292(T cell differentiation involved in immune response);GO:0002376(immune system process);GO:0005886(plasma membrane);GO:0016020(membrane);GO:0016021(integral component of membrane);GO:0030246(carbohydrate binding);GO:0030887(positive regulation of myeloid dendritic cell activation);GO:0034987(immunoglobulin receptor binding);GO:0038094(Fc-gamma recepto…	04625(C-type lectin receptor signaling pathway)	K10058	NA
1	ENSMUSG00000000204	Slfn4	1.67648	0.819109	1.03331	0.624	0.193	2.67133e-81	6.8533e-77	schlafen 4 [Source:MGI Symbol;Acc:MGI:1329010]	GO:0003674(molecular_function);GO:0005524(ATP binding);GO:0005575(cellular_component);GO:0009617(response to bacterium)	NA	NA	NA
1	ENSMUSG00000033508	Asprv1	1.69669	0.709436	1.25798	0.441	0.079	5.64736e-80	1.44883e-75	aspartic peptidase, retroviral-like 1 [Source:MGI Symbol;Acc:MGI:1915105]	GO:0004190(aspartic-type endopeptidase activity);GO:0006508(proteolysis);GO:0008233(peptidase activity);GO:0016020(membrane);GO:0016021(integral component of membrane);GO:0016485(protein processing);GO:0016787(hydrolase activity);GO:0043588(skin development)	NA	NA	NA
1	ENSMUSG00000025701	Alox5	0.843988	0.519442	0.700259	0.534	0.126	6.86066e-80	1.7601e-75	arachidonate 5-lipoxygenase [Source:MGI Symbol;Acc:MGI:87999]	GO:0002526(acute inflammatory response);GO:0002540(leukotriene production involved in inflammatory response);GO:0004051(arachidonate 5-lipoxygenase activity);GO:0005506(iron ion binding);GO:0005515(protein binding);GO:0005634(nucleus);GO:0005635(nuclear envelope);GO:0005641(nuclear envelope lumen);GO:0005654(nucleoplasm);GO:0005737(cytoplasm);GO:0005829(cytosol);GO:0006691(leukotriene metabolic p…	00590(Arachidonic acid metabolism);04664(Fc epsilon RI signaling pathway);04726(Serotonergic synapse);04913(Ovarian steroidogenesis);05145(Toxoplasmosis)	NA	NA
1	ENSMUSG00000004864	Mapk13	0.908395	0.53492	0.763996	0.505	0.105	1.72054e-78	4.41406e-74	mitogen-activated protein kinase 13 [Source:MGI Symbol;Acc:MGI:1346864]	GO:0000165(MAPK cascade);GO:0000166(nucleotide binding);GO:0004672(protein kinase activity);GO:0004674(protein serine/threonine kinase activity);GO:0004707(MAP kinase activity);GO:0005524(ATP binding);GO:0005634(nucleus);GO:0005654(nucleoplasm);GO:0005737(cytoplasm);GO:0006468(protein phosphorylation);GO:0006970(response to osmotic stress);GO:0007049(cell cycle);GO:0010468(regulation of gene expr…	01522(Endocrine resistance);04010(MAPK signaling pathway);04015(Rap1 signaling pathway);04068(FoxO signaling pathway);04071(Sphingolipid signaling pathway);04218(Cellular senescence);04261(Adrenergic signaling in cardiomyocytes);04370(VEGF signaling pathway);04380(Osteoclast differentiation);04550(Signaling pathways regulating pluripotency of stem cells);04611(Platelet activation);04620(Toll-like…	K04441	EC:2.7.11.24
1	ENSMUSG00000044103	Il1f9	0.695287	0.436063	0.673071	0.427	0.061	2.15977e-78	5.5409e-74	interleukin 1 family, member 9 [Source:MGI Symbol;Acc:MGI:2449929]	GO:0005125(cytokine activity);GO:0005576(extracellular region);GO:0005615(extracellular space);GO:0006954(inflammatory response);GO:0006955(immune response);GO:0010469(regulation of signaling receptor activity)	04060(Cytokine-cytokine receptor interaction)	K05487	NA
1	ENSMUSG00000042265	Trem1	0.787069	0.492936	0.675089	0.495	0.099	4.13089e-76	1.05978e-71	triggering receptor expressed on myeloid cells 1 [Source:MGI Symbol;Acc:MGI:1930005]	GO:0002374(cytokine secretion involved in immune response);GO:0002526(acute inflammatory response);GO:0016020(membrane);GO:0016021(integral component of membrane);GO:0016477(cell migration);GO:0030593(neutrophil chemotaxis);GO:0038023(signaling receptor activity);GO:0042107(cytokine metabolic process);GO:0050755(chemokine metabolic process);GO:0070945(neutrophil mediated killing of gram-negative …	NA	K14362	NA
1	ENSMUSG00000049775	Tmsb4x	192.903	178.427	0.112547	1	0.999	9.59235e-76	2.46092e-71	thymosin, beta 4, X chromosome [Source:MGI Symbol;Acc:MGI:99510]	GO:0001649(osteoblast differentiation);GO:0003779(actin binding);GO:0003785(actin monomer binding);GO:0005515(protein binding);GO:0005615(extracellular space);GO:0005634(nucleus);GO:0005737(cytoplasm);GO:0005829(cytosol);GO:0005856(cytoskeleton);GO:0007015(actin filament organization);GO:0014911(positive regulation of smooth muscle cell migration);GO:0030334(regulation of cell migration);GO:00429…	04810(Regulation of actin cytoskeleton)	K05764	NA
1	ENSMUSG00000046841	Ckap4	3.94101	2.13238	0.886102	0.809	0.687	5.20272e-75	1.33476e-70	cytoskeleton-associated protein 4 [Source:MGI Symbol;Acc:MGI:2444926]	GO:0005737(cytoplasm);GO:0005783(endoplasmic reticulum);GO:0005789(endoplasmic reticulum membrane);GO:0005791(rough endoplasmic reticulum);GO:0005811(lipid droplet);GO:0005829(cytosol);GO:0005856(cytoskeleton);GO:0005886(plasma membrane);GO:0008150(biological_process);GO:0009986(cell surface);GO:0016020(membrane);GO:0016021(integral component of membrane);GO:0016607(nuclear speck);GO:0036464(cyto…	04141(Protein processing in endoplasmic reticulum)	K13999	NA
1	ENSMUSG00000005533	Igf1r	1.23474	0.692329	0.834682	0.606	0.198	6.50793e-75	1.66961e-70	insulin-like growth factor I receptor [Source:MGI Symbol;Acc:MGI:96433]	GO:0000166(nucleotide binding);GO:0004672(protein kinase activity);GO:0004713(protein tyrosine kinase activity);GO:0004714(transmembrane receptor protein tyrosine kinase activity);GO:0005010(insulin-like growth factor-activated receptor activity);GO:0005158(insulin receptor binding);GO:0005515(protein binding);GO:0005520(insulin-like growth factor binding);GO:0005524(ATP binding);GO:0006468(prote…	01521(EGFR tyrosine kinase inhibitor resistance);01522(Endocrine resistance);04010(MAPK signaling pathway);04014(Ras signaling pathway);04015(Rap1 signaling pathway);04066(HIF-1 signaling pathway);04068(FoxO signaling pathway);04114(Oocyte meiosis);04140(Autophagy - animal);04144(Endocytosis);04150(mTOR signaling pathway);04151(PI3K-Akt signaling pathway);04152(AMPK signaling pathway);04211(Longe…	K05087	EC:2.7.10.1
1	ENSMUSG00000097636	Mirt1	1.2418	0.69821	0.830702	0.595	0.196	1.35067e-72	3.46515e-68	myocardial infarction associated transcript 1 [Source:MGI Symbol;Acc:MGI:1922001]	NA	NA	NA	NA
1	ENSMUSG00000112023	Lilr4b	2.67688	1.39087	0.944563	0.809	0.493	5.10064e-72	1.30857e-67	leukocyte immunoglobulin-like receptor, subfamily B, member 4B [Source:MGI Symbol;Acc:MGI:102702]	GO:0016020(membrane);GO:0016021(integral component of membrane)	NA	NA	NA
1	ENSMUSG00000020077	Srgn	7.26277	3.70706	0.970245	0.922	0.87	7.76028e-72	1.9909e-67	serglycin [Source:MGI Symbol;Acc:MGI:97756]	GO:0000139(Golgi membrane);GO:0005515(protein binding);GO:0005518(collagen binding);GO:0005576(extracellular region);GO:0005615(extracellular space);GO:0005794(Golgi apparatus);GO:0006915(apoptotic process);GO:0008626(granzyme-mediated apoptotic signaling pathway);GO:0016485(protein processing);GO:0030502(negative regulation of bone mineralization);GO:0031214(biomineral tissue development);GO:003…	NA	K06849	NA
1	ENSMUSG00000021094	Dhrs7	2.84505	1.70656	0.737362	0.807	0.666	3.45409e-71	8.86146e-67	dehydrogenase/reductase (SDR family) member 7 [Source:MGI Symbol;Acc:MGI:1913625]	GO:0008150(biological_process);GO:0016491(oxidoreductase activity);GO:0055114(oxidation-reduction process)	NA	K11165	EC:1.1.-.-
1	ENSMUSG00000052749	Trim30b	0.955799	0.574081	0.735453	0.53	0.131	2.08027e-70	5.33693e-66	tripartite motif-containing 30B [Source:MGI Symbol;Acc:MGI:4821256]	GO:0003674(molecular_function);GO:0004842(ubiquitin-protein transferase activity);GO:0005575(cellular_component);GO:0006914(autophagy);GO:0008150(biological_process);GO:0008270(zinc ion binding);GO:0016567(protein ubiquitination);GO:0045087(innate immune response);GO:0046872(metal ion binding);GO:0051607(defense response to virus)	NA	NA	NA
1	ENSMUSG00000060216	Arrb2	2.29318	1.32318	0.793346	0.76	0.548	2.79687e-70	7.17536e-66	arrestin, beta 2 [Source:MGI Symbol;Acc:MGI:99474]	GO:0001664(G protein-coupled receptor binding);GO:0001932(regulation of protein phosphorylation);GO:0001933(negative regulation of protein phosphorylation);GO:0001934(positive regulation of protein phosphorylation);GO:0002031(G protein-coupled receptor internalization);GO:0002032(desensitization of G protein-coupled receptor signaling pathway by arrestin);GO:0002092(positive regulation of recepto…	04010(MAPK signaling pathway);04062(Chemokine signaling pathway);04144(Endocytosis);04340(Hedgehog signaling pathway);04728(Dopaminergic synapse);04740(Olfactory transduction);04926(Relaxin signaling pathway);04928(Parathyroid hormone synthesis, secretion and action);05032(Morphine addiction)	K04439	NA
1	ENSMUSG00000024774	Ankrd22	0.404052	0.295876	0.44955	0.341	0.033	8.24598e-70	2.11551e-65	ankyrin repeat domain 22 [Source:MGI Symbol;Acc:MGI:1277101]	GO:0003674(molecular_function);GO:0005515(protein binding);GO:0005575(cellular_component);GO:0008150(biological_process)	NA	NA	NA
1	ENSMUSG00000064109	Hcst	2.07288	1.22057	0.764079	0.76	0.509	1.00451e-69	2.57708e-65	hematopoietic cell signal transducer [Source:MGI Symbol;Acc:MGI:1344360]	GO:0005102(signaling receptor binding);GO:0005515(protein binding);GO:0006468(protein phosphorylation);GO:0009986(cell surface);GO:0014068(positive regulation of phosphatidylinositol 3-kinase signaling);GO:0016020(membrane);GO:0016021(integral component of membrane);GO:0043548(phosphatidylinositol 3-kinase binding);GO:0050776(regulation of immune response)	04650(Natural killer cell mediated cytotoxicity)	K07988	NA
1	ENSMUSG00000021123	Rdh12	0.598543	0.397615	0.590083	0.4	0.066	2.80355e-68	7.1925e-64	retinol dehydrogenase 12 [Source:MGI Symbol;Acc:MGI:1925224]	GO:0001917(photoreceptor inner segment);GO:0004745(retinol dehydrogenase activity);GO:0007601(visual perception);GO:0016491(oxidoreductase activity);GO:0042572(retinol metabolic process);GO:0050896(response to stimulus);GO:0052650(NADP-retinol dehydrogenase activity);GO:0055114(oxidation-reduction process);GO:0110095(cellular detoxification of aldehyde)	00830(Retinol metabolism)	K11153	EC:1.1.1.300
1	ENSMUSG00000067235	H2-Q10	0.767009	0.459625	0.738787	0.351	0.055	3.64868e-68	9.36069e-64	histocompatibility 2, Q region locus 10 [Source:MGI Symbol;Acc:MGI:95929]	GO:0001916(positive regulation of T cell mediated cytotoxicity);GO:0002376(immune system process);GO:0002474(antigen processing and presentation of peptide antigen via MHC class I);GO:0002476(antigen processing and presentation of endogenous peptide antigen via MHC class Ib);GO:0002486(antigen processing and presentation of endogenous peptide antigen via MHC class I via ER pathway, TAP-independen…	04144(Endocytosis);04145(Phagosome);04218(Cellular senescence);04514(Cell adhesion molecules (CAMs));04612(Antigen processing and presentation);04650(Natural killer cell mediated cytotoxicity);04940(Type I diabetes mellitus);05163(Human cytomegalovirus infection);05165(Human papillomavirus infection);05166(Human T-cell leukemia virus 1 infection);05167(Kaposi sarcoma-associated herpesvirus infect…	K06751	NA
1	ENSMUSG00000024772	Ehd1	0.913509	0.573049	0.672761	0.554	0.17	9.1144e-68	2.3383e-63	EH-domain containing 1 [Source:MGI Symbol;Acc:MGI:1341878]	GO:0000166(nucleotide binding);GO:0005509(calcium ion binding);GO:0005515(protein binding);GO:0005524(ATP binding);GO:0005525(GTP binding);GO:0005768(endosome);GO:0005769(early endosome);GO:0005811(lipid droplet);GO:0005886(plasma membrane);GO:0005929(cilium);GO:0006886(intracellular protein transport);GO:0006897(endocytosis);GO:0010008(endosome membrane);GO:0010886(positive regulation of cholest…	04144(Endocytosis)	K12483	NA
1	ENSMUSG00000034641	Cd300ld	1.29056	0.706385	0.869466	0.542	0.157	1.11539e-67	2.86153e-63	CD300 molecule like family member d [Source:MGI Symbol;Acc:MGI:2442358]	GO:0001618(virus receptor activity);GO:0002376(immune system process);GO:0005515(protein binding);GO:0005886(plasma membrane);GO:0016020(membrane);GO:0016021(integral component of membrane);GO:0032675(regulation of interleukin-6 production);GO:0032680(regulation of tumor necrosis factor production);GO:0046718(viral entry into host cell)	NA	K20395	NA
1	ENSMUSG00000021360	Gcnt2	1.07933	0.644332	0.74426	0.55	0.141	2.29101e-67	5.87759e-63	glucosaminyl (N-acetyl) transferase 2, I-branching enzyme [Source:MGI Symbol;Acc:MGI:1100870]	GO:0000139(Golgi membrane);GO:0005794(Golgi apparatus);GO:0006486(protein glycosylation);GO:0007179(transforming growth factor beta receptor signaling pathway);GO:0008109(N-acetyllactosaminide beta-1,6-N-acetylglucosaminyltransferase activity);GO:0008284(positive regulation of cell population proliferation);GO:0008375(acetylglucosaminyltransferase activity);GO:0010608(posttranscriptional regulati…	00601(Glycosphingolipid biosynthesis - lacto and neolacto series)	K00742	EC:2.4.1.150
1	ENSMUSG00000059657	Stfa2l1	1.69137	0.690776	1.2919	0.359	0.052	4.40702e-67	1.13062e-62	stefin A2 like 1 [Source:MGI Symbol;Acc:MGI:3524944]	GO:0004866(endopeptidase inhibitor activity);GO:0004869(cysteine-type endopeptidase inhibitor activity);GO:0005622(intracellular);GO:0005829(cytosol);GO:0008150(biological_process);GO:0010951(negative regulation of endopeptidase activity)	NA	NA	NA
1	ENSMUSG00000025491	Ifitm1	3.18312	1.0593	1.58734	0.478	0.177	9.76593e-67	2.50545e-62	interferon induced transmembrane protein 1 [Source:MGI Symbol;Acc:MGI:1915963]	GO:0001503(ossification);GO:0001756(somitogenesis);GO:0002376(immune system process);GO:0003674(molecular_function);GO:0005769(early endosome);GO:0005886(plasma membrane);GO:0008285(negative regulation of cell population proliferation);GO:0009615(response to virus);GO:0009952(anterior/posterior pattern specification);GO:0016020(membrane);GO:0016021(integral component of membrane);GO:0030336(negat…	04662(B cell receptor signaling pathway)	K19831	NA
1	ENSMUSG00000054169	Ceacam10	0.59344	0.399028	0.57261	0.411	0.067	1.38976e-66	3.56544e-62	carcinoembryonic antigen-related cell adhesion molecule 10 [Source:MGI Symbol;Acc:MGI:1347248]	NA	NA	K06499	NA
1	ENSMUSG00000020029	Nudt4	2.02302	1.20929	0.742345	0.758	0.501	3.29282e-65	8.44773e-61	nudix (nucleoside diphosphate linked moiety X)-type motif 4 [Source:MGI Symbol;Acc:MGI:1918457]	GO:0000298(endopolyphosphatase activity);GO:0003723(RNA binding);GO:0005634(nucleus);GO:0005737(cytoplasm);GO:0005829(cytosol);GO:0008486(diphosphoinositol-polyphosphate diphosphatase activity);GO:0016787(hydrolase activity);GO:0030515(snoRNA binding);GO:0034431(bis(5'-adenosyl)-hexaphosphatase activity);GO:0034432(bis(5'-adenosyl)-pentaphosphatase activity);GO:0046872(metal ion binding);GO:00500…	NA	K07766	EC:3.6.1.52
1	ENSMUSG00000046245	Pilra	1.85057	1.04608	0.822972	0.743	0.384	4.1293e-65	1.05937e-60	paired immunoglobin-like type 2 receptor alpha [Source:MGI Symbol;Acc:MGI:2450529]	GO:0005515(protein binding);GO:0007165(signal transduction);GO:0016020(membrane);GO:0016021(integral component of membrane);GO:0042288(MHC class I protein binding)	05168(Herpes simplex virus 1 infection)	K15411	NA
1	ENSMUSG00000020841	Cpd	1.09434	0.666505	0.715374	0.614	0.212	7.56778e-65	1.94151e-60	carboxypeptidase D [Source:MGI Symbol;Acc:MGI:107265]	GO:0004180(carboxypeptidase activity);GO:0004181(metallocarboxypeptidase activity);GO:0004185(serine-type carboxypeptidase activity);GO:0005615(extracellular space);GO:0005634(nucleus);GO:0005802(trans-Golgi network);GO:0005886(plasma membrane);GO:0006508(proteolysis);GO:0006518(peptide metabolic process);GO:0008233(peptidase activity);GO:0008237(metallopeptidase activity);GO:0008270(zinc ion bin…	NA	K07752	EC:3.4.17.22
1	ENSMUSG00000022555	Dgat1	1.18774	0.718563	0.725028	0.6	0.276	8.47298e-65	2.17374e-60	diacylglycerol O-acyltransferase 1 [Source:MGI Symbol;Acc:MGI:1333825]	GO:0003846(2-acylglycerol O-acyltransferase activity);GO:0004144(diacylglycerol O-acyltransferase activity);GO:0005504(fatty acid binding);GO:0005783(endoplasmic reticulum);GO:0005789(endoplasmic reticulum membrane);GO:0005886(plasma membrane);GO:0008374(O-acyltransferase activity);GO:0010867(positive regulation of triglyceride biosynthetic process);GO:0016020(membrane);GO:0016021(integral compon…	00561(Glycerolipid metabolism);00830(Retinol metabolism);04975(Fat digestion and absorption)	K11155	2.3.1.75;2.3.1.76;EC:2.3.1.20
1	ENSMUSG00000049313	Sorl1	4.72663	2.87087	0.719323	0.883	0.835	4.16386e-64	1.06824e-59	sortilin-related receptor, LDLR class A repeats-containing [Source:MGI Symbol;Acc:MGI:1202296]	GO:0001540(amyloid-beta binding);GO:0005515(protein binding);GO:0005576(extracellular region);GO:0005615(extracellular space);GO:0005641(nuclear envelope lumen);GO:0005768(endosome);GO:0005769(early endosome);GO:0005771(multivesicular body);GO:0005783(endoplasmic reticulum);GO:0005794(Golgi apparatus);GO:0005802(trans-Golgi network);GO:0006605(protein targeting);GO:0006622(protein targeting to ly…	NA	NA	NA
1	ENSMUSG00000052534	Pbx1	1.42008	0.83871	0.759726	0.659	0.235	4.39978e-64	1.12876e-59	pre B cell leukemia homeobox 1 [Source:MGI Symbol;Acc:MGI:97495]	GO:0000977(RNA polymerase II regulatory region sequence-specific DNA binding);GO:0000978(RNA polymerase II proximal promoter sequence-specific DNA binding);GO:0001228(DNA-binding transcription activator activity, RNA polymerase II-specific);GO:0001655(urogenital system development);GO:0001658(branching involved in ureteric bud morphogenesis);GO:0003677(DNA binding);GO:0003700(DNA-binding transcri…	04927(Cortisol synthesis and secretion);04934(Cushing syndrome);05202(Transcriptional misregulation in cancer)	K09355	NA
1	ENSMUSG00000027737	Slc7a11	1.02593	0.592665	0.791649	0.474	0.108	1.11747e-63	2.86686e-59	solute carrier family 7 (cationic amino acid transporter, y+ system), member 11 [Source:MGI Symbol;Acc:MGI:1347355]	GO:0005791(rough endoplasmic reticulum);GO:0005856(cytoskeleton);GO:0005886(plasma membrane);GO:0006749(glutathione metabolic process);GO:0006865(amino acid transport);GO:0006979(response to oxidative stress);GO:0007420(brain development);GO:0008542(visual learning);GO:0009636(response to toxic substance);GO:0009986(cell surface);GO:0014070(response to organic cyclic compound);GO:0015179(L-amino …	04216(Ferroptosis)	K13869	NA
1	ENSMUSG00000026981	Il1rn	0.589717	0.40092	0.556707	0.38	0.071	6.56203e-63	1.68349e-58	interleukin 1 receptor antagonist [Source:MGI Symbol;Acc:MGI:96547]	GO:0001660(fever generation);GO:0005125(cytokine activity);GO:0005149(interleukin-1 receptor binding);GO:0005150(interleukin-1, type I receptor binding);GO:0005151(interleukin-1, type II receptor binding);GO:0005152(interleukin-1 receptor antagonist activity);GO:0005576(extracellular region);GO:0005615(extracellular space);GO:0005737(cytoplasm);GO:0006629(lipid metabolic process);GO:0006953(acute…	04060(Cytokine-cytokine receptor interaction)	K05481	NA
1	ENSMUSG00000017466	Timp2	1.20542	0.736168	0.711432	0.632	0.232	7.56193e-63	1.94001e-58	tissue inhibitor of metalloproteinase 2 [Source:MGI Symbol;Acc:MGI:98753]	GO:0002020(protease binding);GO:0005178(integrin binding);GO:0005515(protein binding);GO:0005576(extracellular region);GO:0005615(extracellular space);GO:0007417(central nervous system development);GO:0007568(aging);GO:0008191(metalloendopeptidase inhibitor activity);GO:0008270(zinc ion binding);GO:0008285(negative regulation of cell population proliferation);GO:0009986(cell surface);GO:0010951(n…	NA	K22583	NA
1	ENSMUSG00000026879	Gsn	2.63761	1.52624	0.789245	0.803	0.595	7.85511e-63	2.01523e-58	gelsolin [Source:MGI Symbol;Acc:MGI:95851]	GO:0001726(ruffle);GO:0002102(podosome);GO:0003779(actin binding);GO:0005509(calcium ion binding);GO:0005515(protein binding);GO:0005576(extracellular region);GO:0005615(extracellular space);GO:0005634(nucleus);GO:0005737(cytoplasm);GO:0005829(cytosol);GO:0005856(cytoskeleton);GO:0005886(plasma membrane);GO:0005925(focal adhesion);GO:0006911(phagocytosis, engulfment);GO:0006915(apoptotic process)…	04666(Fc gamma R-mediated phagocytosis);04810(Regulation of actin cytoskeleton);05203(Viral carcinogenesis)	K05768	NA
1	ENSMUSG00000024451	Arap3	0.895499	0.552852	0.695799	0.491	0.136	9.09851e-63	2.33422e-58	ArfGAP with RhoGAP domain, ankyrin repeat and PH domain 3 [Source:MGI Symbol;Acc:MGI:2147274]	GO:0001726(ruffle);GO:0005096(GTPase activator activity);GO:0005515(protein binding);GO:0005547(phosphatidylinositol-3,4,5-trisphosphate binding);GO:0005737(cytoplasm);GO:0005856(cytoskeleton);GO:0005886(plasma membrane);GO:0007165(signal transduction);GO:0016020(membrane);GO:0030027(lamellipodium);GO:0042995(cell projection);GO:0043325(phosphatidylinositol-3,4-bisphosphate binding);GO:0043547(po…	04015(Rap1 signaling pathway);04024(cAMP signaling pathway);04144(Endocytosis)	K12490	NA
1	ENSMUSG00000052435	Cebpe	1.42947	0.767819	0.896644	0.499	0.222	1.44591e-61	3.70947e-57	CCAAT/enhancer binding protein (C/EBP), epsilon [Source:MGI Symbol;Acc:MGI:103572]	GO:0000978(RNA polymerase II proximal promoter sequence-specific DNA binding);GO:0001228(DNA-binding transcription activator activity, RNA polymerase II-specific);GO:0003677(DNA binding);GO:0003700(DNA-binding transcription factor activity);GO:0005634(nucleus);GO:0005654(nucleoplasm);GO:0006355(regulation of transcription, DNA-templated);GO:0006909(phagocytosis);GO:0010628(positive regulation of …	05202(Transcriptional misregulation in cancer);05221(Acute myeloid leukemia)	K10051	NA
1	ENSMUSG00000027068	Dhrs9	0.353839	0.268954	0.395734	0.314	0.03	1.81703e-61	4.6616e-57	dehydrogenase/reductase (SDR family) member 9 [Source:MGI Symbol;Acc:MGI:2442798]	GO:0002138(retinoic acid biosynthetic process);GO:0004022(alcohol dehydrogenase (NAD) activity);GO:0004745(retinol dehydrogenase activity);GO:0005737(cytoplasm);GO:0005783(endoplasmic reticulum);GO:0005789(endoplasmic reticulum membrane);GO:0008209(androgen metabolic process);GO:0016020(membrane);GO:0016491(oxidoreductase activity);GO:0030176(integral component of endoplasmic reticulum membrane);…	00830(Retinol metabolism)	K11149	EC:1.1.-.-
1	ENSMUSG00000034786	Gpsm3	4.07812	2.63505	0.630075	0.883	0.841	3.49561e-61	8.96799e-57	G-protein signalling modulator 3 (AGS3-like, C. elegans) [Source:MGI Symbol;Acc:MGI:2146785]	GO:0002690(positive regulation of leukocyte chemotaxis);GO:0005515(protein binding);GO:0005737(cytoplasm);GO:0005886(plasma membrane);GO:0030695(GTPase regulator activity);GO:0050729(positive regulation of inflammatory response);GO:0050790(regulation of catalytic activity);GO:1900017(positive regulation of cytokine production involved in inflammatory response)	NA	K15838	NA
1	ENSMUSG00000021125	Arg2	0.487968	0.342136	0.512213	0.322	0.034	5.63657e-60	1.44606e-55	arginase type II [Source:MGI Symbol;Acc:MGI:1330806]	GO:0000050(urea cycle);GO:0001657(ureteric bud development);GO:0002250(adaptive immune response);GO:0002376(immune system process);GO:0002829(negative regulation of type 2 immune response);GO:0004053(arginase activity);GO:0005737(cytoplasm);GO:0005739(mitochondrion);GO:0006525(arginine metabolic process);GO:0006941(striated muscle contraction);GO:0010963(regulation of L-arginine import);GO:001678…	00220(Arginine biosynthesis);00330(Arginine and proline metabolism);05146(Amoebiasis)	K01476	EC:3.5.3.1
1	ENSMUSG00000115946	Mirt2	0.452285	0.323773	0.482247	0.329	0.042	2.45083e-59	6.28761e-55	myocardial infraction associated transcript 2 [Source:MGI Symbol;Acc:MGI:3642813]	NA	NA	NA	NA
1	ENSMUSG00000056498	Tmem154	1.1425	0.73519	0.636001	0.589	0.309	4.61557e-59	1.18412e-54	transmembrane protein 154 [Source:MGI Symbol;Acc:MGI:2444725]	GO:0003674(molecular_function);GO:0005575(cellular_component);GO:0008150(biological_process);GO:0016020(membrane);GO:0016021(integral component of membrane)	NA	NA	NA
1	ENSMUSG00000064065	Ipcef1	0.600063	0.422405	0.506488	0.466	0.105	4.88882e-59	1.25423e-54	interaction protein for cytohesin exchange factors 1 [Source:MGI Symbol;Acc:MGI:2444159]	GO:0005737(cytoplasm);GO:0005829(cytosol);GO:0005886(plasma membrane);GO:0016020(membrane);GO:0019904(protein domain specific binding)	NA	NA	NA
1	ENSMUSG00000032035	Ets1	0.438721	0.321939	0.446514	0.329	0.04	5.76842e-59	1.47989e-54	E26 avian leukemia oncogene 1, 5' domain [Source:MGI Symbol;Acc:MGI:95455]	GO:0000978(RNA polymerase II proximal promoter sequence-specific DNA binding);GO:0000981(DNA-binding transcription factor activity, RNA polymerase II-specific);GO:0001666(response to hypoxia);GO:0002376(immune system process);GO:0003677(DNA binding);GO:0003700(DNA-binding transcription factor activity);GO:0005515(protein binding);GO:0005634(nucleus);GO:0005654(nucleoplasm);GO:0005667(transcriptio…	04014(Ras signaling pathway);04218(Cellular senescence);05166(Human T-cell leukemia virus 1 infection);05200(Pathways in cancer);05211(Renal cell carcinoma)	K02678	NA
1	ENSMUSG00000028228	Cpne3	1.72195	1.10006	0.646462	0.643	0.497	1.06643e-58	2.73592e-54	copine III [Source:MGI Symbol;Acc:MGI:1917818]	GO:0004674(protein serine/threonine kinase activity);GO:0005544(calcium-dependent phospholipid binding);GO:0005634(nucleus);GO:0005730(nucleolus);GO:0005737(cytoplasm);GO:0005739(mitochondrion);GO:0005829(cytosol);GO:0005886(plasma membrane);GO:0005925(focal adhesion);GO:0006468(protein phosphorylation);GO:0016020(membrane);GO:0030054(cell junction);GO:0030335(positive regulation of cell migratio…	NA	NA	NA
1	ENSMUSG00000059900	Tmem40	0.301432	0.237661	0.342928	0.306	0.033	1.69418e-58	4.34641e-54	transmembrane protein 40 [Source:MGI Symbol;Acc:MGI:2137870]	GO:0003674(molecular_function);GO:0005575(cellular_component);GO:0008150(biological_process);GO:0016020(membrane);GO:0016021(integral component of membrane)	NA	NA	NA
1	ENSMUSG00000023048	Prr13	4.94276	3.08597	0.679595	0.895	0.865	2.89911e-58	7.43765e-54	proline rich 13 [Source:MGI Symbol;Acc:MGI:1913401]	GO:0003674(molecular_function);GO:0005634(nucleus);GO:0008150(biological_process)	NA	NA	NA
1	ENSMUSG00000031825	Crispld2	0.507734	0.356573	0.509876	0.351	0.05	5.32612e-58	1.36642e-53	cysteine-rich secretory protein LCCL domain containing 2 [Source:MGI Symbol;Acc:MGI:1926142]	GO:0005539(glycosaminoglycan binding);GO:0005576(extracellular region);GO:0005615(extracellular space);GO:0008201(heparin binding);GO:0030133(transport vesicle);GO:0030198(extracellular matrix organization);GO:0030324(lung development);GO:0031012(extracellular matrix);GO:0060325(face morphogenesis)	NA	NA	NA
1	ENSMUSG00000044734	Serpinb1a	1.95255	1.18432	0.721298	0.559	0.453	9.37629e-58	2.40549e-53	serine (or cysteine) peptidase inhibitor, clade B, member 1a [Source:MGI Symbol;Acc:MGI:1913472]	GO:0004867(serine-type endopeptidase inhibitor activity);GO:0005615(extracellular space);GO:0005737(cytoplasm);GO:0010466(negative regulation of peptidase activity);GO:0010951(negative regulation of endopeptidase activity);GO:0030414(peptidase inhibitor activity);GO:0042176(regulation of protein catabolic process);GO:0062023(collagen-containing extracellular matrix)	05146(Amoebiasis)	K13963	NA
1	ENSMUSG00000047798	Cd300lf	1.32814	0.808378	0.716307	0.665	0.288	2.97642e-57	7.63601e-53	CD300 molecule like family member F [Source:MGI Symbol;Acc:MGI:2442359]	GO:0001618(virus receptor activity);GO:0001786(phosphatidylserine binding);GO:0002376(immune system process);GO:0005136(interleukin-4 receptor binding);GO:0005515(protein binding);GO:0005886(plasma membrane);GO:0008289(lipid binding);GO:0016020(membrane);GO:0016021(integral component of membrane);GO:0030316(osteoclast differentiation);GO:0033004(negative regulation of mast cell activation);GO:003…	NA	K20395	NA
1	ENSMUSG00000038418	Egr1	1.27685	0.648644	0.977087	0.382	0.111	5.95965e-57	1.52895e-52	early growth response 1 [Source:MGI Symbol;Acc:MGI:95295]	GO:0000122(negative regulation of transcription by RNA polymerase II);GO:0000976(transcription regulatory region sequence-specific DNA binding);GO:0000977(RNA polymerase II regulatory region sequence-specific DNA binding);GO:0000979(RNA polymerase II core promoter sequence-specific DNA binding);GO:0000981(DNA-binding transcription factor activity, RNA polymerase II-specific);GO:0001228(DNA-bindin…	04371(Apelin signaling pathway);04912(GnRH signaling pathway);04928(Parathyroid hormone synthesis, secretion and action);04933(AGE-RAGE signaling pathway in diabetic complications);05020(Prion diseases);05166(Human T-cell leukemia virus 1 infection)	K09203	NA
1	ENSMUSG00000036390	Gadd45a	1.21588	0.712305	0.771434	0.536	0.225	8.50264e-57	2.18135e-52	growth arrest and DNA-damage-inducible 45 alpha [Source:MGI Symbol;Acc:MGI:107799]	GO:0000185(activation of MAPKKK activity);GO:0000979(RNA polymerase II core promoter sequence-specific DNA binding);GO:0005515(protein binding);GO:0005634(nucleus);GO:0005737(cytoplasm);GO:0006469(negative regulation of protein kinase activity);GO:0006974(cellular response to DNA damage stimulus);GO:0007049(cell cycle);GO:0007050(cell cycle arrest);GO:0007098(centrosome cycle);GO:0016607(nuclear …	04010(MAPK signaling pathway);04068(FoxO signaling pathway);04110(Cell cycle);04115(p53 signaling pathway);04210(Apoptosis);04218(Cellular senescence);05169(Epstein-Barr virus infection);05200(Pathways in cancer);05202(Transcriptional misregulation in cancer);05210(Colorectal cancer);05212(Pancreatic cancer);05213(Endometrial cancer);05214(Glioma);05216(Thyroid cancer);05217(Basal cell carcinoma)…	K04402	NA
1	ENSMUSG00000032501	Trib1	2.23672	1.22612	0.867279	0.729	0.402	9.67206e-57	2.48137e-52	tribbles pseudokinase 1 [Source:MGI Symbol;Acc:MGI:2443397]	GO:0004672(protein kinase activity);GO:0004860(protein kinase inhibitor activity);GO:0005524(ATP binding);GO:0005634(nucleus);GO:0005737(cytoplasm);GO:0006468(protein phosphorylation);GO:0006469(negative regulation of protein kinase activity);GO:0007254(JNK cascade);GO:0008134(transcription factor binding);GO:0014912(negative regulation of smooth muscle cell migration);GO:0031434(mitogen-activate…	NA	K08814	NA
1	ENSMUSG00000026094	Stk17b	4.83221	2.7964	0.789109	0.893	0.817	8.96935e-56	2.30109e-51	serine/threonine kinase 17b (apoptosis-inducing) [Source:MGI Symbol;Acc:MGI:2138162]	GO:0000166(nucleotide binding);GO:0004672(protein kinase activity);GO:0004674(protein serine/threonine kinase activity);GO:0005524(ATP binding);GO:0005634(nucleus);GO:0005793(endoplasmic reticulum-Golgi intermediate compartment);GO:0005886(plasma membrane);GO:0006468(protein phosphorylation);GO:0006915(apoptotic process);GO:0012501(programmed cell death);GO:0015629(actin cytoskeleton);GO:0016020(…	NA	K08804	EC:2.7.11.1
1	ENSMUSG00000040693	Slco4c1	0.263553	0.210954	0.321167	0.242	0.015	3.39469e-55	8.70907e-51	solute carrier organic anion transporter family, member 4C1 [Source:MGI Symbol;Acc:MGI:2442784]	GO:0005215(transporter activity);GO:0005515(protein binding);GO:0005886(plasma membrane);GO:0005887(integral component of plasma membrane);GO:0006811(ion transport);GO:0007275(multicellular organism development);GO:0007283(spermatogenesis);GO:0008514(organic anion transmembrane transporter activity);GO:0015347(sodium-independent organic anion transmembrane transporter activity);GO:0015711(organic…	NA	K14355	NA
1	ENSMUSG00000013974	Mcemp1	4.89914	3.26554	0.585205	0.891	0.878	1.36062e-54	3.49068e-50	mast cell expressed membrane protein 1 [Source:MGI Symbol;Acc:MGI:1916439]	GO:0003674(molecular_function);GO:0005575(cellular_component);GO:0008150(biological_process);GO:0016020(membrane);GO:0016021(integral component of membrane)	NA	NA	NA
1	ENSMUSG00000020642	Rnf144a	1.0072	0.654006	0.622974	0.585	0.259	1.50043e-54	3.84934e-50	ring finger protein 144A [Source:MGI Symbol;Acc:MGI:1344401]	GO:0000151(ubiquitin ligase complex);GO:0000209(protein polyubiquitination);GO:0004842(ubiquitin-protein transferase activity);GO:0005737(cytoplasm);GO:0005794(Golgi apparatus);GO:0005886(plasma membrane);GO:0006511(ubiquitin-dependent protein catabolic process);GO:0016020(membrane);GO:0016021(integral component of membrane);GO:0016567(protein ubiquitination);GO:0016740(transferase activity);GO:0…	NA	K11975	EC:2.3.2.31
1	ENSMUSG00000043207	Zmpste24	1.01841	0.645765	0.657236	0.396	0.24	1.53895e-54	3.94818e-50	zinc metallopeptidase, STE24 [Source:MGI Symbol;Acc:MGI:1890508]	GO:0001889(liver development);GO:0001942(hair follicle development);GO:0003007(heart morphogenesis);GO:0003229(ventricular cardiac muscle tissue development);GO:0003231(cardiac ventricle development);GO:0003417(growth plate cartilage development);GO:0003690(double-stranded DNA binding);GO:0004175(endopeptidase activity);GO:0004222(metalloendopeptidase activity);GO:0005634(nucleus);GO:0005635(nucl…	00900(Terpenoid backbone biosynthesis)	K06013	EC:3.4.24.84
1	ENSMUSG00000022237	Ankrd33b	0.391797	0.293091	0.418759	0.296	0.033	2.08452e-53	5.34783e-49	ankyrin repeat domain 33B [Source:MGI Symbol;Acc:MGI:1917904]	GO:0003674(molecular_function);GO:0003677(DNA binding);GO:0005515(protein binding);GO:0005575(cellular_component);GO:0008150(biological_process)	NA	NA	NA
1	ENSMUSG00000000486	Sept1	0.430172	0.314148	0.453471	0.312	0.048	3.52282e-53	9.03781e-49	septin 1 [Source:MGI Symbol;Acc:MGI:1858916]	GO:0000166(nucleotide binding);GO:0003924(GTPase activity);GO:0005525(GTP binding);GO:0005737(cytoplasm);GO:0005815(microtubule organizing center);GO:0005856(cytoskeleton);GO:0005940(septin ring);GO:0007049(cell cycle);GO:0007056(spindle assembly involved in female meiosis);GO:0008021(synaptic vesicle);GO:0015630(microtubule cytoskeleton);GO:0017157(regulation of exocytosis);GO:0030496(midbody);G…	05100(Bacterial invasion of epithelial cells)	K13737	NA
1	ENSMUSG00000052837	Junb	12.3187	6.66241	0.88673	0.951	0.938	4.71707e-53	1.21017e-48	jun B proto-oncogene [Source:MGI Symbol;Acc:MGI:96647]	GO:0000122(negative regulation of transcription by RNA polymerase II);GO:0000790(nuclear chromatin);GO:0000977(RNA polymerase II regulatory region sequence-specific DNA binding);GO:0000978(RNA polymerase II proximal promoter sequence-specific DNA binding);GO:0000981(DNA-binding transcription factor activity, RNA polymerase II-specific);GO:0001228(DNA-binding transcription activator activity, RNA …	04380(Osteoclast differentiation);04668(TNF signaling pathway)	K09028	NA
1	ENSMUSG00000015889	Lta4h	1.36298	0.921505	0.5647	0.515	0.43	4.95676e-53	1.27166e-48	leukotriene A4 hydrolase [Source:MGI Symbol;Acc:MGI:96836]	GO:0004177(aminopeptidase activity);GO:0004301(epoxide hydrolase activity);GO:0004463(leukotriene-A4 hydrolase activity);GO:0005515(protein binding);GO:0005634(nucleus);GO:0005654(nucleoplasm);GO:0005737(cytoplasm);GO:0005829(cytosol);GO:0006508(proteolysis);GO:0006691(leukotriene metabolic process);GO:0008233(peptidase activity);GO:0008237(metallopeptidase activity);GO:0008270(zinc ion binding);…	00590(Arachidonic acid metabolism)	K01254	EC:3.3.2.6
1	ENSMUSG00000054733	Msra	1.29097	0.806893	0.678009	0.614	0.333	5.55336e-53	1.42471e-48	methionine sulfoxide reductase A [Source:MGI Symbol;Acc:MGI:106916]	GO:0005634(nucleus);GO:0005654(nucleoplasm);GO:0005737(cytoplasm);GO:0005739(mitochondrion);GO:0005829(cytosol);GO:0007568(aging);GO:0008113(peptide-methionine (S)-S-oxide reductase activity);GO:0015629(actin cytoskeleton);GO:0016020(membrane);GO:0016491(oxidoreductase activity);GO:0034599(cellular response to oxidative stress);GO:0036456(L-methionine-(S)-S-oxide reductase activity);GO:0055114(ox…	NA	K07304	EC:1.8.4.11
1	ENSMUSG00000021986	Amer2	0.309442	0.239878	0.367366	0.248	0.021	1.05671e-52	2.711e-48	APC membrane recruitment 2 [Source:MGI Symbol;Acc:MGI:1919375]	GO:0005546(phosphatidylinositol-4,5-bisphosphate binding);GO:0005886(plasma membrane);GO:0090090(negative regulation of canonical Wnt signaling pathway)	NA	NA	NA
1	ENSMUSG00000025804	Ccr1	2.30327	1.33	0.792258	0.749	0.478	1.80408e-52	4.62835e-48	chemokine (C-C motif) receptor 1 [Source:MGI Symbol;Acc:MGI:104618]	GO:0004435(phosphatidylinositol phospholipase C activity);GO:0004930(G protein-coupled receptor activity);GO:0004950(chemokine receptor activity);GO:0005515(protein binding);GO:0005737(cytoplasm);GO:0005886(plasma membrane);GO:0006816(calcium ion transport);GO:0006874(cellular calcium ion homeostasis);GO:0006887(exocytosis);GO:0006935(chemotaxis);GO:0006954(inflammatory response);GO:0006955(immun…	04060(Cytokine-cytokine receptor interaction);04062(Chemokine signaling pathway);05163(Human cytomegalovirus infection);05167(Kaposi sarcoma-associated herpesvirus infection)	K04176	NA
1	ENSMUSG00000031610	Scrg1	0.357945	0.278373	0.36272	0.312	0.044	3.24054e-51	8.31361e-47	scrapie responsive gene 1 [Source:MGI Symbol;Acc:MGI:1328308]	GO:0005576(extracellular region);GO:0005737(cytoplasm);GO:0005794(Golgi apparatus);GO:0044306(neuron projection terminus);GO:0097168(mesenchymal stem cell proliferation)	NA	NA	NA
1	ENSMUSG00000025330	Padi4	1.21959	0.779355	0.646049	0.647	0.282	6.4182e-51	1.64659e-46	peptidyl arginine deiminase, type IV [Source:MGI Symbol;Acc:MGI:1338898]	GO:0002376(immune system process);GO:0004668(protein-arginine deiminase activity);GO:0005509(calcium ion binding);GO:0005634(nucleus);GO:0005737(cytoplasm);GO:0006325(chromatin organization);GO:0006334(nucleosome assembly);GO:0006338(chromatin remodeling);GO:0016787(hydrolase activity);GO:0016990(arginine deiminase activity);GO:0018101(protein citrullination);GO:0019546(arginine deiminase pathway…	NA	K01481	EC:3.5.3.15
1	ENSMUSG00000021493	Pdlim7	0.554064	0.395894	0.484939	0.396	0.116	1.14657e-50	2.94152e-46	PDZ and LIM domain 7 [Source:MGI Symbol;Acc:MGI:1914649]	GO:0001503(ossification);GO:0001725(stress fiber);GO:0001726(ruffle);GO:0005515(protein binding);GO:0005634(nucleus);GO:0005737(cytoplasm);GO:0005856(cytoskeleton);GO:0005913(cell-cell adherens junction);GO:0005925(focal adhesion);GO:0007275(multicellular organism development);GO:0015629(actin cytoskeleton);GO:0030036(actin cytoskeleton organization);GO:0030154(cell differentiation);GO:0045669(po…	NA	NA	NA
1	ENSMUSG00000073386	9830107B12Rik	0.343079	0.265625	0.369152	0.292	0.046	1.68431e-50	4.32109e-46	RIKEN cDNA 9830107B12 gene [Source:MGI Symbol;Acc:MGI:3608415]	GO:0005515(protein binding);GO:0005575(cellular_component);GO:0008150(biological_process);GO:0016020(membrane);GO:0016021(integral component of membrane)	NA	NA	NA
1	ENSMUSG00000100147	1700047M11Rik	0.557167	0.392311	0.506114	0.39	0.087	2.29938e-50	5.89907e-46	RIKEN cDNA 1700047M11 gene [Source:MGI Symbol;Acc:MGI:1914580]	NA	NA	NA	NA
1	ENSMUSG00000090192	Gm16556	0.401922	0.299591	0.423925	0.306	0.042	2.30618e-50	5.91651e-46	predicted gene 16556 [Source:MGI Symbol;Acc:MGI:4414976]	NA	NA	NA	NA
1	ENSMUSG00000097514	Gm17619	0.330529	0.252826	0.386628	0.236	0.019	9.09876e-50	2.33429e-45	predicted gene, 17619 [Source:MGI Symbol;Acc:MGI:4937253]	NA	NA	NA	NA
1	ENSMUSG00000026457	Adipor1	3.57864	2.30743	0.633125	0.86	0.803	5.91276e-49	1.51692e-44	adiponectin receptor 1 [Source:MGI Symbol;Acc:MGI:1919924]	GO:0005515(protein binding);GO:0005886(plasma membrane);GO:0006629(lipid metabolic process);GO:0006631(fatty acid metabolic process);GO:0009755(hormone-mediated signaling pathway);GO:0010633(negative regulation of epithelial cell migration);GO:0010719(negative regulation of epithelial to mesenchymal transition);GO:0010906(regulation of glucose metabolic process);GO:0016020(membrane);GO:0016021(in…	04152(AMPK signaling pathway);04211(Longevity regulating pathway);04920(Adipocytokine signaling pathway);04932(Non-alcoholic fatty liver disease (NAFLD))	K07297	NA
1	ENSMUSG00000048534	Jaml	1.52394	0.858506	0.827902	0.567	0.236	6.64407e-49	1.70454e-44	junction adhesion molecule like [Source:MGI Symbol;Acc:MGI:2685484]	GO:0002376(immune system process);GO:0005178(integrin binding);GO:0005886(plasma membrane);GO:0005923(bicellular tight junction);GO:0007155(cell adhesion);GO:0007157(heterophilic cell-cell adhesion via plasma membrane cell adhesion molecules);GO:0016020(membrane);GO:0016021(integral component of membrane);GO:0030054(cell junction);GO:0030593(neutrophil chemotaxis);GO:0035696(monocyte extravasatio…	NA	NA	NA
1	ENSMUSG00000007891	Ctsd	4.95661	3.18988	0.635849	0.885	0.865	7.51221e-49	1.92726e-44	cathepsin D [Source:MGI Symbol;Acc:MGI:88562]	GO:0000045(autophagosome assembly);GO:0004175(endopeptidase activity);GO:0004190(aspartic-type endopeptidase activity);GO:0005515(protein binding);GO:0005576(extracellular region);GO:0005615(extracellular space);GO:0005739(mitochondrion);GO:0005764(lysosome);GO:0006508(proteolysis);GO:0008233(peptidase activity);GO:0016787(hydrolase activity);GO:0030163(protein catabolic process);GO:0042277(pepti…	04071(Sphingolipid signaling pathway);04140(Autophagy - animal);04142(Lysosome);04210(Apoptosis);04915(Estrogen signaling pathway);05152(Tuberculosis)	K01379	EC:3.4.23.5
1	ENSMUSG00000036006	Ripor2	1.36674	0.865657	0.658876	0.651	0.365	8.38997e-49	2.15245e-44	RHO family interacting cell polarization regulator 2 [Source:MGI Symbol;Acc:MGI:2444879]	GO:0005515(protein binding);GO:0005737(cytoplasm);GO:0005856(cytoskeleton);GO:0005886(plasma membrane);GO:0006935(chemotaxis);GO:0007155(cell adhesion);GO:0007162(negative regulation of cell adhesion);GO:0007517(muscle organ development);GO:0007605(sensory perception of sound);GO:0009968(negative regulation of signal transduction);GO:0016020(membrane);GO:0016324(apical plasma membrane);GO:0030154…	NA	NA	NA
1	ENSMUSG00000005148	Klf5	0.283633	0.224846	0.335089	0.24	0.021	1.80025e-48	4.61854e-44	Kruppel-like factor 5 [Source:MGI Symbol;Acc:MGI:1338056]	GO:0000122(negative regulation of transcription by RNA polymerase II);GO:0000978(RNA polymerase II proximal promoter sequence-specific DNA binding);GO:0000981(DNA-binding transcription factor activity, RNA polymerase II-specific);GO:0001228(DNA-binding transcription activator activity, RNA polymerase II-specific);GO:0001525(angiogenesis);GO:0003676(nucleic acid binding);GO:0003677(DNA binding);GO…	NA	K09206	NA
1	ENSMUSG00000034361	Cpne2	0.670269	0.464585	0.528797	0.456	0.148	3.50433e-48	8.99036e-44	copine II [Source:MGI Symbol;Acc:MGI:2387578]	GO:0005544(calcium-dependent phospholipid binding);GO:0005634(nucleus);GO:0005737(cytoplasm);GO:0005886(plasma membrane);GO:0016020(membrane);GO:0071277(cellular response to calcium ion)	NA	NA	NA
1	ENSMUSG00000039753	Fbxl5	1.89842	1.14127	0.734162	0.702	0.446	3.88777e-48	9.97406e-44	F-box and leucine-rich repeat protein 5 [Source:MGI Symbol;Acc:MGI:2152883]	GO:0004842(ubiquitin-protein transferase activity);GO:0005506(iron ion binding);GO:0005515(protein binding);GO:0005737(cytoplasm);GO:0006511(ubiquitin-dependent protein catabolic process);GO:0016567(protein ubiquitination);GO:0019005(SCF ubiquitin ligase complex);GO:0031146(SCF-dependent proteasomal ubiquitin-dependent protein catabolic process);GO:0046872(metal ion binding);GO:0048471(perinuclea…	NA	K10271	NA
1	ENSMUSG00000031584	Gsr	7.28806	4.94004	0.561013	0.922	0.92	8.39564e-48	2.1539e-43	glutathione reductase [Source:MGI Symbol;Acc:MGI:95804]	GO:0004362(glutathione-disulfide reductase activity);GO:0005737(cytoplasm);GO:0005739(mitochondrion);GO:0005829(cytosol);GO:0006749(glutathione metabolic process);GO:0007283(spermatogenesis);GO:0009055(electron transfer activity);GO:0009897(external side of plasma membrane);GO:0016491(oxidoreductase activity);GO:0016668(oxidoreductase activity, acting on a sulfur group of donors, NAD(P) as accept…	00480(Glutathione metabolism);04918(Thyroid hormone synthesis)	K00383	EC:1.8.1.7
1	ENSMUSG00000059089	Fcgr4	0.528552	0.383522	0.462738	0.372	0.077	4.32848e-47	1.11047e-42	Fc receptor, IgG, low affinity IV [Source:MGI Symbol;Acc:MGI:2179523]	GO:0005886(plasma membrane);GO:0009897(external side of plasma membrane);GO:0009986(cell surface);GO:0016020(membrane);GO:0016021(integral component of membrane);GO:0019767(IgE receptor activity);GO:0019770(IgG receptor activity);GO:0019863(IgE binding);GO:0019864(IgG binding);GO:0038094(Fc-gamma receptor signaling pathway);GO:0038095(Fc-epsilon receptor signaling pathway);GO:0042060(wound healin…	04145(Phagosome);04380(Osteoclast differentiation);04650(Natural killer cell mediated cytotoxicity);05140(Leishmaniasis);05150(Staphylococcus aureus infection);05152(Tuberculosis);05322(Systemic lupus erythematosus)	K06463	NA
1	ENSMUSG00000041324	Inhba	0.272233	0.217719	0.32237	0.232	0.019	7.72302e-47	1.98134e-42	inhibin beta-A [Source:MGI Symbol;Acc:MGI:96570]	GO:0000082(G1/S transition of mitotic cell cycle);GO:0001541(ovarian follicle development);GO:0001707(mesoderm formation);GO:0001942(hair follicle development);GO:0002244(hematopoietic progenitor cell differentiation);GO:0005102(signaling receptor binding);GO:0005125(cytokine activity);GO:0005160(transforming growth factor beta receptor binding);GO:0005179(hormone activity);GO:0005576(extracellul…	04060(Cytokine-cytokine receptor interaction);04350(TGF-beta signaling pathway);04550(Signaling pathways regulating pluripotency of stem cells)	K04667	NA
1	ENSMUSG00000028367	Txn1	9.60026	6.75272	0.507606	0.953	0.947	1.13348e-46	2.90795e-42	thioredoxin 1 [Source:MGI Symbol;Acc:MGI:98874]	GO:0000122(negative regulation of transcription by RNA polymerase II);GO:0005515(protein binding);GO:0005576(extracellular region);GO:0005634(nucleus);GO:0005737(cytoplasm);GO:0005739(mitochondrion);GO:0005829(cytosol);GO:0006662(glycerol ether metabolic process);GO:0009314(response to radiation);GO:0015035(protein disulfide oxidoreductase activity);GO:0015037(peptide disulfide oxidoreductase act…	04621(NOD-like receptor signaling pathway);05418(Fluid shear stress and atherosclerosis)	K03671	NA
1	ENSMUSG00000021591	Glrx	1.83411	1.20828	0.602126	0.704	0.537	1.4898e-46	3.82209e-42	glutaredoxin [Source:MGI Symbol;Acc:MGI:2135625]	GO:0005623(cell);GO:0005634(nucleus);GO:0005737(cytoplasm);GO:0005739(mitochondrion);GO:0005758(mitochondrial intermembrane space);GO:0005829(cytosol);GO:0009055(electron transfer activity);GO:0015035(protein disulfide oxidoreductase activity);GO:0015038(glutathione disulfide oxidoreductase activity);GO:0019153(protein-disulfide reductase (glutathione) activity);GO:0022900(electron transport chai…	NA	K03676	NA
1	ENSMUSG00000030474	Siglece	1.01711	0.663382	0.616565	0.563	0.255	1.8021e-46	4.6233e-42	sialic acid binding Ig-like lectin E [Source:MGI Symbol;Acc:MGI:1932475]	GO:0005515(protein binding);GO:0007155(cell adhesion);GO:0009897(external side of plasma membrane);GO:0016020(membrane);GO:0016021(integral component of membrane);GO:0030246(carbohydrate binding);GO:0033691(sialic acid binding);GO:0048029(monosaccharide binding);GO:0050728(negative regulation of inflammatory response);GO:0060101(negative regulation of phagocytosis, engulfment)	NA	NA	NA
1	ENSMUSG00000097378	B230208H11Rik	0.616847	0.42736	0.52946	0.382	0.116	1.81504e-46	4.65649e-42	RIKEN cDNA B230208H11 gene [Source:MGI Symbol;Acc:MGI:2443719]	NA	NA	NA	NA
1	ENSMUSG00000030786	Itgam	4.92971	3.40272	0.534814	0.885	0.852	4.01103e-46	1.02903e-41	integrin alpha M [Source:MGI Symbol;Acc:MGI:96607]	GO:0007155(cell adhesion);GO:0007229(integrin-mediated signaling pathway);GO:0008305(integrin complex);GO:0016020(membrane);GO:0016021(integral component of membrane)	04015(Rap1 signaling pathway);04145(Phagosome);04514(Cell adhesion molecules (CAMs));04610(Complement and coagulation cascades);04640(Hematopoietic cell lineage);04670(Leukocyte transendothelial migration);04810(Regulation of actin cytoskeleton);05133(Pertussis);05134(Legionellosis);05140(Leishmaniasis);05146(Amoebiasis);05150(Staphylococcus aureus infection);05152(Tuberculosis);05202(Transcripti…	K06461	NA
1	ENSMUSG00000097354	2310001H17Rik	1.15721	0.757236	0.611833	0.608	0.308	5.35136e-46	1.37289e-41	RIKEN cDNA 2310001H17 gene [Source:MGI Symbol;Acc:MGI:1923682]	NA	NA	NA	NA
1	ENSMUSG00000043740	B430306N03Rik	1.08423	0.720632	0.589338	0.624	0.281	1.3057e-45	3.34977e-41	RIKEN cDNA B430306N03 gene [Source:MGI Symbol;Acc:MGI:2443478]	GO:0005515(protein binding);GO:0005575(cellular_component);GO:0008150(biological_process);GO:0016020(membrane);GO:0016021(integral component of membrane)	NA	NA	NA
1	ENSMUSG00000033192	Lpcat2	0.924843	0.648494	0.512115	0.595	0.235	4.13624e-45	1.06115e-40	lysophosphatidylcholine acyltransferase 2 [Source:MGI Symbol;Acc:MGI:3606214]	GO:0000139(Golgi membrane);GO:0003841(1-acylglycerol-3-phosphate O-acyltransferase activity);GO:0005509(calcium ion binding);GO:0005783(endoplasmic reticulum);GO:0005789(endoplasmic reticulum membrane);GO:0005794(Golgi apparatus);GO:0005795(Golgi stack);GO:0005811(lipid droplet);GO:0006629(lipid metabolic process);GO:0006644(phospholipid metabolic process);GO:0006663(platelet activating factor bi…	00564(Glycerophospholipid metabolism);00565(Ether lipid metabolism)	K13510	2.3.1.67;EC:2.3.1.23
1	ENSMUSG00000020034	Tcp11l2	0.976982	0.683538	0.515311	0.534	0.28	6.78549e-45	1.74082e-40	t-complex 11 (mouse) like 2 [Source:MGI Symbol;Acc:MGI:2444679]	GO:0003674(molecular_function);GO:0005575(cellular_component);GO:0008150(biological_process)	NA	NA	NA
1	ENSMUSG00000026980	Ly75	0.406452	0.302953	0.423992	0.292	0.049	1.35288e-44	3.47081e-40	lymphocyte antigen 75 [Source:MGI Symbol;Acc:MGI:106662]	GO:0004888(transmembrane signaling receptor activity);GO:0006897(endocytosis);GO:0009897(external side of plasma membrane);GO:0016020(membrane);GO:0016021(integral component of membrane);GO:0030246(carbohydrate binding)	NA	NA	NA
1	ENSMUSG00000032413	Rasa2	0.606108	0.43309	0.484909	0.441	0.135	1.22342e-43	3.1387e-39	RAS p21 protein activator 2 [Source:MGI Symbol;Acc:MGI:2149960]	GO:0005096(GTPase activator activity);GO:0005543(phospholipid binding);GO:0005886(plasma membrane);GO:0007165(signal transduction);GO:0016020(membrane);GO:0035556(intracellular signal transduction);GO:0043087(regulation of GTPase activity);GO:0043547(positive regulation of GTPase activity);GO:0046580(negative regulation of Ras protein signal transduction);GO:0046872(metal ion binding)	04010(MAPK signaling pathway);04014(Ras signaling pathway);05203(Viral carcinogenesis)	K08053	NA
1	ENSMUSG00000009292	Trpm2	0.782598	0.530396	0.561201	0.464	0.157	6.90963e-43	1.77267e-38	transient receptor potential cation channel, subfamily M, member 2 [Source:MGI Symbol;Acc:MGI:1351901]	GO:0001659(temperature homeostasis);GO:0002407(dendritic cell chemotaxis);GO:0005216(ion channel activity);GO:0005261(cation channel activity);GO:0005262(calcium channel activity);GO:0005272(sodium channel activity);GO:0005384(manganese ion transmembrane transporter activity);GO:0005509(calcium ion binding);GO:0005764(lysosome);GO:0005765(lysosomal membrane);GO:0005886(plasma membrane);GO:0005887…	04621(NOD-like receptor signaling pathway);04921(Oxytocin signaling pathway)	K04977	EC:3.6.1.13
1	ENSMUSG00000078817	Nlrp12	0.230987	0.189701	0.284086	0.197	0.016	8.38011e-43	2.14992e-38	NLR family, pyrin domain containing 12 [Source:MGI Symbol;Acc:MGI:2676630]	GO:0000166(nucleotide binding);GO:0005515(protein binding);GO:0005524(ATP binding);GO:0005737(cytoplasm);GO:0009968(negative regulation of signal transduction);GO:0031953(negative regulation of protein autophosphorylation);GO:0032088(negative regulation of NF-kappaB transcription factor activity);GO:0036336(dendritic cell migration);GO:0043122(regulation of I-kappaB kinase/NF-kappaB signaling);GO…	04621(NOD-like receptor signaling pathway)	K20865	NA
1	ENSMUSG00000060470	Adgrg3	0.294375	0.236939	0.313137	0.29	0.046	1.29936e-42	3.3335e-38	adhesion G protein-coupled receptor G3 [Source:MGI Symbol;Acc:MGI:1859670]	GO:0004888(transmembrane signaling receptor activity);GO:0004930(G protein-coupled receptor activity);GO:0005886(plasma membrane);GO:0005887(integral component of plasma membrane);GO:0007165(signal transduction);GO:0007166(cell surface receptor signaling pathway);GO:0007186(G protein-coupled receptor signaling pathway);GO:0007189(adenylate cyclase-activating G protein-coupled receptor signaling p…	NA	NA	NA
1	ENSMUSG00000073002	Vamp5	0.474239	0.356218	0.412853	0.384	0.098	1.4592e-42	3.74359e-38	vesicle-associated membrane protein 5 [Source:MGI Symbol;Acc:MGI:1858622]	GO:0005515(protein binding);GO:0005770(late endosome);GO:0005794(Golgi apparatus);GO:0005802(trans-Golgi network);GO:0005886(plasma membrane);GO:0005887(integral component of plasma membrane);GO:0007275(multicellular organism development);GO:0007517(muscle organ development);GO:0007519(skeletal muscle tissue development);GO:0009986(cell surface);GO:0012505(endomembrane system);GO:0014704(intercal…	04130(SNARE interactions in vesicular transport)	K08514	NA
1	ENSMUSG00000042524	Sun2	1.51074	0.971702	0.636667	0.669	0.41	1.709e-42	4.38444e-38	Sad1 and UNC84 domain containing 2 [Source:MGI Symbol;Acc:MGI:2443011]	GO:0000784(nuclear chromosome, telomeric region);GO:0000794(condensed nuclear chromosome);GO:0005515(protein binding);GO:0005521(lamin binding);GO:0005634(nucleus);GO:0005635(nuclear envelope);GO:0005637(nuclear inner membrane);GO:0005639(integral component of nuclear inner membrane);GO:0005768(endosome);GO:0006998(nuclear envelope organization);GO:0010008(endosome membrane);GO:0016020(membrane);…	NA	K19347	NA
1	ENSMUSG00000021866	Anxa11	1.32688	0.908146	0.547046	0.674	0.438	2.93436e-42	7.52809e-38	annexin A11 [Source:MGI Symbol;Acc:MGI:108481]	GO:0005509(calcium ion binding);GO:0005515(protein binding);GO:0005544(calcium-dependent phospholipid binding);GO:0005634(nucleus);GO:0005635(nuclear envelope);GO:0005654(nucleoplasm);GO:0005737(cytoplasm);GO:0005819(spindle);GO:0005829(cytosol);GO:0005856(cytoskeleton);GO:0006909(phagocytosis);GO:0007049(cell cycle);GO:0008429(phosphatidylethanolamine binding);GO:0030496(midbody);GO:0032506(cyto…	NA	K17095	NA
1	ENSMUSG00000069873	4930438A08Rik	0.299569	0.240897	0.314473	0.261	0.037	4.51021e-42	1.1571e-37	RIKEN cDNA 4930438A08 gene [Source:MGI Symbol;Acc:MGI:1921238]	GO:0001716(L-amino-acid oxidase activity);GO:0005575(cellular_component);GO:0009063(cellular amino acid catabolic process);GO:0016491(oxidoreductase activity);GO:0055114(oxidation-reduction process)	00250(Alanine, aspartate and glutamate metabolism);00270(Cysteine and methionine metabolism);00280(Valine, leucine and isoleucine degradation);00350(Tyrosine metabolism);00360(Phenylalanine metabolism);00380(Tryptophan metabolism);00400(Phenylalanine, tyrosine and tryptophan biosynthesis)	K03334	EC:1.4.3.2
1	ENSMUSG00000001025	S100a6	50.7231	36.024	0.493684	0.988	0.992	4.8802e-42	1.25201e-37	S100 calcium binding protein A6 (calcyclin) [Source:MGI Symbol;Acc:MGI:1339467]	GO:0001726(ruffle);GO:0005509(calcium ion binding);GO:0005515(protein binding);GO:0005523(tropomyosin binding);GO:0005634(nucleus);GO:0005635(nuclear envelope);GO:0005737(cytoplasm);GO:0005829(cytosol);GO:0005886(plasma membrane);GO:0008270(zinc ion binding);GO:0015075(ion transmembrane transporter activity);GO:0016020(membrane);GO:0031234(extrinsic component of cytoplasmic side of plasma membran…	NA	NA	NA
1	ENSMUSG00000022895	Ets2	0.450466	0.334814	0.428056	0.326	0.073	9.71705e-42	2.49291e-37	E26 avian leukemia oncogene 2, 3' domain [Source:MGI Symbol;Acc:MGI:95456]	GO:0000122(negative regulation of transcription by RNA polymerase II);GO:0000977(RNA polymerase II regulatory region sequence-specific DNA binding);GO:0000978(RNA polymerase II proximal promoter sequence-specific DNA binding);GO:0000981(DNA-binding transcription factor activity, RNA polymerase II-specific);GO:0001227(DNA-binding transcription repressor activity, RNA polymerase II-specific);GO:000…	04014(Ras signaling pathway);05166(Human T-cell leukemia virus 1 infection)	NA	NA
1	ENSMUSG00000025780	Itih5	0.218812	0.182171	0.264398	0.195	0.012	1.06394e-41	2.72955e-37	inter-alpha (globulin) inhibitor H5 [Source:MGI Symbol;Acc:MGI:1925751]	GO:0003674(molecular_function);GO:0004867(serine-type endopeptidase inhibitor activity);GO:0005576(extracellular region);GO:0008150(biological_process);GO:0010466(negative regulation of peptidase activity);GO:0010951(negative regulation of endopeptidase activity);GO:0030212(hyaluronan metabolic process);GO:0030414(peptidase inhibitor activity);GO:0062023(collagen-containing extracellular matrix)	NA	NA	NA
1	ENSMUSG00000058099	Nfam1	5.54726	3.97917	0.479309	0.91	0.931	1.27929e-41	3.28202e-37	Nfat activating molecule with ITAM motif 1 [Source:MGI Symbol;Acc:MGI:1921289]	GO:0001819(positive regulation of cytokine production);GO:0004888(transmembrane signaling receptor activity);GO:0005886(plasma membrane);GO:0007165(signal transduction);GO:0009986(cell surface);GO:0016020(membrane);GO:0016021(integral component of membrane);GO:0030183(B cell differentiation);GO:0035556(intracellular signal transduction);GO:0045121(membrane raft);GO:0045577(regulation of B cell di…	NA	NA	NA
1	ENSMUSG00000030509	Asb7	0.487663	0.369708	0.399498	0.409	0.127	2.4424e-41	6.26599e-37	ankyrin repeat and SOCS box-containing 7 [Source:MGI Symbol;Acc:MGI:2152835]	GO:0003674(molecular_function);GO:0005515(protein binding);GO:0005575(cellular_component);GO:0008150(biological_process);GO:0016567(protein ubiquitination);GO:0035556(intracellular signal transduction)	NA	K10329	NA
1	ENSMUSG00000026480	Ncf2	6.79488	5.7122	0.250403	0.903	0.977	2.59e-41	6.64465e-37	neutrophil cytosolic factor 2 [Source:MGI Symbol;Acc:MGI:97284]	GO:0001669(acrosomal vesicle);GO:0005515(protein binding);GO:0005730(nucleolus);GO:0005737(cytoplasm);GO:0005829(cytosol);GO:0006742(NADP catabolic process);GO:0006801(superoxide metabolic process);GO:0006909(phagocytosis);GO:0008022(protein C-terminus binding);GO:0009749(response to glucose);GO:0014070(response to organic cyclic compound);GO:0016020(membrane);GO:0016175(superoxide-generating NAD…	04145(Phagosome);04380(Osteoclast differentiation);04670(Leukocyte transendothelial migration);05140(Leishmaniasis);05418(Fluid shear stress and atherosclerosis)	K08010	NA
1	ENSMUSG00000015932	Dstn	4.94038	3.36646	0.553389	0.854	0.869	3.02534e-41	7.7615e-37	destrin [Source:MGI Symbol;Acc:MGI:1929270]	GO:0003779(actin binding);GO:0005622(intracellular);GO:0005737(cytoplasm);GO:0015629(actin cytoskeleton);GO:0030042(actin filament depolymerization);GO:0030043(actin filament fragmentation);GO:0030836(positive regulation of actin filament depolymerization);GO:0030864(cortical actin cytoskeleton);GO:0051014(actin filament severing);GO:0051015(actin filament binding)	NA	K10363	NA
1	ENSMUSG00000051314	Ffar2	0.274224	0.220403	0.31521	0.224	0.022	7.24829e-41	1.85955e-36	free fatty acid receptor 2 [Source:MGI Symbol;Acc:MGI:2441731]	GO:0002232(leukocyte chemotaxis involved in inflammatory response);GO:0002376(immune system process);GO:0002385(mucosal immune response);GO:0002673(regulation of acute inflammatory response);GO:0002720(positive regulation of cytokine production involved in immune response);GO:0002752(cell surface pattern recognition receptor signaling pathway);GO:0002879(positive regulation of acute inflammatory …	04024(cAMP signaling pathway)	K04328	NA
1	ENSMUSG00000028961	Pgd	4.48183	3.31254	0.436148	0.879	0.899	2.06582e-40	5.29986e-36	phosphogluconate dehydrogenase [Source:MGI Symbol;Acc:MGI:97553]	GO:0004616(phosphogluconate dehydrogenase (decarboxylating) activity);GO:0005737(cytoplasm);GO:0005975(carbohydrate metabolic process);GO:0006098(pentose-phosphate shunt);GO:0006739(NADP metabolic process);GO:0009051(pentose-phosphate shunt, oxidative branch);GO:0016491(oxidoreductase activity);GO:0019322(pentose biosynthetic process);GO:0019521(D-gluconate metabolic process);GO:0030246(carbohydr…	00030(Pentose phosphate pathway);00480(Glutathione metabolism)	K00033	1.1.1.343;EC:1.1.1.44
1	ENSMUSG00000055639	Dach1	0.222473	0.186033	0.258068	0.238	0.033	2.23502e-40	5.73394e-36	dachshund family transcription factor 1 [Source:MGI Symbol;Acc:MGI:1277991]	GO:0000122(negative regulation of transcription by RNA polymerase II);GO:0000977(RNA polymerase II regulatory region sequence-specific DNA binding);GO:0000978(RNA polymerase II proximal promoter sequence-specific DNA binding);GO:0000981(DNA-binding transcription factor activity, RNA polymerase II-specific);GO:0001227(DNA-binding transcription repressor activity, RNA polymerase II-specific);GO:000…	NA	NA	NA
1	ENSMUSG00000036053	Fmnl2	0.202964	0.1709	0.248067	0.191	0.014	4.85252e-40	1.24491e-35	formin-like 2 [Source:MGI Symbol;Acc:MGI:1918659]	GO:0003779(actin binding);GO:0005737(cytoplasm);GO:0007010(cytoskeleton organization);GO:0016043(cellular component organization);GO:0017048(Rho GTPase binding);GO:0022604(regulation of cell morphogenesis);GO:0030036(actin cytoskeleton organization);GO:0030866(cortical actin cytoskeleton organization)	NA	NA	NA
1	ENSMUSG00000006344	Ggt5	0.318899	0.251652	0.341672	0.251	0.035	6.81448e-40	1.74825e-35	gamma-glutamyltransferase 5 [Source:MGI Symbol;Acc:MGI:1346063]	GO:0000048(peptidyltransferase activity);GO:0002951(leukotriene-C(4) hydrolase);GO:0005886(plasma membrane);GO:0006412(translation);GO:0006508(proteolysis);GO:0006520(cellular amino acid metabolic process);GO:0006536(glutamate metabolic process);GO:0006631(fatty acid metabolic process);GO:0006749(glutathione metabolic process);GO:0006750(glutathione biosynthetic process);GO:0006751(glutathione ca…	00430(Taurine and hypotaurine metabolism);00480(Glutathione metabolism);00590(Arachidonic acid metabolism)	NA	NA
1	ENSMUSG00000004665	Cnn2	4.69407	3.43027	0.45252	0.899	0.91	7.51142e-40	1.92705e-35	calponin 2 [Source:MGI Symbol;Acc:MGI:105093]	GO:0001725(stress fiber);GO:0003779(actin binding);GO:0005515(protein binding);GO:0005516(calmodulin binding);GO:0005856(cytoskeleton);GO:0007010(cytoskeleton organization);GO:0010628(positive regulation of gene expression);GO:0030097(hemopoiesis);GO:0030336(negative regulation of cell migration);GO:0031032(actomyosin structure organization);GO:0032970(regulation of actin filament-based process);…	NA	NA	NA
1	ENSMUSG00000036478	Btg1	12.6276	8.27506	0.609742	0.961	0.973	9.99069e-40	2.56311e-35	B cell translocation gene 1, anti-proliferative [Source:MGI Symbol;Acc:MGI:88215]	GO:0005515(protein binding);GO:0005634(nucleus);GO:0005737(cytoplasm);GO:0006479(protein methylation);GO:0008285(negative regulation of cell population proliferation);GO:0019899(enzyme binding);GO:0043085(positive regulation of catalytic activity);GO:0045603(positive regulation of endothelial cell differentiation);GO:0045663(positive regulation of myoblast differentiation);GO:0045766(positive reg…	03018(RNA degradation)	K14443	NA
1	ENSMUSG00000029455	Aldh2	5.56339	4.26917	0.382009	0.864	0.932	1.30728e-39	3.35382e-35	aldehyde dehydrogenase 2, mitochondrial [Source:MGI Symbol;Acc:MGI:99600]	GO:0004029(aldehyde dehydrogenase (NAD) activity);GO:0005515(protein binding);GO:0005739(mitochondrion);GO:0005759(mitochondrial matrix);GO:0006068(ethanol catabolic process);GO:0016491(oxidoreductase activity);GO:0016620(oxidoreductase activity, acting on the aldehyde or oxo group of donors, NAD or NADP as acceptor);GO:0042802(identical protein binding);GO:0043066(negative regulation of apoptoti…	00010(Glycolysis / Gluconeogenesis);00053(Ascorbate and aldarate metabolism);00071(Fatty acid degradation);00280(Valine, leucine and isoleucine degradation);00310(Lysine degradation);00330(Arginine and proline metabolism);00340(Histidine metabolism);00380(Tryptophan metabolism);00410(beta-Alanine metabolism);00561(Glycerolipid metabolism);00620(Pyruvate metabolism)	K00128	EC:1.2.1.3
1	ENSMUSG00000033174	Mgll	0.189461	0.161375	0.231486	0.203	0.017	3.13491e-39	8.04261e-35	monoglyceride lipase [Source:MGI Symbol;Acc:MGI:1346042]	GO:0005654(nucleoplasm);GO:0005737(cytoplasm);GO:0005829(cytosol);GO:0006629(lipid metabolic process);GO:0006631(fatty acid metabolic process);GO:0006633(fatty acid biosynthetic process);GO:0009966(regulation of signal transduction);GO:0016020(membrane);GO:0016042(lipid catabolic process);GO:0016787(hydrolase activity);GO:0019369(arachidonic acid metabolic process);GO:0019433(triglyceride catabol…	00561(Glycerolipid metabolism);04714(Thermogenesis);04723(Retrograde endocannabinoid signaling);04923(Regulation of lipolysis in adipocytes)	K01054	EC:3.1.1.23
1	ENSMUSG00000046794	Ppp1r3b	0.338806	0.267072	0.343228	0.275	0.046	4.07928e-39	1.04654e-34	protein phosphatase 1, regulatory subunit 3B [Source:MGI Symbol;Acc:MGI:2177268]	GO:0000164(protein phosphatase type 1 complex);GO:0004721(phosphoprotein phosphatase activity);GO:0005515(protein binding);GO:0005975(carbohydrate metabolic process);GO:0005977(glycogen metabolic process);GO:0005979(regulation of glycogen biosynthetic process);GO:0005981(regulation of glycogen catabolic process);GO:0006470(protein dephosphorylation);GO:0019888(protein phosphatase regulator activi…	04910(Insulin signaling pathway);04931(Insulin resistance)	K07189	NA
1	ENSMUSG00000040247	Tbc1d10c	0.543211	0.404658	0.424808	0.415	0.133	1.76663e-38	4.5323e-34	TBC1 domain family, member 10c [Source:MGI Symbol;Acc:MGI:1922072]	GO:0005096(GTPase activator activity);GO:0005829(cytosol);GO:0005886(plasma membrane);GO:0006886(intracellular protein transport);GO:0017137(Rab GTPase binding);GO:0031527(filopodium membrane);GO:0042147(retrograde transport, endosome to Golgi);GO:0050869(negative regulation of B cell activation);GO:0070373(negative regulation of ERK1 and ERK2 cascade);GO:0070885(negative regulation of calcineuri…	NA	K19944	NA
1	ENSMUSG00000021957	Tkt	6.99717	5.07461	0.463473	0.92	0.944	2.24876e-38	5.76921e-34	transketolase [Source:MGI Symbol;Acc:MGI:105992]	GO:0000287(magnesium ion binding);GO:0003824(catalytic activity);GO:0004802(transketolase activity);GO:0005654(nucleoplasm);GO:0005777(peroxisome);GO:0005789(endoplasmic reticulum membrane);GO:0006098(pentose-phosphate shunt);GO:0009052(pentose-phosphate shunt, non-oxidative branch);GO:0016604(nuclear body);GO:0016607(nuclear speck);GO:0016740(transferase activity);GO:0030246(carbohydrate binding…	00030(Pentose phosphate pathway)	NA	NA
1	ENSMUSG00000066682	Pilrb2	0.818344	0.588867	0.474767	0.54	0.216	8.36978e-38	2.14727e-33	paired immunoglobin-like type 2 receptor beta 2 [Source:MGI Symbol;Acc:MGI:2450535]	GO:0016020(membrane);GO:0016021(integral component of membrane);GO:0042288(MHC class I protein binding)	NA	NA	NA
1	ENSMUSG00000028088	Fmo5	0.420598	0.32185	0.386052	0.314	0.081	2.68857e-37	6.89751e-33	flavin containing monooxygenase 5 [Source:MGI Symbol;Acc:MGI:1310004]	GO:0004497(monooxygenase activity);GO:0004499(N,N-dimethylaniline monooxygenase activity);GO:0005783(endoplasmic reticulum);GO:0005789(endoplasmic reticulum membrane);GO:0005829(cytosol);GO:0016020(membrane);GO:0016021(integral component of membrane);GO:0016491(oxidoreductase activity);GO:0031090(organelle membrane);GO:0043231(intracellular membrane-bounded organelle);GO:0050660(flavin adenine di…	00982(Drug metabolism - cytochrome P450)	K00485	EC:1.14.13.8
1	ENSMUSG00000038366	Lasp1	1.71921	1.23322	0.479314	0.708	0.594	3.09538e-37	7.9412e-33	LIM and SH3 protein 1 [Source:MGI Symbol;Acc:MGI:109656]	GO:0003779(actin binding);GO:0005515(protein binding);GO:0005737(cytoplasm);GO:0005856(cytoskeleton);GO:0005925(focal adhesion);GO:0005938(cell cortex);GO:0006811(ion transport);GO:0015075(ion transmembrane transporter activity);GO:0030864(cortical actin cytoskeleton);GO:0034220(ion transmembrane transport);GO:0046872(metal ion binding);GO:0051015(actin filament binding)	NA	NA	NA
1	ENSMUSG00000045763	Basp1	0.320373	0.250246	0.356403	0.214	0.03	5.72373e-37	1.46842e-32	brain abundant, membrane attached signal protein 1 [Source:MGI Symbol;Acc:MGI:1917600]	GO:0003714(transcription corepressor activity);GO:0005515(protein binding);GO:0005634(nucleus);GO:0005737(cytoplasm);GO:0005886(plasma membrane);GO:0008180(COP9 signalosome);GO:0016020(membrane);GO:0016607(nuclear speck);GO:0019904(protein domain specific binding);GO:0030054(cell junction);GO:0030426(growth cone);GO:0042995(cell projection);GO:0044212(transcription regulatory region DNA binding);…	NA	K17272	NA
1	ENSMUSG00000022270	Retreg1	0.581456	0.42642	0.447395	0.398	0.124	2.83266e-36	7.26719e-32	reticulophagy regulator 1 [Source:MGI Symbol;Acc:MGI:1913520]	GO:0003674(molecular_function);GO:0005730(nucleolus);GO:0005783(endoplasmic reticulum);GO:0005789(endoplasmic reticulum membrane);GO:0005794(Golgi apparatus);GO:0005801(cis-Golgi network);GO:0006914(autophagy);GO:0016020(membrane);GO:0016021(integral component of membrane);GO:0016604(nuclear body);GO:0019233(sensory perception of pain);GO:0030176(integral component of endoplasmic reticulum membra…	NA	NA	NA
1	ENSMUSG00000058624	Gda	6.14408	4.23018	0.53848	0.897	0.899	3.97687e-36	1.02026e-31	guanine deaminase [Source:MGI Symbol;Acc:MGI:95678]	GO:0005515(protein binding);GO:0006147(guanine catabolic process);GO:0008270(zinc ion binding);GO:0008892(guanine deaminase activity);GO:0016787(hydrolase activity);GO:0016810(hydrolase activity, acting on carbon-nitrogen (but not peptide) bonds);GO:0031116(positive regulation of microtubule polymerization);GO:0046098(guanine metabolic process);GO:0046872(metal ion binding)	00230(Purine metabolism)	K01487	EC:3.5.4.3
1	ENSMUSG00000041268	Dmxl2	0.700804	0.508612	0.462446	0.474	0.175	4.77826e-36	1.22586e-31	Dmx-like 2 [Source:MGI Symbol;Acc:MGI:2444630]	GO:0005515(protein binding);GO:0007035(vacuolar acidification);GO:0008021(synaptic vesicle);GO:0016020(membrane);GO:0017137(Rab GTPase binding);GO:0030054(cell junction);GO:0030672(synaptic vesicle membrane);GO:0031410(cytoplasmic vesicle);GO:0043291(RAVE complex);GO:0045202(synapse);GO:0098992(neuronal dense core vesicle)	NA	NA	NA
1	ENSMUSG00000092418	Gm20406	0.2165	0.182137	0.249347	0.199	0.019	4.85967e-36	1.24675e-31	predicted gene 20406 [Source:MGI Symbol;Acc:MGI:5141871]	NA	NA	NA	NA
1	ENSMUSG00000039196	Orm1	0.36726	0.277015	0.406839	0.207	0.024	7.34096e-36	1.88332e-31	orosomucoid 1 [Source:MGI Symbol;Acc:MGI:97443]	GO:0002682(regulation of immune system process);GO:0005576(extracellular region);GO:0005615(extracellular space);GO:0006953(acute-phase response)	NA	K17308	NA
1	ENSMUSG00000044786	Zfp36	8.84735	5.64295	0.648797	0.936	0.932	7.94304e-36	2.03779e-31	zinc finger protein 36 [Source:MGI Symbol;Acc:MGI:99180]	GO:0000122(negative regulation of transcription by RNA polymerase II);GO:0000165(MAPK cascade);GO:0000288(nuclear-transcribed mRNA catabolic process, deadenylation-dependent decay);GO:0000289(nuclear-transcribed mRNA poly(A) tail shortening);GO:0000932(P-body);GO:0003677(DNA binding);GO:0003729(mRNA binding);GO:0003730(mRNA 3'-UTR binding);GO:0005515(protein binding);GO:0005634(nucleus);GO:000573…	05166(Human T-cell leukemia virus 1 infection);05167(Kaposi sarcoma-associated herpesvirus infection)	K15308	NA
1	ENSMUSG00000028680	Plk3	0.620911	0.453279	0.453985	0.419	0.135	8.53206e-36	2.1889e-31	polo like kinase 3 [Source:MGI Symbol;Acc:MGI:109604]	GO:0000082(G1/S transition of mitotic cell cycle);GO:0000122(negative regulation of transcription by RNA polymerase II);GO:0000166(nucleotide binding);GO:0000302(response to reactive oxygen species);GO:0002039(p53 binding);GO:0004672(protein kinase activity);GO:0004674(protein serine/threonine kinase activity);GO:0005515(protein binding);GO:0005524(ATP binding);GO:0005634(nucleus);GO:0005730(nucl…	04068(FoxO signaling pathway);04625(C-type lectin receptor signaling pathway);05152(Tuberculosis)	K08862	EC:2.7.11.21
1	ENSMUSG00000113010	Gm34084	1.01097	0.704974	0.520102	0.54	0.23	1.45666e-35	3.73706e-31	predicted gene, 34084 [Source:MGI Symbol;Acc:MGI:5593243]	NA	NA	NA	NA
1	ENSMUSG00000048120	Entpd1	0.562107	0.419005	0.423879	0.38	0.147	2.00635e-35	5.14729e-31	ectonucleoside triphosphate diphosphohydrolase 1 [Source:MGI Symbol;Acc:MGI:102805]	GO:0000166(nucleotide binding);GO:0005524(ATP binding);GO:0005604(basement membrane);GO:0005615(extracellular space);GO:0007186(G protein-coupled receptor signaling pathway);GO:0008021(synaptic vesicle);GO:0009181(purine ribonucleoside diphosphate catabolic process);GO:0009986(cell surface);GO:0014069(postsynaptic density);GO:0016020(membrane);GO:0016021(integral component of membrane);GO:0016323…	00230(Purine metabolism);00240(Pyrimidine metabolism);05169(Epstein-Barr virus infection)	K01510	EC:3.6.1.5
1	ENSMUSG00000075705	Msrb1	14.6173	11.0021	0.409897	0.961	0.969	2.03514e-35	5.22116e-31	methionine sulfoxide reductase B1 [Source:MGI Symbol;Acc:MGI:1351642]	GO:0002376(immune system process);GO:0003779(actin binding);GO:0005634(nucleus);GO:0005654(nucleoplasm);GO:0005737(cytoplasm);GO:0005856(cytoskeleton);GO:0006979(response to oxidative stress);GO:0008270(zinc ion binding);GO:0015629(actin cytoskeleton);GO:0016491(oxidoreductase activity);GO:0016671(oxidoreductase activity, acting on a sulfur group of donors, disulfide as acceptor);GO:0030041(actin…	NA	K07305	EC:1.8.4.12
1	ENSMUSG00000034109	Golim4	0.900499	0.614361	0.551639	0.493	0.236	2.11125e-35	5.41642e-31	golgi integral membrane protein 4 [Source:MGI Symbol;Acc:MGI:1920374]	GO:0003674(molecular_function);GO:0005768(endosome);GO:0005794(Golgi apparatus);GO:0008150(biological_process);GO:0010008(endosome membrane);GO:0016020(membrane);GO:0016021(integral component of membrane);GO:0032580(Golgi cisterna membrane)	NA	NA	NA
1	ENSMUSG00000032561	Acpp	0.245824	0.206211	0.253503	0.251	0.041	3.09922e-35	7.95105e-31	acid phosphatase, prostate [Source:MGI Symbol;Acc:MGI:1928480]	GO:0003993(acid phosphatase activity);GO:0005576(extracellular region);GO:0005615(extracellular space);GO:0005764(lysosome);GO:0005765(lysosomal membrane);GO:0005771(multivesicular body);GO:0005886(plasma membrane);GO:0006144(purine nucleobase metabolic process);GO:0006772(thiamine metabolic process);GO:0008253(5'-nucleotidase activity);GO:0009117(nucleotide metabolic process);GO:0012506(vesicle …	NA	K19283	3.1.3.5;EC:3.1.3.2
1	ENSMUSG00000072875	Gpr27	0.263709	0.212363	0.312413	0.183	0.019	3.46035e-35	8.87754e-31	G protein-coupled receptor 27 [Source:MGI Symbol;Acc:MGI:1202299]	GO:0004930(G protein-coupled receptor activity);GO:0005886(plasma membrane);GO:0007165(signal transduction);GO:0007186(G protein-coupled receptor signaling pathway);GO:0016020(membrane);GO:0016021(integral component of membrane);GO:0035774(positive regulation of insulin secretion involved in cellular response to glucose stimulus);GO:1900738(positive regulation of phospholipase C-activating G prot…	NA	K04301	NA
1	ENSMUSG00000026922	Agpat2	0.799489	0.581896	0.458316	0.513	0.268	6.91227e-35	1.77334e-30	1-acylglycerol-3-phosphate O-acyltransferase 2 (lysophosphatidic acid acyltransferase, beta) [Source:MGI Symbol;Acc:MGI:1914762]	GO:0001819(positive regulation of cytokine production);GO:0003841(1-acylglycerol-3-phosphate O-acyltransferase activity);GO:0005783(endoplasmic reticulum);GO:0005789(endoplasmic reticulum membrane);GO:0006629(lipid metabolic process);GO:0006654(phosphatidic acid biosynthetic process);GO:0008544(epidermis development);GO:0008654(phospholipid biosynthetic process);GO:0016020(membrane);GO:0016021(in…	00561(Glycerolipid metabolism);00564(Glycerophospholipid metabolism);04072(Phospholipase D signaling pathway);04975(Fat digestion and absorption)	K13509	EC:2.3.1.51
1	ENSMUSG00000028776	Tinagl1	0.191148	0.162759	0.231947	0.187	0.017	8.37105e-35	2.14759e-30	tubulointerstitial nephritis antigen-like 1 [Source:MGI Symbol;Acc:MGI:2137617]	GO:0005044(scavenger receptor activity);GO:0005201(extracellular matrix structural constituent);GO:0005576(extracellular region);GO:0005615(extracellular space);GO:0005737(cytoplasm);GO:0006508(proteolysis);GO:0006898(receptor-mediated endocytosis);GO:0006955(immune response);GO:0007155(cell adhesion);GO:0008234(cysteine-type peptidase activity);GO:0030247(polysaccharide binding);GO:0043236(lamin…	NA	NA	NA
1	ENSMUSG00000042613	Pbxip1	2.02367	1.33229	0.603072	0.772	0.525	8.82732e-35	2.26465e-30	pre B cell leukemia transcription factor interacting protein 1 [Source:MGI Symbol;Acc:MGI:2441670]	GO:0003674(molecular_function);GO:0003714(transcription corepressor activity);GO:0005634(nucleus);GO:0005737(cytoplasm);GO:0005856(cytoskeleton);GO:0005874(microtubule);GO:0008150(biological_process);GO:0016020(membrane);GO:0016021(integral component of membrane);GO:0030154(cell differentiation);GO:0045892(negative regulation of transcription, DNA-templated)	NA	NA	NA
1	ENSMUSG00000024725	Ostf1	5.22777	4.13413	0.338613	0.897	0.942	1.13943e-34	2.92321e-30	osteoclast stimulating factor 1 [Source:MGI Symbol;Acc:MGI:700012]	GO:0005515(protein binding);GO:0005737(cytoplasm);GO:0008150(biological_process);GO:0017124(SH3 domain binding)	NA	NA	NA
1	ENSMUSG00000030083	Abtb1	1.64974	1.12214	0.555987	0.723	0.505	1.33881e-34	3.43471e-30	ankyrin repeat and BTB (POZ) domain containing 1 [Source:MGI Symbol;Acc:MGI:1933148]	GO:0005515(protein binding);GO:0005730(nucleolus);GO:0005829(cytosol);GO:0005886(plasma membrane)	NA	K10520	NA
1	ENSMUSG00000051397	Tacstd2	0.340124	0.270177	0.332153	0.292	0.063	1.73005e-34	4.43844e-30	tumor-associated calcium signal transducer 2 [Source:MGI Symbol;Acc:MGI:1861606]	GO:0005615(extracellular space);GO:0005634(nucleus);GO:0005886(plasma membrane);GO:0005923(bicellular tight junction);GO:0009925(basal plasma membrane);GO:0010633(negative regulation of epithelial cell migration);GO:0016020(membrane);GO:0016021(integral component of membrane);GO:0016328(lateral plasma membrane);GO:0050678(regulation of epithelial cell proliferation);GO:0051497(negative regulation…	NA	K17288	NA
1	ENSMUSG00000023927	Satb1	0.443275	0.345033	0.361465	0.366	0.104	1.74731e-34	4.48273e-30	special AT-rich sequence binding protein 1 [Source:MGI Symbol;Acc:MGI:105084]	GO:0000122(negative regulation of transcription by RNA polymerase II);GO:0000785(chromatin);GO:0000977(RNA polymerase II regulatory region sequence-specific DNA binding);GO:0001227(DNA-binding transcription repressor activity, RNA polymerase II-specific);GO:0003677(DNA binding);GO:0003682(chromatin binding);GO:0003700(DNA-binding transcription factor activity);GO:0005634(nucleus);GO:0005654(nucle…	NA	K23225	NA
1	ENSMUSG00000032487	Ptgs2	0.941097	0.547479	0.78154	0.271	0.062	2.27994e-34	5.84918e-30	prostaglandin-endoperoxide synthase 2 [Source:MGI Symbol;Acc:MGI:97798]	GO:0001516(prostaglandin biosynthetic process);GO:0001525(angiogenesis);GO:0004601(peroxidase activity);GO:0004666(prostaglandin-endoperoxide synthase activity);GO:0005515(protein binding);GO:0005737(cytoplasm);GO:0005783(endoplasmic reticulum);GO:0005789(endoplasmic reticulum membrane);GO:0005901(caveola);GO:0006629(lipid metabolic process);GO:0006631(fatty acid metabolic process);GO:0006633(fat…	00590(Arachidonic acid metabolism);04064(NF-kappa B signaling pathway);04370(VEGF signaling pathway);04625(C-type lectin receptor signaling pathway);04657(IL-17 signaling pathway);04668(TNF signaling pathway);04723(Retrograde endocannabinoid signaling);04726(Serotonergic synapse);04913(Ovarian steroidogenesis);04921(Oxytocin signaling pathway);04923(Regulation of lipolysis in adipocytes);05140(Le…	K11987	EC:1.14.99.1
1	ENSMUSG00000001588	Acap1	0.519887	0.392957	0.403826	0.39	0.147	2.63072e-34	6.74911e-30	ArfGAP with coiled-coil, ankyrin repeat and PH domains 1 [Source:MGI Symbol;Acc:MGI:2388270]	GO:0003674(molecular_function);GO:0005096(GTPase activator activity);GO:0005515(protein binding);GO:0005768(endosome);GO:0006629(lipid metabolic process);GO:0007165(signal transduction);GO:0008150(biological_process);GO:0016020(membrane);GO:0016042(lipid catabolic process);GO:0016787(hydrolase activity);GO:0043547(positive regulation of GTPase activity);GO:0046872(metal ion binding);GO:0055038(re…	04144(Endocytosis)	K12489	NA
1	ENSMUSG00000024867	Pip5k1b	0.198629	0.168534	0.237039	0.183	0.017	3.23061e-34	8.28812e-30	phosphatidylinositol-4-phosphate 5-kinase, type 1 beta [Source:MGI Symbol;Acc:MGI:107930]	GO:0000166(nucleotide binding);GO:0001931(uropod);GO:0005515(protein binding);GO:0005524(ATP binding);GO:0005829(cytosol);GO:0006661(phosphatidylinositol biosynthetic process);GO:0012505(endomembrane system);GO:0016020(membrane);GO:0016301(kinase activity);GO:0016307(phosphatidylinositol phosphate kinase activity);GO:0016308(1-phosphatidylinositol-4-phosphate 5-kinase activity);GO:0016310(phospho…	00562(Inositol phosphate metabolism);04070(Phosphatidylinositol signaling system);04072(Phospholipase D signaling pathway);04144(Endocytosis);04666(Fc gamma R-mediated phagocytosis);04810(Regulation of actin cytoskeleton);05231(Choline metabolism in cancer)	K00889	EC:2.7.1.68
1	ENSMUSG00000024661	Fth1	28.742	21.1044	0.445617	0.99	0.985	3.27263e-34	8.39593e-30	ferritin heavy polypeptide 1 [Source:MGI Symbol;Acc:MGI:95588]	GO:0004322(ferroxidase activity);GO:0005506(iron ion binding);GO:0005576(extracellular region);GO:0005737(cytoplasm);GO:0005739(mitochondrion);GO:0006826(iron ion transport);GO:0006879(cellular iron ion homeostasis);GO:0006880(intracellular sequestering of iron ion);GO:0006955(immune response);GO:0008198(ferrous iron binding);GO:0008199(ferric iron binding);GO:0008285(negative regulation of cell …	04216(Ferroptosis);04217(Necroptosis);04978(Mineral absorption)	K00522	EC:1.16.3.2
1	ENSMUSG00000024667	Tmem216	0.31616	0.249214	0.343272	0.228	0.037	5.63664e-34	1.44608e-29	transmembrane protein 216 [Source:MGI Symbol;Acc:MGI:1920020]	GO:0003674(molecular_function);GO:0005737(cytoplasm);GO:0005856(cytoskeleton);GO:0005929(cilium);GO:0016020(membrane);GO:0016021(integral component of membrane);GO:0030030(cell projection organization);GO:0035869(ciliary transition zone);GO:0036038(MKS complex);GO:0042995(cell projection);GO:0060271(cilium assembly);GO:1905515(non-motile cilium assembly)	NA	K19385	NA
1	ENSMUSG00000079597	Gm5483	1.34866	0.637746	1.08047	0.218	0.061	5.64139e-34	1.4473e-29	predicted gene 5483 [Source:MGI Symbol;Acc:MGI:3645124]	GO:0001533(cornified envelope);GO:0002020(protease binding);GO:0004866(endopeptidase inhibitor activity);GO:0004869(cysteine-type endopeptidase inhibitor activity);GO:0005198(structural molecule activity);GO:0005615(extracellular space);GO:0005622(intracellular);GO:0005634(nucleus);GO:0005737(cytoplasm);GO:0005829(cytosol);GO:0010951(negative regulation of endopeptidase activity);GO:0030674(prote…	NA	NA	NA
1	ENSMUSG00000030340	Scnn1a	0.335975	0.267522	0.328697	0.279	0.06	6.66396e-34	1.70964e-29	sodium channel, nonvoltage-gated 1 alpha [Source:MGI Symbol;Acc:MGI:101782]	GO:0005272(sodium channel activity);GO:0005737(cytoplasm);GO:0005887(integral component of plasma membrane);GO:0006811(ion transport);GO:0006814(sodium ion transport);GO:0015280(ligand-gated sodium channel activity);GO:0016020(membrane);GO:0016021(integral component of membrane);GO:0016324(apical plasma membrane);GO:0031514(motile cilium);GO:0034706(sodium channel complex);GO:0035725(sodium ion t…	04742(Taste transduction);04960(Aldosterone-regulated sodium reabsorption)	K04824	NA
1	ENSMUSG00000042207	Kdm5b	0.513554	0.421737	0.284175	0.435	0.164	8.48539e-34	2.17693e-29	lysine (K)-specific demethylase 5B [Source:MGI Symbol;Acc:MGI:1922855]	GO:0003677(DNA binding);GO:0003714(transcription corepressor activity);GO:0005515(protein binding);GO:0005634(nucleus);GO:0005829(cytosol);GO:0006325(chromatin organization);GO:0006338(chromatin remodeling);GO:0007338(single fertilization);GO:0008270(zinc ion binding);GO:0009791(post-embryonic development);GO:0010628(positive regulation of gene expression);GO:0016491(oxidoreductase activity);GO:0…	NA	K11446	EC:1.14.11.-
1	ENSMUSG00000037921	Ddx60	0.5517	0.408166	0.434727	0.351	0.104	1.03947e-33	2.66676e-29	DEAD (Asp-Glu-Ala-Asp) box polypeptide 60 [Source:MGI Symbol;Acc:MGI:2384570]	GO:0003676(nucleic acid binding);GO:0003690(double-stranded DNA binding);GO:0003723(RNA binding);GO:0003725(double-stranded RNA binding);GO:0003727(single-stranded RNA binding);GO:0005515(protein binding);GO:0005524(ATP binding);GO:0005737(cytoplasm);GO:0005829(cytosol);GO:0009615(response to virus);GO:0045111(intermediate filament cytoskeleton);GO:0051607(defense response to virus);GO:1900245(po…	NA	K20103	EC:3.6.4.13
1	ENSMUSG00000037553	Zdhhc18	0.611818	0.453433	0.432214	0.448	0.184	1.23902e-33	3.17871e-29	zinc finger, DHHC domain containing 18 [Source:MGI Symbol;Acc:MGI:3527792]	GO:0005783(endoplasmic reticulum);GO:0005794(Golgi apparatus);GO:0006612(protein targeting to membrane);GO:0016020(membrane);GO:0016021(integral component of membrane);GO:0016409(palmitoyltransferase activity);GO:0016740(transferase activity);GO:0016746(transferase activity, transferring acyl groups);GO:0018230(peptidyl-L-cysteine S-palmitoylation);GO:0018345(protein palmitoylation);GO:0019706(pr…	NA	NA	NA
1	ENSMUSG00000029528	Pxn	1.64984	1.16652	0.500112	0.725	0.551	1.6117e-33	4.13483e-29	paxillin [Source:MGI Symbol;Acc:MGI:108295]	GO:0000187(activation of MAPK activity);GO:0001725(stress fiber);GO:0005178(integrin binding);GO:0005515(protein binding);GO:0005737(cytoplasm);GO:0005829(cytosol);GO:0005856(cytoskeleton);GO:0005886(plasma membrane);GO:0005925(focal adhesion);GO:0005938(cell cortex);GO:0007010(cytoskeleton organization);GO:0007155(cell adhesion);GO:0007160(cell-matrix adhesion);GO:0007179(transforming growth fac…	04062(Chemokine signaling pathway);04370(VEGF signaling pathway);04510(Focal adhesion);04670(Leukocyte transendothelial migration);04810(Regulation of actin cytoskeleton);05100(Bacterial invasion of epithelial cells);05163(Human cytomegalovirus infection);05165(Human papillomavirus infection);05170(Human immunodeficiency virus 1 infection);05203(Viral carcinogenesis);05205(Proteoglycans in cancer)	NA	NA
1	ENSMUSG00000028557	Rnf11	0.674545	0.49786	0.438175	0.466	0.208	1.84751e-33	4.73979e-29	ring finger protein 11 [Source:MGI Symbol;Acc:MGI:1352759]	GO:0000151(ubiquitin ligase complex);GO:0004842(ubiquitin-protein transferase activity);GO:0005515(protein binding);GO:0005634(nucleus);GO:0005737(cytoplasm);GO:0005768(endosome);GO:0005769(early endosome);GO:0006511(ubiquitin-dependent protein catabolic process);GO:0046872(metal ion binding);GO:0051865(protein autoubiquitination);GO:0055037(recycling endosome)	NA	K11980	NA
1	ENSMUSG00000033720	Sfxn5	0.433267	0.329859	0.393409	0.298	0.082	2.37303e-33	6.088e-29	sideroflexin 5 [Source:MGI Symbol;Acc:MGI:2137681]	GO:0005739(mitochondrion);GO:0005743(mitochondrial inner membrane);GO:0006811(ion transport);GO:0006865(amino acid transport);GO:0015075(ion transmembrane transporter activity);GO:0015137(citrate transmembrane transporter activity);GO:0015746(citrate transport);GO:0016020(membrane);GO:0016021(integral component of membrane);GO:0031966(mitochondrial membrane);GO:0034220(ion transmembrane transport…	NA	NA	NA
1	ENSMUSG00000029082	Bst1	0.824995	0.599008	0.461812	0.505	0.208	3.88765e-33	9.97376e-29	bone marrow stromal cell antigen 1 [Source:MGI Symbol;Acc:MGI:105370]	GO:0001931(uropod);GO:0001952(regulation of cell-matrix adhesion);GO:0003953(NAD+ nucleosidase activity);GO:0008284(positive regulation of cell population proliferation);GO:0008305(integrin complex);GO:0019898(extrinsic component of membrane);GO:0032956(regulation of actin cytoskeleton organization);GO:0050727(regulation of inflammatory response);GO:0050730(regulation of peptidyl-tyrosine phospho…	00760(Nicotinate and nicotinamide metabolism);04970(Salivary secretion);04972(Pancreatic secretion)	K18152	2.4.99.20;EC:3.2.2.6
1	ENSMUSG00000106609	Gm43181	0.253255	0.207477	0.287637	0.197	0.023	3.98795e-33	1.02311e-28	predicted gene 43181 [Source:MGI Symbol;Acc:MGI:5663318]	NA	NA	NA	NA
1	ENSMUSG00000025877	Hk3	1.00407	0.735142	0.449768	0.559	0.362	6.17755e-33	1.58485e-28	hexokinase 3 [Source:MGI Symbol;Acc:MGI:2670962]	GO:0000166(nucleotide binding);GO:0001678(cellular glucose homeostasis);GO:0003824(catalytic activity);GO:0004340(glucokinase activity);GO:0004396(hexokinase activity);GO:0005524(ATP binding);GO:0005536(glucose binding);GO:0005623(cell);GO:0005739(mitochondrion);GO:0005829(cytosol);GO:0005975(carbohydrate metabolic process);GO:0006096(glycolytic process);GO:0008152(metabolic process);GO:0008865(f…	00010(Glycolysis / Gluconeogenesis);00051(Fructose and mannose metabolism);00052(Galactose metabolism);00500(Starch and sucrose metabolism);00520(Amino sugar and nucleotide sugar metabolism);00524(Neomycin, kanamycin and gentamicin biosynthesis);04066(HIF-1 signaling pathway);04910(Insulin signaling pathway);04930(Type II diabetes mellitus);04973(Carbohydrate digestion and absorption);05230(Centr…	K00844	EC:2.7.1.1
1	ENSMUSG00000029821	Gsdme	0.6681	0.484815	0.46263	0.444	0.181	7.84927e-33	2.01373e-28	gasdermin E [Source:MGI Symbol;Acc:MGI:1889850]	GO:0005546(phosphatidylinositol-4,5-bisphosphate binding);GO:0005737(cytoplasm);GO:0005829(cytosol);GO:0005886(plasma membrane);GO:0007605(sensory perception of sound);GO:0008219(cell death);GO:0008285(negative regulation of cell population proliferation);GO:0012501(programmed cell death);GO:0016020(membrane);GO:0043410(positive regulation of MAPK cascade);GO:0060113(inner ear receptor cell diffe…	NA	K22146	NA
1	ENSMUSG00000013663	Pten	2.32415	1.60962	0.529985	0.807	0.677	9.17608e-33	2.35412e-28	phosphatase and tensin homolog [Source:MGI Symbol;Acc:MGI:109583]	GO:0001525(angiogenesis);GO:0001933(negative regulation of protein phosphorylation);GO:0002902(regulation of B cell apoptotic process);GO:0004438(phosphatidylinositol-3-phosphatase activity);GO:0004721(phosphoprotein phosphatase activity);GO:0004722(protein serine/threonine phosphatase activity);GO:0004725(protein tyrosine phosphatase activity);GO:0005161(platelet-derived growth factor receptor b…	00562(Inositol phosphate metabolism);01521(EGFR tyrosine kinase inhibitor resistance);04068(FoxO signaling pathway);04070(Phosphatidylinositol signaling system);04071(Sphingolipid signaling pathway);04115(p53 signaling pathway);04140(Autophagy - animal);04150(mTOR signaling pathway);04151(PI3K-Akt signaling pathway);04218(Cellular senescence);04510(Focal adhesion);04931(Insulin resistance);05165(…	NA	NA
1	ENSMUSG00000036661	Dennd3	0.183526	0.16303	0.170844	0.216	0.042	1.12416e-32	2.88404e-28	DENN/MADD domain containing 3 [Source:MGI Symbol;Acc:MGI:2146009]	GO:0005085(guanyl-nucleotide exchange factor activity);GO:0005515(protein binding);GO:0005737(cytoplasm);GO:0008333(endosome to lysosome transport);GO:0017112(Rab guanyl-nucleotide exchange factor activity);GO:0044257(cellular protein catabolic process)	NA	K20162	NA
1	ENSMUSG00000020577	Tspan13	0.773938	0.556946	0.474681	0.435	0.197	1.14289e-32	2.93209e-28	tetraspanin 13 [Source:MGI Symbol;Acc:MGI:1913359]	GO:0005246(calcium channel regulator activity);GO:0005515(protein binding);GO:0005886(plasma membrane);GO:0005887(integral component of plasma membrane);GO:0007166(cell surface receptor signaling pathway);GO:0016020(membrane);GO:0016021(integral component of membrane);GO:1903169(regulation of calcium ion transmembrane transport)	NA	K17356	NA
1	ENSMUSG00000023830	Igf2r	0.13318	0.118449	0.169109	0.15	0.009	1.62136e-32	4.1596e-28	insulin-like growth factor 2 receptor [Source:MGI Symbol;Acc:MGI:96435]	GO:0001889(liver development);GO:0001965(G-protein alpha-subunit binding);GO:0001972(retinoic acid binding);GO:0005515(protein binding);GO:0005520(insulin-like growth factor binding);GO:0005537(mannose binding);GO:0005615(extracellular space);GO:0005634(nucleus);GO:0005641(nuclear envelope lumen);GO:0005764(lysosome);GO:0005765(lysosomal membrane);GO:0005768(endosome);GO:0005769(early endosome);G…	04142(Lysosome);04144(Endocytosis)	K06564	NA
1	ENSMUSG00000030930	Chst15	0.319557	0.260405	0.295314	0.296	0.068	1.64299e-32	4.21509e-28	carbohydrate sulfotransferase 15 [Source:MGI Symbol;Acc:MGI:1924840]	GO:0000139(Golgi membrane);GO:0005794(Golgi apparatus);GO:0016020(membrane);GO:0016021(integral component of membrane);GO:0016740(transferase activity);GO:0019319(hexose biosynthetic process);GO:0050656(3'-phosphoadenosine 5'-phosphosulfate binding);GO:0050659(N-acetylgalactosamine 4-sulfate 6-O-sulfotransferase activity)	00532(Glycosaminoglycan biosynthesis - chondroitin sulfate / dermatan sulfate)	K08106	EC:2.8.2.33
1	ENSMUSG00000027287	Snap23	1.19708	0.862237	0.473365	0.637	0.412	2.70577e-32	6.94166e-28	synaptosomal-associated protein 23 [Source:MGI Symbol;Acc:MGI:109356]	GO:0002553(histamine secretion by mast cell);GO:0005484(SNAP receptor activity);GO:0005515(protein binding);GO:0005654(nucleoplasm);GO:0005737(cytoplasm);GO:0005886(plasma membrane);GO:0005913(cell-cell adherens junction);GO:0006887(exocytosis);GO:0006906(vesicle fusion);GO:0015031(protein transport);GO:0016020(membrane);GO:0016082(synaptic vesicle priming);GO:0016192(vesicle-mediated transport);…	04130(SNARE interactions in vesicular transport);04611(Platelet activation)	K08508	NA
1	ENSMUSG00000020423	Btg2	5.56856	3.73743	0.575257	0.903	0.885	3.57474e-32	9.171e-28	B cell translocation gene 2, anti-proliferative [Source:MGI Symbol;Acc:MGI:108384]	GO:0000122(negative regulation of transcription by RNA polymerase II);GO:0001227(DNA-binding transcription repressor activity, RNA polymerase II-specific);GO:0005515(protein binding);GO:0005634(nucleus);GO:0005737(cytoplasm);GO:0006479(protein methylation);GO:0006974(cellular response to DNA damage stimulus);GO:0008285(negative regulation of cell population proliferation);GO:0008306(associative l…	03018(RNA degradation)	K14443	NA
1	ENSMUSG00000032216	Nedd4	0.217729	0.182667	0.253318	0.191	0.022	3.73321e-32	9.57755e-28	neural precursor cell expressed, developmentally down-regulated 4 [Source:MGI Symbol;Acc:MGI:97297]	GO:0000122(negative regulation of transcription by RNA polymerase II);GO:0000151(ubiquitin ligase complex);GO:0000209(protein polyubiquitination);GO:0000785(chromatin);GO:0002250(adaptive immune response);GO:0003151(outflow tract morphogenesis);GO:0003197(endocardial cushion development);GO:0004842(ubiquitin-protein transferase activity);GO:0005515(protein binding);GO:0005737(cytoplasm);GO:000579…	04120(Ubiquitin mediated proteolysis);04144(Endocytosis);04530(Tight junction);05169(Epstein-Barr virus infection)	K10591	EC:2.3.2.26
1	ENSMUSG00000069662	Marcks	2.68092	1.59822	0.74626	0.7	0.493	4.64141e-32	1.19075e-27	myristoylated alanine rich protein kinase C substrate [Source:MGI Symbol;Acc:MGI:96907]	GO:0003779(actin binding);GO:0005080(protein kinase C binding);GO:0005516(calmodulin binding);GO:0005737(cytoplasm);GO:0005813(centrosome);GO:0005856(cytoskeleton);GO:0005938(cell cortex);GO:0016020(membrane);GO:0032432(actin filament bundle);GO:0042585(germinal vesicle);GO:0042802(identical protein binding);GO:0051015(actin filament binding);GO:0051017(actin filament bundle assembly);GO:0051260(…	04666(Fc gamma R-mediated phagocytosis);05206(MicroRNAs in cancer)	NA	NA
1	ENSMUSG00000025959	Klf7	0.779689	0.561968	0.47241	0.491	0.206	5.79972e-32	1.48792e-27	Kruppel-like factor 7 (ubiquitous) [Source:MGI Symbol;Acc:MGI:1935151]	GO:0000122(negative regulation of transcription by RNA polymerase II);GO:0000978(RNA polymerase II proximal promoter sequence-specific DNA binding);GO:0000981(DNA-binding transcription factor activity, RNA polymerase II-specific);GO:0001228(DNA-binding transcription activator activity, RNA polymerase II-specific);GO:0003676(nucleic acid binding);GO:0003677(DNA binding);GO:0003700(DNA-binding tran…	NA	K09207	NA
1	ENSMUSG00000031812	Map1lc3b	3.75248	2.89543	0.374069	0.848	0.89	8.35483e-32	2.14343e-27	microtubule-associated protein 1 light chain 3 beta [Source:MGI Symbol;Acc:MGI:1914693]	GO:0000045(autophagosome assembly);GO:0000421(autophagosome membrane);GO:0000422(autophagy of mitochondrion);GO:0005515(protein binding);GO:0005737(cytoplasm);GO:0005739(mitochondrion);GO:0005776(autophagosome);GO:0005829(cytosol);GO:0005856(cytoskeleton);GO:0005874(microtubule);GO:0005875(microtubule associated complex);GO:0005930(axoneme);GO:0006914(autophagy);GO:0006995(cellular response to ni…	04216(Ferroptosis)	K10435	NA
1	ENSMUSG00000059316	Slc27a4	0.507025	0.390045	0.378415	0.405	0.139	8.60845e-32	2.2085e-27	solute carrier family 27 (fatty acid transporter), member 4 [Source:MGI Symbol;Acc:MGI:1347347]	GO:0000038(very long-chain fatty acid metabolic process);GO:0000166(nucleotide binding);GO:0001579(medium-chain fatty acid transport);GO:0001676(long-chain fatty acid metabolic process);GO:0003824(catalytic activity);GO:0004467(long-chain fatty acid-CoA ligase activity);GO:0005324(long-chain fatty acid transporter activity);GO:0005783(endoplasmic reticulum);GO:0005789(endoplasmic reticulum membra…	03320(PPAR signaling pathway);04931(Insulin resistance);04975(Fat digestion and absorption)	K08745	EC:6.2.1.-
1	ENSMUSG00000038463	Olfml2b	0.247734	0.203927	0.280736	0.197	0.032	1.06231e-31	2.72537e-27	olfactomedin-like 2B [Source:MGI Symbol;Acc:MGI:2443310]	GO:0005576(extracellular region);GO:0005615(extracellular space);GO:0030198(extracellular matrix organization);GO:0031012(extracellular matrix);GO:0050840(extracellular matrix binding)	NA	NA	NA
1	ENSMUSG00000023913	Pla2g7	1.71246	1.1679	0.552153	0.622	0.315	1.33931e-31	3.43599e-27	phospholipase A2, group VII (platelet-activating factor acetylhydrolase, plasma) [Source:MGI Symbol;Acc:MGI:1351327]	GO:0003847(1-alkyl-2-acetylglycerophosphocholine esterase activity);GO:0005543(phospholipid binding);GO:0005576(extracellular region);GO:0005615(extracellular space);GO:0005737(cytoplasm);GO:0006629(lipid metabolic process);GO:0006954(inflammatory response);GO:0016042(lipid catabolic process);GO:0016787(hydrolase activity);GO:0034362(low-density lipoprotein particle);GO:0034374(low-density lipopr…	00565(Ether lipid metabolism)	K01062	EC:3.1.1.47
1	ENSMUSG00000051735	Rinl	0.797115	0.585507	0.445101	0.509	0.273	2.80813e-31	7.20425e-27	Ras and Rab interactor-like [Source:MGI Symbol;Acc:MGI:2444024]	GO:0001726(ruffle);GO:0005085(guanyl-nucleotide exchange factor activity);GO:0005096(GTPase activator activity);GO:0005515(protein binding);GO:0006897(endocytosis);GO:0015031(protein transport);GO:0015629(actin cytoskeleton);GO:0031410(cytoplasmic vesicle);GO:0042995(cell projection);GO:0043547(positive regulation of GTPase activity)	NA	NA	NA
1	ENSMUSG00000030876	Mettl9	1.62925	1.14261	0.511874	0.708	0.527	5.51614e-31	1.41517e-26	methyltransferase like 9 [Source:MGI Symbol;Acc:MGI:1914862]	GO:0003674(molecular_function);GO:0005575(cellular_component);GO:0008150(biological_process)	NA	NA	NA
1	ENSMUSG00000054008	Ndst1	0.699093	0.530924	0.39698	0.497	0.208	7.01685e-31	1.80017e-26	N-deacetylase/N-sulfotransferase (heparan glucosaminyl) 1 [Source:MGI Symbol;Acc:MGI:104719]	GO:0000139(Golgi membrane);GO:0000271(polysaccharide biosynthetic process);GO:0003279(cardiac septum development);GO:0003824(catalytic activity);GO:0005515(protein binding);GO:0005794(Golgi apparatus);GO:0006476(protein deacetylation);GO:0006477(protein sulfation);GO:0006954(inflammatory response);GO:0007507(heart development);GO:0007585(respiratory gaseous exchange);GO:0008146(sulfotransferase a…	00534(Glycosaminoglycan biosynthesis - heparan sulfate / heparin)	K02576	2.8.2.-;EC:3.1.1.-
1	ENSMUSG00000116957	Gm34680	0.174006	0.155267	0.164378	0.175	0.026	7.87733e-31	2.02093e-26	predicted gene, 34680 [Source:MGI Symbol;Acc:MGI:5593839]	NA	NA	NA	NA
1	ENSMUSG00000034595	Ppp1r18	2.52359	1.83121	0.462679	0.817	0.753	8.27395e-31	2.12268e-26	protein phosphatase 1, regulatory subunit 18 [Source:MGI Symbol;Acc:MGI:1923698]	GO:0003674(molecular_function);GO:0003779(actin binding);GO:0005575(cellular_component);GO:0005737(cytoplasm);GO:0005856(cytoskeleton);GO:0008150(biological_process);GO:0019902(phosphatase binding)	NA	K17559	NA
1	ENSMUSG00000052305	Hbb-bs	1.89145	0.837515	1.1753	0.179	0.167	9.60913e-31	2.46522e-26	hemoglobin, beta adult s chain [Source:MGI Symbol;Acc:MGI:5474852]	GO:0004601(peroxidase activity);GO:0005344(oxygen carrier activity);GO:0005515(protein binding);GO:0005615(extracellular space);GO:0005833(hemoglobin complex);GO:0015671(oxygen transport);GO:0019825(oxygen binding);GO:0020037(heme binding);GO:0030492(hemoglobin binding);GO:0031720(haptoglobin binding);GO:0031721(hemoglobin alpha binding);GO:0031722(hemoglobin beta binding);GO:0031838(haptoglobin-…	05143(African trypanosomiasis);05144(Malaria)	K13823	NA
1	ENSMUSG00000035790	Cep19	0.402917	0.321244	0.326813	0.335	0.112	1.69566e-30	4.35022e-26	centrosomal protein 19 [Source:MGI Symbol;Acc:MGI:1914244]	GO:0000922(spindle pole);GO:0003674(molecular_function);GO:0005737(cytoplasm);GO:0005813(centrosome);GO:0005814(centriole);GO:0005856(cytoskeleton);GO:0005929(cilium);GO:0030030(cell projection organization);GO:0034454(microtubule anchoring at centrosome);GO:0036064(ciliary basal body);GO:0042995(cell projection);GO:0060271(cilium assembly);GO:0097712(vesicle targeting, trans-Golgi to periciliary…	NA	K16801	NA
1	ENSMUSG00000111167	Gm39321	0.165234	0.142879	0.209714	0.142	0.009	1.73258e-30	4.44493e-26	predicted gene, 39321 [Source:MGI Symbol;Acc:MGI:5622206]	NA	NA	NA	NA
1	ENSMUSG00000025503	Taldo1	11.827	9.4454	0.324398	0.957	0.973	1.98268e-30	5.08656e-26	transaldolase 1 [Source:MGI Symbol;Acc:MGI:1274789]	GO:0003824(catalytic activity);GO:0004801(sedoheptulose-7-phosphate:D-glyceraldehyde-3-phosphate glyceronetransferase activity);GO:0005634(nucleus);GO:0005654(nucleoplasm);GO:0005737(cytoplasm);GO:0005829(cytosol);GO:0005975(carbohydrate metabolic process);GO:0006002(fructose 6-phosphate metabolic process);GO:0006098(pentose-phosphate shunt);GO:0009052(pentose-phosphate shunt, non-oxidative branc…	00030(Pentose phosphate pathway)	K00616	EC:2.2.1.2
1	ENSMUSG00000074361	C5ar2	0.244077	0.204279	0.256796	0.228	0.041	2.37389e-30	6.09022e-26	complement component 5a receptor 2 [Source:MGI Symbol;Acc:MGI:2442013]	GO:0004878(complement component C5a receptor activity);GO:0004930(G protein-coupled receptor activity);GO:0006935(chemotaxis);GO:0006954(inflammatory response);GO:0007186(G protein-coupled receptor signaling pathway);GO:0009925(basal plasma membrane);GO:0016020(membrane);GO:0016021(integral component of membrane);GO:0032720(negative regulation of tumor necrosis factor production);GO:0038178(compl…	NA	K04171	NA
1	ENSMUSG00000026893	Gca	0.324684	0.260629	0.317039	0.273	0.068	2.52987e-30	6.49039e-26	grancalcin [Source:MGI Symbol;Acc:MGI:1918521]	GO:0005509(calcium ion binding);GO:0005737(cytoplasm);GO:0005829(cytosol);GO:0005886(plasma membrane);GO:0016020(membrane);GO:0042803(protein homodimerization activity);GO:0046872(metal ion binding);GO:0046982(protein heterodimerization activity)	NA	NA	NA
1	ENSMUSG00000026399	Cd55	0.149351	0.131375	0.185013	0.16	0.014	3.47005e-30	8.90242e-26	CD55 molecule, decay accelerating factor for complement [Source:MGI Symbol;Acc:MGI:104850]	GO:0001618(virus receptor activity);GO:0002376(immune system process);GO:0004857(enzyme inhibitor activity);GO:0005886(plasma membrane);GO:0006958(complement activation, classical pathway);GO:0008289(lipid binding);GO:0009897(external side of plasma membrane);GO:0009986(cell surface);GO:0016020(membrane);GO:0016324(apical plasma membrane);GO:0030449(regulation of complement activation);GO:0030450…	04610(Complement and coagulation cascades);04640(Hematopoietic cell lineage);05416(Viral myocarditis)	K04006	NA
1	ENSMUSG00000030220	Arhgdib	21.5043	16.8655	0.350556	0.99	0.979	5.12245e-30	1.31417e-25	Rho, GDP dissociation inhibitor (GDI) beta [Source:MGI Symbol;Acc:MGI:101940]	GO:0003924(GTPase activity);GO:0005094(Rho GDP-dissociation inhibitor activity);GO:0005096(GTPase activator activity);GO:0005737(cytoplasm);GO:0005829(cytosol);GO:0007266(Rho protein signal transduction);GO:0016020(membrane);GO:0035023(regulation of Rho protein signal transduction);GO:0043547(positive regulation of GTPase activity);GO:0048365(Rac GTPase binding);GO:0050790(regulation of catalytic…	04722(Neurotrophin signaling pathway);04962(Vasopressin-regulated water reabsorption)	K12462	NA
1	ENSMUSG00000030536	Iqgap1	8.93215	7.37749	0.275877	0.932	0.985	6.54018e-30	1.67788e-25	IQ motif containing GTPase activating protein 1 [Source:MGI Symbol;Acc:MGI:1352757]	GO:0001726(ruffle);GO:0001817(regulation of cytokine production);GO:0005515(protein binding);GO:0005516(calmodulin binding);GO:0005547(phosphatidylinositol-3,4,5-trisphosphate binding);GO:0005634(nucleus);GO:0005737(cytoplasm);GO:0005874(microtubule);GO:0005886(plasma membrane);GO:0005911(cell-cell junction);GO:0005925(focal adhesion);GO:0007165(signal transduction);GO:0007173(epidermal growth fa…	04520(Adherens junction);04810(Regulation of actin cytoskeleton);05205(Proteoglycans in cancer)	K16848	NA
1	ENSMUSG00000028211	Trp53inp1	0.611895	0.470759	0.378297	0.441	0.171	8.87115e-30	2.27589e-25	transformation related protein 53 inducible nuclear protein 1 [Source:MGI Symbol;Acc:MGI:1926609]	GO:0000045(autophagosome assembly);GO:0005634(nucleus);GO:0005737(cytoplasm);GO:0005776(autophagosome);GO:0005829(cytosol);GO:0006355(regulation of transcription, DNA-templated);GO:0006914(autophagy);GO:0006915(apoptotic process);GO:0007050(cell cycle arrest);GO:0008285(negative regulation of cell population proliferation);GO:0009408(response to heat);GO:0010506(regulation of autophagy);GO:001050…	NA	K15310	NA
1	ENSMUSG00000024942	Capn1	1.12797	0.82397	0.453066	0.649	0.422	1.06972e-29	2.74436e-25	calpain 1 [Source:MGI Symbol;Acc:MGI:88263]	GO:0004198(calcium-dependent cysteine-type endopeptidase activity);GO:0005509(calcium ion binding);GO:0005515(protein binding);GO:0005622(intracellular);GO:0005737(cytoplasm);GO:0005739(mitochondrion);GO:0005764(lysosome);GO:0005829(cytosol);GO:0005886(plasma membrane);GO:0006508(proteolysis);GO:0008092(cytoskeletal protein binding);GO:0008233(peptidase activity);GO:0008234(cysteine-type peptidas…	04141(Protein processing in endoplasmic reticulum);04210(Apoptosis);04217(Necroptosis);04218(Cellular senescence);05010(Alzheimer disease)	K01367	EC:3.4.22.52
1	ENSMUSG00000009628	Tex15	0.143642	0.126758	0.180398	0.148	0.013	1.10507e-29	2.83505e-25	testis expressed gene 15 [Source:MGI Symbol;Acc:MGI:1934816]	GO:0003674(molecular_function);GO:0005575(cellular_component);GO:0005634(nucleus);GO:0005737(cytoplasm);GO:0006281(DNA repair);GO:0006974(cellular response to DNA damage stimulus);GO:0007129(synapsis);GO:0007130(synaptonemal complex assembly);GO:0007140(male meiotic nuclear division);GO:0007283(spermatogenesis);GO:0009566(fertilization);GO:0010569(regulation of double-strand break repair via homo…	NA	NA	NA
1	ENSMUSG00000068587	Mgam	0.168318	0.146215	0.203101	0.17	0.019	1.19221e-29	3.05862e-25	maltase-glucoamylase [Source:MGI Symbol;Acc:MGI:1203495]	GO:0000023(maltose metabolic process);GO:0003824(catalytic activity);GO:0004339(glucan 1,4-alpha-glucosidase activity);GO:0004553(hydrolase activity, hydrolyzing O-glycosyl compounds);GO:0004558(alpha-1,4-glucosidase activity);GO:0005975(carbohydrate metabolic process);GO:0008152(metabolic process);GO:0016020(membrane);GO:0016021(integral component of membrane);GO:0016160(amylase activity);GO:001…	00052(Galactose metabolism);00500(Starch and sucrose metabolism);04973(Carbohydrate digestion and absorption)	K12047	3.2.1.3;EC:3.2.1.20
1	ENSMUSG00000020120	Plek	2.05161	1.39408	0.55744	0.776	0.539	1.28986e-29	3.30913e-25	pleckstrin [Source:MGI Symbol;Acc:MGI:1860485]	GO:0002244(hematopoietic progenitor cell differentiation);GO:0002576(platelet degranulation);GO:0005080(protein kinase C binding);GO:0005737(cytoplasm);GO:0005886(plasma membrane);GO:0006904(vesicle docking involved in exocytosis);GO:0007229(integrin-mediated signaling pathway);GO:0010572(positive regulation of platelet activation);GO:0010920(negative regulation of inositol phosphate biosynthetic…	NA	K19993	NA
1	ENSMUSG00000041235	Chd7	0.815292	0.623164	0.387705	0.559	0.264	1.35275e-29	3.47048e-25	chromodomain helicase DNA binding protein 7 [Source:MGI Symbol;Acc:MGI:2444748]	GO:0000166(nucleotide binding);GO:0000978(RNA polymerase II proximal promoter sequence-specific DNA binding);GO:0001501(skeletal system development);GO:0001568(blood vessel development);GO:0001701(in utero embryonic development);GO:0001974(blood vessel remodeling);GO:0003007(heart morphogenesis);GO:0003222(ventricular trabecula myocardium morphogenesis);GO:0003226(right ventricular compact myocar…	NA	K14437	EC:3.6.4.12
1	ENSMUSG00000047810	Ccdc88b	0.812588	0.610093	0.413495	0.497	0.293	1.43573e-29	3.68338e-25	coiled-coil domain containing 88B [Source:MGI Symbol;Acc:MGI:1925567]	GO:0001819(positive regulation of cytokine production);GO:0005737(cytoplasm);GO:0005783(endoplasmic reticulum);GO:0005794(Golgi apparatus);GO:0005813(centrosome);GO:0005856(cytoskeleton);GO:0008017(microtubule binding);GO:0016020(membrane);GO:0030705(cytoskeleton-dependent intracellular transport);GO:0031122(cytoplasmic microtubule organization);GO:0042102(positive regulation of T cell proliferat…	NA	NA	NA
1	ENSMUSG00000040732	Erg	0.110499	0.100055	0.143236	0.138	0.008	2.53998e-29	6.51631e-25	ETS transcription factor [Source:MGI Symbol;Acc:MGI:95415]	GO:0000978(RNA polymerase II proximal promoter sequence-specific DNA binding);GO:0000981(DNA-binding transcription factor activity, RNA polymerase II-specific);GO:0003677(DNA binding);GO:0003682(chromatin binding);GO:0003700(DNA-binding transcription factor activity);GO:0005515(protein binding);GO:0005634(nucleus);GO:0005737(cytoplasm);GO:0006355(regulation of transcription, DNA-templated);GO:000…	05202(Transcriptional misregulation in cancer);05215(Prostate cancer)	K09435	NA
1	ENSMUSG00000030214	Plbd1	4.8073	3.59177	0.42053	0.901	0.86	2.69571e-29	6.91585e-25	phospholipase B domain containing 1 [Source:MGI Symbol;Acc:MGI:1914107]	GO:0005615(extracellular space);GO:0006629(lipid metabolic process);GO:0016042(lipid catabolic process);GO:0016787(hydrolase activity)	NA	NA	NA
1	ENSMUSG00000047945	Marcksl1	0.754	0.547607	0.461424	0.439	0.219	3.97874e-29	1.02075e-24	MARCKS-like 1 [Source:MGI Symbol;Acc:MGI:97143]	GO:0003779(actin binding);GO:0005516(calmodulin binding);GO:0005737(cytoplasm);GO:0005856(cytoskeleton);GO:0005886(plasma membrane);GO:0008021(synaptic vesicle);GO:0008284(positive regulation of cell population proliferation);GO:0016020(membrane);GO:0099026(anchored component of presynaptic membrane);GO:0099509(regulation of presynaptic cytosolic calcium ion concentration);GO:0099523(presynaptic …	04666(Fc gamma R-mediated phagocytosis);05140(Leishmaniasis)	K13536	NA
1	ENSMUSG00000000915	Hip1r	0.191393	0.165092	0.213273	0.199	0.029	4.94127e-29	1.26768e-24	huntingtin interacting protein 1 related [Source:MGI Symbol;Acc:MGI:1352504]	GO:0003779(actin binding);GO:0005515(protein binding);GO:0005543(phospholipid binding);GO:0005546(phosphatidylinositol-4,5-bisphosphate binding);GO:0005547(phosphatidylinositol-3,4,5-trisphosphate binding);GO:0005737(cytoplasm);GO:0005739(mitochondrion);GO:0005829(cytosol);GO:0005856(cytoskeleton);GO:0005905(clathrin-coated pit);GO:0005938(cell cortex);GO:0006897(endocytosis);GO:0006898(receptor-…	NA	K20040	NA
1	ENSMUSG00000038375	Trp53inp2	0.44157	0.345616	0.353473	0.333	0.11	5.54369e-29	1.42223e-24	transformation related protein 53 inducible nuclear protein 2 [Source:MGI Symbol;Acc:MGI:1915978]	GO:0000045(autophagosome assembly);GO:0001649(osteoblast differentiation);GO:0001894(tissue homeostasis);GO:0005634(nucleus);GO:0005737(cytoplasm);GO:0005776(autophagosome);GO:0005829(cytosol);GO:0006511(ubiquitin-dependent protein catabolic process);GO:0006914(autophagy);GO:0010508(positive regulation of autophagy);GO:0016236(macroautophagy);GO:0016605(PML body);GO:0031410(cytoplasmic vesicle);G…	04140(Autophagy - animal)	K21247	NA
1	ENSMUSG00000004668	Abca13	0.272938	0.234612	0.218294	0.263	0.07	5.93789e-29	1.52337e-24	ATP-binding cassette, sub-family A (ABC1), member 13 [Source:MGI Symbol;Acc:MGI:2388707]	GO:0000166(nucleotide binding);GO:0005215(transporter activity);GO:0005319(lipid transporter activity);GO:0005524(ATP binding);GO:0006869(lipid transport);GO:0016020(membrane);GO:0016021(integral component of membrane);GO:0016887(ATPase activity);GO:0042626(ATPase activity, coupled to transmembrane movement of substances);GO:0043231(intracellular membrane-bounded organelle);GO:0055085(transmembra…	02010(ABC transporters)	K05647	NA
1	ENSMUSG00000031824	6430548M08Rik	1.33353	0.94278	0.500255	0.665	0.42	6.14163e-29	1.57564e-24	RIKEN cDNA 6430548M08 gene [Source:MGI Symbol;Acc:MGI:2443793]	GO:0003674(molecular_function);GO:0005575(cellular_component);GO:0008150(biological_process)	NA	NA	NA
1	ENSMUSG00000036427	Gpi1	5.14178	4.07145	0.336723	0.897	0.93	1.50815e-28	3.86917e-24	glucose phosphate isomerase 1 [Source:MGI Symbol;Acc:MGI:95797]	GO:0001701(in utero embryonic development);GO:0001707(mesoderm formation);GO:0004347(glucose-6-phosphate isomerase activity);GO:0005125(cytokine activity);GO:0005515(protein binding);GO:0005576(extracellular region);GO:0005615(extracellular space);GO:0005654(nucleoplasm);GO:0005737(cytoplasm);GO:0005829(cytosol);GO:0005886(plasma membrane);GO:0005975(carbohydrate metabolic process);GO:0006094(glu…	00010(Glycolysis / Gluconeogenesis);00030(Pentose phosphate pathway);00500(Starch and sucrose metabolism);00520(Amino sugar and nucleotide sugar metabolism)	K01810	EC:5.3.1.9
1	ENSMUSG00000030704	Rab6a	1.24399	0.929244	0.420841	0.634	0.481	1.37173e-27	3.51918e-23	RAB6A, member RAS oncogene family [Source:MGI Symbol;Acc:MGI:894313]	GO:0000139(Golgi membrane);GO:0000166(nucleotide binding);GO:0001671(ATPase activator activity);GO:0003924(GTPase activity);GO:0005515(protein binding);GO:0005525(GTP binding);GO:0005794(Golgi apparatus);GO:0005802(trans-Golgi network);GO:0005829(cytosol);GO:0006886(intracellular protein transport);GO:0006890(retrograde vesicle-mediated transport, Golgi to endoplasmic reticulum);GO:0006891(intra-…	NA	K07893	NA
1	ENSMUSG00000013936	Myl2	0.117401	0.106087	0.146199	0.109	0.005	1.51173e-27	3.87834e-23	myosin, light polypeptide 2, regulatory, cardiac, slow [Source:MGI Symbol;Acc:MGI:97272]	GO:0002026(regulation of the force of heart contraction);GO:0003007(heart morphogenesis);GO:0003785(actin monomer binding);GO:0005509(calcium ion binding);GO:0005737(cytoplasm);GO:0005856(cytoskeleton);GO:0007507(heart development);GO:0009791(post-embryonic development);GO:0015629(actin cytoskeleton);GO:0016459(myosin complex);GO:0030016(myofibril);GO:0030308(negative regulation of cell growth);G…	04260(Cardiac muscle contraction);04261(Adrenergic signaling in cardiomyocytes);04371(Apelin signaling pathway);04510(Focal adhesion);04530(Tight junction);04670(Leukocyte transendothelial migration);04810(Regulation of actin cytoskeleton);05410(Hypertrophic cardiomyopathy (HCM));05414(Dilated cardiomyopathy (DCM))	K10351	NA
1	ENSMUSG00000027030	Stk39	0.120669	0.109197	0.144121	0.146	0.013	2.11864e-27	5.43538e-23	serine/threonine kinase 39 [Source:MGI Symbol;Acc:MGI:1858416]	GO:0000166(nucleotide binding);GO:0000187(activation of MAPK activity);GO:0004672(protein kinase activity);GO:0004674(protein serine/threonine kinase activity);GO:0005515(protein binding);GO:0005524(ATP binding);GO:0005634(nucleus);GO:0005654(nucleoplasm);GO:0005737(cytoplasm);GO:0005829(cytosol);GO:0005856(cytoskeleton);GO:0006468(protein phosphorylation);GO:0008217(regulation of blood pressure)…	NA	K08835	EC:2.7.11.1
1	ENSMUSG00000058427	Cxcl2	1.29273	0.77369	0.740589	0.355	0.122	3.06023e-27	7.85103e-23	chemokine (C-X-C motif) ligand 2 [Source:MGI Symbol;Acc:MGI:1340094]	GO:0001975(response to amphetamine);GO:0002237(response to molecule of bacterial origin);GO:0005125(cytokine activity);GO:0005576(extracellular region);GO:0005615(extracellular space);GO:0005623(cell);GO:0006935(chemotaxis);GO:0006952(defense response);GO:0006954(inflammatory response);GO:0006955(immune response);GO:0007204(positive regulation of cytosolic calcium ion concentration);GO:0008009(ch…	04060(Cytokine-cytokine receptor interaction);04062(Chemokine signaling pathway);04064(NF-kappa B signaling pathway);04621(NOD-like receptor signaling pathway);04657(IL-17 signaling pathway);04668(TNF signaling pathway);05132(Salmonella infection);05134(Legionellosis);05167(Kaposi sarcoma-associated herpesvirus infection)	K05505	NA
1	ENSMUSG00000025017	Pik3ap1	0.411437	0.362837	0.181348	0.359	0.145	4.07773e-27	1.04614e-22	phosphoinositide-3-kinase adaptor protein 1 [Source:MGI Symbol;Acc:MGI:1933177]	GO:0005515(protein binding);GO:0005737(cytoplasm);GO:0005829(cytosol);GO:0005886(plasma membrane);GO:0014068(positive regulation of phosphatidylinositol 3-kinase signaling);GO:0016020(membrane);GO:0034134(toll-like receptor 2 signaling pathway);GO:0034142(toll-like receptor 4 signaling pathway);GO:0034154(toll-like receptor 7 signaling pathway);GO:0034162(toll-like receptor 9 signaling pathway);G…	04151(PI3K-Akt signaling pathway);04662(B cell receptor signaling pathway)	K12230	NA
1	ENSMUSG00000002963	Pnkp	1.74998	1.31415	0.413206	0.696	0.618	4.6025e-27	1.18077e-22	polynucleotide kinase 3'- phosphatase [Source:MGI Symbol;Acc:MGI:1891698]	GO:0005515(protein binding);GO:0005634(nucleus);GO:0005730(nucleolus);GO:0005739(mitochondrion);GO:0006281(DNA repair);GO:0006979(response to oxidative stress);GO:0010836(negative regulation of protein ADP-ribosylation);GO:0016301(kinase activity);GO:0016310(phosphorylation);GO:0016311(dephosphorylation);GO:0032212(positive regulation of telomere maintenance via telomerase);GO:0042769(DNA damage …	NA	K08073	2.7.1.78;EC:3.1.3.32
1	ENSMUSG00000050989	Selenon	0.477894	0.375128	0.349308	0.355	0.14	4.72461e-27	1.2121e-22	selenoprotein N [Source:MGI Symbol;Acc:MGI:2151208]	GO:0003016(respiratory system process);GO:0003674(molecular_function);GO:0005509(calcium ion binding);GO:0005783(endoplasmic reticulum);GO:0005789(endoplasmic reticulum membrane);GO:0007005(mitochondrion organization);GO:0014816(skeletal muscle satellite cell differentiation);GO:0014834(skeletal muscle satellite cell maintenance involved in skeletal muscle regeneration);GO:0014858(positive regula…	NA	K19874	NA
1	ENSMUSG00000116380	Gm39556	0.361151	0.293479	0.299345	0.304	0.088	4.88609e-27	1.25353e-22	predicted gene, 39556 [Source:MGI Symbol;Acc:MGI:5622441]	NA	NA	NA	NA
1	ENSMUSG00000025161	Slc16a3	1.1848	0.866595	0.451218	0.62	0.432	5.82245e-27	1.49375e-22	solute carrier family 16 (monocarboxylic acid transporters), member 3 [Source:MGI Symbol;Acc:MGI:1933438]	GO:0005886(plasma membrane);GO:0005887(integral component of plasma membrane);GO:0008028(monocarboxylic acid transmembrane transporter activity);GO:0015129(lactate transmembrane transporter activity);GO:0015293(symporter activity);GO:0015718(monocarboxylic acid transport);GO:0016020(membrane);GO:0016021(integral component of membrane);GO:0031965(nuclear membrane);GO:0035873(lactate transmembrane …	05230(Central carbon metabolism in cancer)	K08180	NA
1	ENSMUSG00000032776	Mctp2	0.200459	0.174992	0.196015	0.201	0.037	6.95123e-27	1.78334e-22	multiple C2 domains, transmembrane 2 [Source:MGI Symbol;Acc:MGI:2685335]	GO:0005509(calcium ion binding);GO:0005654(nucleoplasm);GO:0005829(cytosol);GO:0007275(multicellular organism development);GO:0016020(membrane);GO:0016021(integral component of membrane);GO:0030672(synaptic vesicle membrane)	NA	NA	NA
1	ENSMUSG00000084796	Mir142hg	0.72836	0.538385	0.436014	0.417	0.222	9.03553e-27	2.31807e-22	Mir142 host gene (non-protein coding) [Source:MGI Symbol;Acc:MGI:1925841]	NA	NA	NA	NA
1	ENSMUSG00000026883	Dab2ip	0.138078	0.123864	0.156725	0.17	0.023	1.13569e-26	2.91362e-22	disabled 2 interacting protein [Source:MGI Symbol;Acc:MGI:1916851]	GO:0000122(negative regulation of transcription by RNA polymerase II);GO:0000185(activation of MAPKKK activity);GO:0001525(angiogenesis);GO:0001933(negative regulation of protein phosphorylation);GO:0002376(immune system process);GO:0005096(GTPase activator activity);GO:0005123(death receptor binding);GO:0005515(protein binding);GO:0005737(cytoplasm);GO:0005886(plasma membrane);GO:0006915(apoptot…	04210(Apoptosis);04668(TNF signaling pathway)	K19901	NA
1	ENSMUSG00000032540	Abhd5	0.690107	0.546592	0.336356	0.45	0.305	1.14917e-26	2.94821e-22	abhydrolase domain containing 5 [Source:MGI Symbol;Acc:MGI:1914719]	GO:0003841(1-acylglycerol-3-phosphate O-acyltransferase activity);GO:0005515(protein binding);GO:0005737(cytoplasm);GO:0005811(lipid droplet);GO:0005829(cytosol);GO:0006508(proteolysis);GO:0006629(lipid metabolic process);GO:0006631(fatty acid metabolic process);GO:0006654(phosphatidic acid biosynthetic process);GO:0008233(peptidase activity);GO:0008654(phospholipid biosynthetic process);GO:00108…	04923(Regulation of lipolysis in adipocytes)	K13699	EC:2.3.1.51
1	ENSMUSG00000023809	Rps6ka2	0.172938	0.15108	0.194937	0.16	0.023	1.17337e-26	3.01029e-22	ribosomal protein S6 kinase, polypeptide 2 [Source:MGI Symbol;Acc:MGI:1342290]	GO:0000166(nucleotide binding);GO:0000287(magnesium ion binding);GO:0001556(oocyte maturation);GO:0002035(brain renin-angiotensin system);GO:0004672(protein kinase activity);GO:0004674(protein serine/threonine kinase activity);GO:0004711(ribosomal protein S6 kinase activity);GO:0004712(protein serine/threonine/tyrosine kinase activity);GO:0005515(protein binding);GO:0005524(ATP binding);GO:000563…	04010(MAPK signaling pathway);04114(Oocyte meiosis);04150(mTOR signaling pathway);04714(Thermogenesis);04720(Long-term potentiation);04722(Neurotrophin signaling pathway);04914(Progesterone-mediated oocyte maturation);04931(Insulin resistance)	K04373	EC:2.7.11.1
1	ENSMUSG00000049999	Ppp1r3d	0.277503	0.23096	0.264861	0.236	0.052	1.18994e-26	3.05279e-22	protein phosphatase 1, regulatory subunit 3D [Source:MGI Symbol;Acc:MGI:1917664]	GO:0004721(phosphoprotein phosphatase activity);GO:0005515(protein binding);GO:0005975(carbohydrate metabolic process);GO:0005977(glycogen metabolic process);GO:0005979(regulation of glycogen biosynthetic process);GO:0005981(regulation of glycogen catabolic process);GO:0006470(protein dephosphorylation);GO:0019899(enzyme binding);GO:0042587(glycogen granule);GO:0043231(intracellular membrane-boun…	04910(Insulin signaling pathway);04931(Insulin resistance)	K07189	NA
1	ENSMUSG00000029086	Prom1	0.150395	0.132851	0.178952	0.148	0.014	1.50424e-26	3.85913e-22	prominin 1 [Source:MGI Symbol;Acc:MGI:1100886]	GO:0005783(endoplasmic reticulum);GO:0005793(endoplasmic reticulum-Golgi intermediate compartment);GO:0005886(plasma membrane);GO:0009986(cell surface);GO:0016020(membrane);GO:0016021(integral component of membrane);GO:0042622(photoreceptor outer segment membrane);GO:0042805(actinin binding);GO:0045296(cadherin binding);GO:0045494(photoreceptor cell maintenance);GO:0060042(retina morphogenesis in…	05202(Transcriptional misregulation in cancer)	K06532	NA
1	ENSMUSG00000038612	Mcl1	7.65121	6.27748	0.285502	0.928	0.979	1.52443e-26	3.91093e-22	myeloid cell leukemia sequence 1 [Source:MGI Symbol;Acc:MGI:101769]	GO:0005515(protein binding);GO:0005634(nucleus);GO:0005654(nucleoplasm);GO:0005737(cytoplasm);GO:0005739(mitochondrion);GO:0005741(mitochondrial outer membrane);GO:0005829(cytosol);GO:0006915(apoptotic process);GO:0007275(multicellular organism development);GO:0008630(intrinsic apoptotic signaling pathway in response to DNA damage);GO:0010507(negative regulation of autophagy);GO:0016020(membrane)…	04151(PI3K-Akt signaling pathway);04210(Apoptosis);04630(Jak-STAT signaling pathway);05206(MicroRNAs in cancer)	K02539	NA
1	ENSMUSG00000034731	Dgkh	0.535049	0.408862	0.388054	0.349	0.122	1.82586e-26	4.68425e-22	diacylglycerol kinase, eta [Source:MGI Symbol;Acc:MGI:2444188]	GO:0000166(nucleotide binding);GO:0003951(NAD+ kinase activity);GO:0004143(diacylglycerol kinase activity);GO:0005515(protein binding);GO:0005524(ATP binding);GO:0005737(cytoplasm);GO:0005768(endosome);GO:0007165(signal transduction);GO:0007205(protein kinase C-activating G protein-coupled receptor signaling pathway);GO:0016301(kinase activity);GO:0016310(phosphorylation);GO:0016740(transferase a…	00561(Glycerolipid metabolism);00564(Glycerophospholipid metabolism);04070(Phosphatidylinositol signaling system);04072(Phospholipase D signaling pathway);05231(Choline metabolism in cancer)	K00901	EC:2.7.1.107
1	ENSMUSG00000026395	Ptprc	11.0546	9.53354	0.213566	0.965	0.991	2.15341e-26	5.52457e-22	protein tyrosine phosphatase, receptor type, C [Source:MGI Symbol;Acc:MGI:97810]	GO:0000187(activation of MAPK activity);GO:0001779(natural killer cell differentiation);GO:0001915(negative regulation of T cell mediated cytotoxicity);GO:0001916(positive regulation of T cell mediated cytotoxicity);GO:0001960(negative regulation of cytokine-mediated signaling pathway);GO:0002244(hematopoietic progenitor cell differentiation);GO:0002378(immunoglobulin biosynthetic process);GO:000…	04514(Cell adhesion molecules (CAMs));04660(T cell receptor signaling pathway);04666(Fc gamma R-mediated phagocytosis);05340(Primary immunodeficiency)	K06478	EC:3.1.3.48
1	ENSMUSG00000000804	Usp32	0.71577	0.550688	0.378261	0.503	0.252	3.17277e-26	8.13973e-22	ubiquitin specific peptidase 32 [Source:MGI Symbol;Acc:MGI:2144475]	GO:0004843(thiol-dependent ubiquitin-specific protease activity);GO:0005509(calcium ion binding);GO:0005794(Golgi apparatus);GO:0005829(cytosol);GO:0006508(proteolysis);GO:0006511(ubiquitin-dependent protein catabolic process);GO:0016579(protein deubiquitination);GO:0036459(thiol-dependent ubiquitinyl hydrolase activity)	NA	K11837	EC:3.4.19.12
1	ENSMUSG00000062604	Srpk2	1.42171	1.02387	0.473598	0.674	0.481	4.13955e-26	1.062e-21	serine/arginine-rich protein specific kinase 2 [Source:MGI Symbol;Acc:MGI:1201408]	GO:0000245(spliceosomal complex assembly);GO:0000287(magnesium ion binding);GO:0004672(protein kinase activity);GO:0004674(protein serine/threonine kinase activity);GO:0005524(ATP binding);GO:0005634(nucleus);GO:0005654(nucleoplasm);GO:0005730(nucleolus);GO:0005737(cytoplasm);GO:0005829(cytosol);GO:0006468(protein phosphorylation);GO:0008284(positive regulation of cell population proliferation);G…	NA	NA	NA
1	ENSMUSG00000078122	F630028O10Rik	1.54607	1.06873	0.532699	0.641	0.444	4.59799e-26	1.17961e-21	RIKEN cDNA F630028O10 gene [Source:MGI Symbol;Acc:MGI:3641813]	NA	NA	NA	NA
1	ENSMUSG00000034312	Iqsec1	0.571757	0.45373	0.333568	0.452	0.193	4.85798e-26	1.24632e-21	IQ motif and Sec7 domain 1 [Source:MGI Symbol;Acc:MGI:1196356]	GO:0005085(guanyl-nucleotide exchange factor activity);GO:0005086(ARF guanyl-nucleotide exchange factor activity);GO:0005515(protein binding);GO:0005634(nucleus);GO:0005730(nucleolus);GO:0005737(cytoplasm);GO:0008289(lipid binding);GO:0019901(protein kinase binding);GO:0030036(actin cytoskeleton organization);GO:0032012(regulation of ARF protein signal transduction);GO:0043231(intracellular membr…	04144(Endocytosis)	K12495	NA
1	ENSMUSG00000008393	Carhsp1	0.580742	0.46663	0.315618	0.446	0.252	7.03341e-26	1.80442e-21	calcium regulated heat stable protein 1 [Source:MGI Symbol;Acc:MGI:1196368]	GO:0000177(cytoplasmic exosome (RNase complex));GO:0000932(P-body);GO:0003676(nucleic acid binding);GO:0003723(RNA binding);GO:0003730(mRNA 3'-UTR binding);GO:0005515(protein binding);GO:0005737(cytoplasm);GO:0005829(cytosol);GO:0043186(P granule);GO:0043488(regulation of mRNA stability)	NA	NA	NA
1	ENSMUSG00000020407	Upp1	0.218182	0.183419	0.250387	0.164	0.021	1.07505e-25	2.75803e-21	uridine phosphorylase 1 [Source:MGI Symbol;Acc:MGI:1097668]	GO:0003824(catalytic activity);GO:0004850(uridine phosphorylase activity);GO:0005634(nucleus);GO:0005654(nucleoplasm);GO:0005737(cytoplasm);GO:0006218(uridine catabolic process);GO:0006220(pyrimidine nucleotide metabolic process);GO:0009116(nucleoside metabolic process);GO:0009166(nucleotide catabolic process);GO:0016740(transferase activity);GO:0016757(transferase activity, transferring glycosyl…	00240(Pyrimidine metabolism);00983(Drug metabolism - other enzymes)	K00757	EC:2.4.2.3
1	ENSMUSG00000023393	Slc17a9	0.229138	0.193892	0.240962	0.201	0.045	1.27779e-25	3.27816e-21	solute carrier family 17, member 9 [Source:MGI Symbol;Acc:MGI:1919107]	GO:0005215(transporter activity);GO:0006887(exocytosis);GO:0016020(membrane);GO:0016021(integral component of membrane);GO:0055085(transmembrane transport)	NA	K12303	NA
1	ENSMUSG00000001995	Sipa1l2	0.330715	0.277301	0.254133	0.228	0.118	1.3162e-25	3.3767e-21	signal-induced proliferation-associated 1 like 2 [Source:MGI Symbol;Acc:MGI:2676970]	GO:0003674(molecular_function);GO:0005096(GTPase activator activity);GO:0005515(protein binding);GO:0005575(cellular_component);GO:0008150(biological_process);GO:0043547(positive regulation of GTPase activity);GO:0051056(regulation of small GTPase mediated signal transduction)	04015(Rap1 signaling pathway)	K17702	NA
1	ENSMUSG00000008475	Arpc5	7.59445	6.29942	0.269727	0.926	0.967	1.42323e-25	3.6513e-21	actin related protein 2/3 complex, subunit 5 [Source:MGI Symbol;Acc:MGI:1915021]	GO:0003779(actin binding);GO:0005200(structural constituent of cytoskeleton);GO:0005634(nucleus);GO:0005737(cytoplasm);GO:0005768(endosome);GO:0005856(cytoskeleton);GO:0005885(Arp2/3 protein complex);GO:0014909(smooth muscle cell migration);GO:0015629(actin cytoskeleton);GO:0016477(cell migration);GO:0021769(orbitofrontal cortex development);GO:0030011(maintenance of cell polarity);GO:0030027(lam…	04144(Endocytosis);04666(Fc gamma R-mediated phagocytosis);04810(Regulation of actin cytoskeleton);05100(Bacterial invasion of epithelial cells);05132(Salmonella infection)	K05754	NA
1	ENSMUSG00000074063	Osgin1	0.34298	0.278522	0.300333	0.287	0.088	2.27752e-25	5.84298e-21	oxidative stress induced growth inhibitor 1 [Source:MGI Symbol;Acc:MGI:1919089]	GO:0005575(cellular_component);GO:0008083(growth factor activity);GO:0010469(regulation of signaling receptor activity);GO:0030308(negative regulation of cell growth);GO:0043065(positive regulation of apoptotic process)	NA	NA	NA
1	ENSMUSG00000002233	Rhoc	0.100717	0.0920204	0.130276	0.123	0.008	2.40035e-25	6.1581e-21	ras homolog family member C [Source:MGI Symbol;Acc:MGI:106028]	GO:0000166(nucleotide binding);GO:0000281(mitotic cytokinesis);GO:0003924(GTPase activity);GO:0005515(protein binding);GO:0005525(GTP binding);GO:0005622(intracellular);GO:0005634(nucleus);GO:0005737(cytoplasm);GO:0005829(cytosol);GO:0005886(plasma membrane);GO:0005938(cell cortex);GO:0007015(actin filament organization);GO:0007264(small GTPase mediated signal transduction);GO:0007266(Rho protein…	NA	K07857	NA
1	ENSMUSG00000078763	Slfn1	3.43282	2.38032	0.528239	0.823	0.657	2.677e-25	6.86785e-21	schlafen 1 [Source:MGI Symbol;Acc:MGI:1313259]	GO:0000122(negative regulation of transcription by RNA polymerase II);GO:0001933(negative regulation of protein phosphorylation);GO:0005515(protein binding);GO:0005524(ATP binding);GO:0005634(nucleus);GO:0005737(cytoplasm);GO:0007050(cell cycle arrest);GO:0008285(negative regulation of cell population proliferation);GO:0042130(negative regulation of T cell proliferation);GO:1900477(negative regul…	NA	NA	NA
1	ENSMUSG00000093973	Mrgpra2a	0.124096	0.111706	0.151754	0.14	0.014	3.00827e-25	7.7177e-21	MAS-related GPR, member A2A [Source:MGI Symbol;Acc:MGI:3821888]	GO:0004930(G protein-coupled receptor activity);GO:0005575(cellular_component);GO:0007165(signal transduction);GO:0007186(G protein-coupled receptor signaling pathway);GO:0016020(membrane);GO:0016021(integral component of membrane)	NA	K08396	NA
1	ENSMUSG00000000290	Itgb2	4.47588	3.57522	0.32414	0.895	0.929	4.26349e-25	1.0938e-20	integrin beta 2 [Source:MGI Symbol;Acc:MGI:96611]	GO:0002523(leukocyte migration involved in inflammatory response);GO:0005886(plasma membrane);GO:0007155(cell adhesion);GO:0007159(leukocyte cell-cell adhesion);GO:0007160(cell-matrix adhesion);GO:0007229(integrin-mediated signaling pathway);GO:0007568(aging);GO:0008305(integrin complex);GO:0009986(cell surface);GO:0016020(membrane);GO:0016021(integral component of membrane);GO:0030101(natural ki…	04015(Rap1 signaling pathway);04145(Phagosome);04390(Hippo signaling pathway);04514(Cell adhesion molecules (CAMs));04610(Complement and coagulation cascades);04650(Natural killer cell mediated cytotoxicity);04670(Leukocyte transendothelial migration);04810(Regulation of actin cytoskeleton);05133(Pertussis);05134(Legionellosis);05140(Leishmaniasis);05144(Malaria);05146(Amoebiasis);05150(Staphyloc…	K06464	NA
1	ENSMUSG00000117485	AC132455.2	0.154128	0.133948	0.202448	0.105	0.004	5.68792e-25	1.45924e-20	novel transcript	NA	NA	NA	NA
1	ENSMUSG00000053560	Ier2	5.46243	4.18667	0.383739	0.897	0.916	6.46503e-25	1.6586e-20	immediate early response 2 [Source:MGI Symbol;Acc:MGI:104815]	GO:0000977(RNA polymerase II regulatory region sequence-specific DNA binding);GO:0001228(DNA-binding transcription activator activity, RNA polymerase II-specific);GO:0003677(DNA binding);GO:0005634(nucleus);GO:0005654(nucleoplasm);GO:0005737(cytoplasm);GO:0030182(neuron differentiation);GO:0045944(positive regulation of transcription by RNA polymerase II);GO:0048870(cell motility);GO:0071774(resp…	NA	NA	NA
1	ENSMUSG00000042417	Ccno	0.214245	0.18044	0.247743	0.162	0.022	7.12217e-25	1.82719e-20	cyclin O [Source:MGI Symbol;Acc:MGI:2145534]	GO:0000079(regulation of cyclin-dependent protein serine/threonine kinase activity);GO:0000278(mitotic cell cycle);GO:0000307(cyclin-dependent protein kinase holoenzyme complex);GO:0004672(protein kinase activity);GO:0005634(nucleus);GO:0005737(cytoplasm);GO:0006468(protein phosphorylation);GO:0007049(cell cycle);GO:0007088(regulation of mitotic nuclear division);GO:0008284(positive regulation of…	NA	K10861	EC:3.2.2.-
1	ENSMUSG00000022747	St3gal6	0.209786	0.177381	0.242064	0.158	0.025	7.60368e-25	1.95072e-20	ST3 beta-galactoside alpha-2,3-sialyltransferase 6 [Source:MGI Symbol;Acc:MGI:1888707]	GO:0000139(Golgi membrane);GO:0005575(cellular_component);GO:0005794(Golgi apparatus);GO:0006464(cellular protein modification process);GO:0006486(protein glycosylation);GO:0006664(glycolipid metabolic process);GO:0008373(sialyltransferase activity);GO:0009247(glycolipid biosynthetic process);GO:0009311(oligosaccharide metabolic process);GO:0016020(membrane);GO:0016021(integral component of membr…	00601(Glycosphingolipid biosynthesis - lacto and neolacto series)	K03792	EC:2.4.99.6
1	ENSMUSG00000086564	Cd101	0.25042	0.21461	0.222632	0.257	0.07	1.13816e-24	2.91994e-20	CD101 antigen [Source:MGI Symbol;Acc:MGI:2685862]	GO:0002763(positive regulation of myeloid leukocyte differentiation);GO:0003674(molecular_function);GO:0016020(membrane);GO:0016021(integral component of membrane)	NA	K06522	NA
1	ENSMUSG00000064267	Hvcn1	0.369523	0.30561	0.273974	0.308	0.145	2.54105e-24	6.51905e-20	hydrogen voltage-gated channel 1 [Source:MGI Symbol;Acc:MGI:1921346]	GO:0005216(ion channel activity);GO:0005244(voltage-gated ion channel activity);GO:0005886(plasma membrane);GO:0005887(integral component of plasma membrane);GO:0006811(ion transport);GO:0009268(response to pH);GO:0010043(response to zinc ion);GO:0016020(membrane);GO:0016021(integral component of membrane);GO:0022843(voltage-gated cation channel activity);GO:0030171(voltage-gated proton channel a…	NA	K22644	NA
1	ENSMUSG00000044447	Dock5	0.639635	0.50445	0.342538	0.466	0.22	3.00581e-24	7.71141e-20	dedicator of cytokinesis 5 [Source:MGI Symbol;Acc:MGI:2652871]	GO:0005085(guanyl-nucleotide exchange factor activity);GO:0005515(protein binding);GO:0005737(cytoplasm);GO:0005829(cytosol);GO:0005886(plasma membrane);GO:0007264(small GTPase mediated signal transduction);GO:0010634(positive regulation of epithelial cell migration);GO:0016020(membrane);GO:1900026(positive regulation of substrate adhesion-dependent cell spreading);GO:1904694(negative regulation …	NA	K17707	NA
1	ENSMUSG00000097113	Gm19705	0.117668	0.106105	0.149231	0.127	0.011	3.89309e-24	9.98773e-20	predicted gene, 19705 [Source:MGI Symbol;Acc:MGI:5011890]	NA	NA	NA	NA
1	ENSMUSG00000030747	Dgat2	0.293215	0.243388	0.268702	0.255	0.071	3.97767e-24	1.02047e-19	diacylglycerol O-acyltransferase 2 [Source:MGI Symbol;Acc:MGI:1915050]	GO:0003846(2-acylglycerol O-acyltransferase activity);GO:0004144(diacylglycerol O-acyltransferase activity);GO:0005737(cytoplasm);GO:0005739(mitochondrion);GO:0005783(endoplasmic reticulum);GO:0005789(endoplasmic reticulum membrane);GO:0005811(lipid droplet);GO:0006071(glycerol metabolic process);GO:0006629(lipid metabolic process);GO:0010867(positive regulation of triglyceride biosynthetic proce…	00561(Glycerolipid metabolism);04975(Fat digestion and absorption)	K11160	2.3.1.75;EC:2.3.1.20
1	ENSMUSG00000047714	Ppp1r2	1.28204	1.01613	0.335354	0.661	0.553	4.05581e-24	1.04052e-19	protein phosphatase 1, regulatory inhibitor subunit 2 [Source:MGI Symbol;Acc:MGI:1914099]	GO:0004864(protein phosphatase inhibitor activity);GO:0005737(cytoplasm);GO:0005975(carbohydrate metabolic process);GO:0005977(glycogen metabolic process);GO:0009966(regulation of signal transduction);GO:0019904(protein domain specific binding);GO:0030426(growth cone);GO:0032091(negative regulation of protein binding);GO:0032515(negative regulation of phosphoprotein phosphatase activity);GO:00431…	NA	K16833	NA
1	ENSMUSG00000024948	Map4k2	0.802082	0.607214	0.401544	0.53	0.276	4.31706e-24	1.10754e-19	mitogen-activated protein kinase kinase kinase kinase 2 [Source:MGI Symbol;Acc:MGI:1346883]	GO:0000139(Golgi membrane);GO:0000166(nucleotide binding);GO:0000185(activation of MAPKKK activity);GO:0002376(immune system process);GO:0004672(protein kinase activity);GO:0004674(protein serine/threonine kinase activity);GO:0005524(ATP binding);GO:0005737(cytoplasm);GO:0005794(Golgi apparatus);GO:0005886(plasma membrane);GO:0006468(protein phosphorylation);GO:0006903(vesicle targeting);GO:00072…	04010(MAPK signaling pathway)	K04414	EC:2.7.11.1
1	ENSMUSG00000003865	Gys1	0.306645	0.253738	0.273234	0.261	0.094	4.36416e-24	1.11963e-19	glycogen synthase 1, muscle [Source:MGI Symbol;Acc:MGI:101805]	GO:0003824(catalytic activity);GO:0004373(glycogen (starch) synthase activity);GO:0005515(protein binding);GO:0005536(glucose binding);GO:0005737(cytoplasm);GO:0005977(glycogen metabolic process);GO:0005978(glycogen biosynthetic process);GO:0007507(heart development);GO:0008152(metabolic process);GO:0016234(inclusion body);GO:0016740(transferase activity);GO:0016757(transferase activity, transfer…	00500(Starch and sucrose metabolism);04151(PI3K-Akt signaling pathway);04152(AMPK signaling pathway);04910(Insulin signaling pathway);04922(Glucagon signaling pathway);04931(Insulin resistance)	K00693	EC:2.4.1.11
1	ENSMUSG00000097779	4833407H14Rik	0.26185	0.218729	0.259595	0.218	0.05	5.19625e-24	1.3331e-19	RIKEN cDNA 4833407H14 gene [Source:MGI Symbol;Acc:MGI:1921149]	NA	NA	NA	NA
1	ENSMUSG00000050966	Lin28a	0.120723	0.109602	0.139421	0.158	0.021	5.39026e-24	1.38287e-19	lin-28 homolog A (C. elegans) [Source:MGI Symbol;Acc:MGI:1890546]	GO:0000932(P-body);GO:0002151(G-quadruplex RNA binding);GO:0003676(nucleic acid binding);GO:0003723(RNA binding);GO:0003729(mRNA binding);GO:0005515(protein binding);GO:0005634(nucleus);GO:0005730(nucleolus);GO:0005737(cytoplasm);GO:0005783(endoplasmic reticulum);GO:0005791(rough endoplasmic reticulum);GO:0005844(polysome);GO:0007281(germ cell development);GO:0008270(zinc ion binding);GO:0010494(…	NA	K18754	NA
1	ENSMUSG00000037706	Cd81	0.224	0.191589	0.22548	0.216	0.052	6.33511e-24	1.62527e-19	CD81 antigen [Source:MGI Symbol;Acc:MGI:1096398]	GO:0000187(activation of MAPK activity);GO:0001618(virus receptor activity);GO:0001771(immunological synapse formation);GO:0001772(immunological synapse);GO:0002250(adaptive immune response);GO:0002376(immune system process);GO:0002455(humoral immune response mediated by circulating immunoglobulin);GO:0002863(positive regulation of inflammatory response to antigenic stimulus);GO:0005178(integrin …	04662(B cell receptor signaling pathway);05144(Malaria);05160(Hepatitis C)	K06508	NA
1	ENSMUSG00000020390	Ube2b	2.27049	1.76151	0.366192	0.795	0.76	7.78846e-24	1.99813e-19	ubiquitin-conjugating enzyme E2B [Source:MGI Symbol;Acc:MGI:102944]	GO:0000166(nucleotide binding);GO:0000209(protein polyubiquitination);GO:0000785(chromatin);GO:0000790(nuclear chromatin);GO:0001701(in utero embryonic development);GO:0001741(XY body);GO:0004842(ubiquitin-protein transferase activity);GO:0005515(protein binding);GO:0005524(ATP binding);GO:0005634(nucleus);GO:0005657(replication fork);GO:0005737(cytoplasm);GO:0005886(plasma membrane);GO:0006281(D…	04120(Ubiquitin mediated proteolysis)	K10574	EC:2.3.2.23
1	ENSMUSG00000113035	5830428M24Rik	0.196509	0.169625	0.212243	0.187	0.034	8.81412e-24	2.26126e-19	RIKEN cDNA 5830428M24 gene [Source:MGI Symbol;Acc:MGI:1923312]	NA	NA	NA	NA
1	ENSMUSG00000040061	Plcb2	0.652587	0.501242	0.380664	0.423	0.227	9.05474e-24	2.32299e-19	phospholipase C, beta 2 [Source:MGI Symbol;Acc:MGI:107465]	GO:0001580(detection of chemical stimulus involved in sensory perception of bitter taste);GO:0004435(phosphatidylinositol phospholipase C activity);GO:0004629(phospholipase C activity);GO:0005509(calcium ion binding);GO:0005543(phospholipid binding);GO:0005737(cytoplasm);GO:0005794(Golgi apparatus);GO:0005829(cytosol);GO:0005886(plasma membrane);GO:0006629(lipid metabolic process);GO:0007165(sign…	00562(Inositol phosphate metabolism);04015(Rap1 signaling pathway);04020(Calcium signaling pathway);04022(cGMP-PKG signaling pathway);04062(Chemokine signaling pathway);04070(Phosphatidylinositol signaling system);04071(Sphingolipid signaling pathway);04072(Phospholipase D signaling pathway);04261(Adrenergic signaling in cardiomyocytes);04270(Vascular smooth muscle contraction);04310(Wnt signalin…	K05858	EC:3.1.4.11
1	ENSMUSG00000044986	Tst	0.163034	0.144446	0.174644	0.199	0.041	9.12649e-24	2.3414e-19	thiosulfate sulfurtransferase, mitochondrial [Source:MGI Symbol;Acc:MGI:98852]	GO:0003723(RNA binding);GO:0004792(thiosulfate sulfurtransferase activity);GO:0005739(mitochondrion);GO:0005743(mitochondrial inner membrane);GO:0005759(mitochondrial matrix);GO:0008097(5S rRNA binding);GO:0016740(transferase activity);GO:0030855(epithelial cell differentiation);GO:0035928(rRNA import into mitochondrion);GO:0051029(rRNA transport)	00270(Cysteine and methionine metabolism);00920(Sulfur metabolism);04122(Sulfur relay system)	K01011	2.8.1.2;EC:2.8.1.1
1	ENSMUSG00000032420	Nt5e	0.158251	0.138217	0.195283	0.125	0.015	9.8241e-24	2.52037e-19	5' nucleotidase, ecto [Source:MGI Symbol;Acc:MGI:99782]	GO:0000166(nucleotide binding);GO:0005654(nucleoplasm);GO:0005829(cytosol);GO:0005886(plasma membrane);GO:0006196(AMP catabolic process);GO:0007159(leukocyte cell-cell adhesion);GO:0008198(ferrous iron binding);GO:0008253(5'-nucleotidase activity);GO:0009166(nucleotide catabolic process);GO:0009986(cell surface);GO:0016020(membrane);GO:0016021(integral component of membrane);GO:0016311(dephosphor…	00230(Purine metabolism);00240(Pyrimidine metabolism);00760(Nicotinate and nicotinamide metabolism)	NA	NA
1	ENSMUSG00000071637	Cebpd	3.26677	2.43956	0.421245	0.836	0.806	9.82554e-24	2.52074e-19	CCAAT/enhancer binding protein (C/EBP), delta [Source:MGI Symbol;Acc:MGI:103573]	GO:0000978(RNA polymerase II proximal promoter sequence-specific DNA binding);GO:0001228(DNA-binding transcription activator activity, RNA polymerase II-specific);GO:0002244(hematopoietic progenitor cell differentiation);GO:0003677(DNA binding);GO:0003700(DNA-binding transcription factor activity);GO:0005515(protein binding);GO:0005634(nucleus);GO:0005654(nucleoplasm);GO:0006355(regulation of tra…	NA	K10050	NA
1	ENSMUSG00000024190	Dusp1	7.44581	4.83367	0.623309	0.873	0.847	1.13664e-23	2.91604e-19	dual specificity phosphatase 1 [Source:MGI Symbol;Acc:MGI:105120]	GO:0000188(inactivation of MAPK activity);GO:0004721(phosphoprotein phosphatase activity);GO:0004722(protein serine/threonine phosphatase activity);GO:0004725(protein tyrosine phosphatase activity);GO:0005634(nucleus);GO:0005737(cytoplasm);GO:0006470(protein dephosphorylation);GO:0007049(cell cycle);GO:0007162(negative regulation of cell adhesion);GO:0008138(protein tyrosine/serine/threonine phos…	04010(MAPK signaling pathway);04726(Serotonergic synapse);05418(Fluid shear stress and atherosclerosis)	K21278	3.1.3.48;EC:3.1.3.16
1	ENSMUSG00000058755	Osm	1.42167	0.970342	0.551024	0.575	0.354	1.30169e-23	3.33948e-19	oncostatin M [Source:MGI Symbol;Acc:MGI:104749]	GO:0005125(cytokine activity);GO:0005147(oncostatin-M receptor binding);GO:0005576(extracellular region);GO:0005615(extracellular space);GO:0006955(immune response);GO:0007260(tyrosine phosphorylation of STAT protein);GO:0007422(peripheral nervous system development);GO:0008083(growth factor activity);GO:0008284(positive regulation of cell population proliferation);GO:0009408(response to heat);GO…	04060(Cytokine-cytokine receptor interaction);04151(PI3K-Akt signaling pathway);04630(Jak-STAT signaling pathway)	K05418	NA
1	ENSMUSG00000026357	Rgs18	0.965829	0.770841	0.325335	0.567	0.405	1.38879e-23	3.56295e-19	regulator of G-protein signaling 18 [Source:MGI Symbol;Acc:MGI:1927498]	GO:0005096(GTPase activator activity);GO:0005737(cytoplasm);GO:0007186(G protein-coupled receptor signaling pathway);GO:0008277(regulation of G protein-coupled receptor signaling pathway);GO:0009968(negative regulation of signal transduction);GO:0043547(positive regulation of GTPase activity)	NA	K16449	NA
1	ENSMUSG00000055013	Agap1	0.367672	0.300197	0.292507	0.314	0.114	1.7375e-23	4.45756e-19	ArfGAP with GTPase domain, ankyrin repeat and PH domain 1 [Source:MGI Symbol;Acc:MGI:2653690]	GO:0000166(nucleotide binding);GO:0003924(GTPase activity);GO:0005096(GTPase activator activity);GO:0005515(protein binding);GO:0005525(GTP binding);GO:0005543(phospholipid binding);GO:0005634(nucleus);GO:0005737(cytoplasm);GO:0005829(cytosol);GO:0007165(signal transduction);GO:0015031(protein transport);GO:0016020(membrane);GO:0043547(positive regulation of GTPase activity);GO:0046872(metal ion …	04144(Endocytosis)	K12491	NA
1	ENSMUSG00000037949	Ano10	0.333722	0.277976	0.263686	0.294	0.112	1.84224e-23	4.72627e-19	anoctamin 10 [Source:MGI Symbol;Acc:MGI:2143103]	GO:0005227(calcium activated cation channel activity);GO:0005229(intracellular calcium activated chloride channel activity);GO:0005886(plasma membrane);GO:0006812(cation transport);GO:0006821(chloride transport);GO:0016020(membrane);GO:0016021(integral component of membrane);GO:0034220(ion transmembrane transport)	NA	K19327	NA
1	ENSMUSG00000016756	Cmah	0.218026	0.184779	0.238693	0.175	0.029	2.00292e-23	5.1385e-19	cytidine monophospho-N-acetylneuraminic acid hydroxylase [Source:MGI Symbol;Acc:MGI:103227]	GO:0005737(cytoplasm);GO:0005783(endoplasmic reticulum);GO:0006054(N-acetylneuraminate metabolic process);GO:0016491(oxidoreductase activity);GO:0030338(CMP-N-acetylneuraminate monooxygenase activity);GO:0046381(CMP-N-acetylneuraminate metabolic process);GO:0046872(metal ion binding);GO:0051536(iron-sulfur cluster binding);GO:0051537(2 iron, 2 sulfur cluster binding);GO:0055114(oxidation-reductio…	00520(Amino sugar and nucleotide sugar metabolism)	K08080	EC:1.14.18.2
1	ENSMUSG00000058818	Pirb	3.89204	3.12891	0.314869	0.856	0.875	2.39362e-23	6.14083e-19	paired Ig-like receptor B [Source:MGI Symbol;Acc:MGI:894311]	GO:0001540(amyloid-beta binding);GO:0001782(B cell homeostasis);GO:0002250(adaptive immune response);GO:0002376(immune system process);GO:0005515(protein binding);GO:0005886(plasma membrane);GO:0007611(learning or memory);GO:0016020(membrane);GO:0016021(integral component of membrane);GO:0019221(cytokine-mediated signaling pathway);GO:0019724(B cell mediated immunity);GO:0035307(positive regulati…	04380(Osteoclast differentiation);04662(B cell receptor signaling pathway)	K06512	NA
1	ENSMUSG00000014077	Chp1	1.17747	0.936625	0.33015	0.616	0.515	2.94125e-23	7.54577e-19	calcineurin-like EF hand protein 1 [Source:MGI Symbol;Acc:MGI:1927185]	GO:0000139(Golgi membrane);GO:0001578(microtubule bundle formation);GO:0001933(negative regulation of protein phosphorylation);GO:0004860(protein kinase inhibitor activity);GO:0005215(transporter activity);GO:0005509(calcium ion binding);GO:0005634(nucleus);GO:0005737(cytoplasm);GO:0005783(endoplasmic reticulum);GO:0005793(endoplasmic reticulum-Golgi intermediate compartment);GO:0005829(cytosol);…	NA	K17610	NA
1	ENSMUSG00000030126	Tmcc1	5.30386	4.09797	0.372134	0.887	0.896	3.13396e-23	8.04017e-19	transmembrane and coiled coil domains 1 [Source:MGI Symbol;Acc:MGI:2442368]	GO:0005783(endoplasmic reticulum);GO:0005789(endoplasmic reticulum membrane);GO:0005791(rough endoplasmic reticulum);GO:0005829(cytosol);GO:0007029(endoplasmic reticulum organization);GO:0016020(membrane);GO:0016021(integral component of membrane);GO:0016197(endosomal transport);GO:0042803(protein homodimerization activity);GO:0046982(protein heterodimerization activity);GO:0051260(protein homool…	NA	NA	NA
1	ENSMUSG00000074604	Mgst2	0.620247	0.465253	0.414829	0.378	0.166	7.04929e-23	1.80849e-18	microsomal glutathione S-transferase 2 [Source:MGI Symbol;Acc:MGI:2448481]	GO:0004364(glutathione transferase activity);GO:0004464(leukotriene-C4 synthase activity);GO:0004602(glutathione peroxidase activity);GO:0005635(nuclear envelope);GO:0005737(cytoplasm);GO:0005783(endoplasmic reticulum);GO:0005886(plasma membrane);GO:0006629(lipid metabolic process);GO:0006691(leukotriene metabolic process);GO:0006750(glutathione biosynthetic process);GO:0008047(enzyme activator a…	00480(Glutathione metabolism);00980(Metabolism of xenobiotics by cytochrome P450);00982(Drug metabolism - cytochrome P450);00983(Drug metabolism - other enzymes);01524(Platinum drug resistance);05200(Pathways in cancer);05204(Chemical carcinogenesis);05225(Hepatocellular carcinoma);05418(Fluid shear stress and atherosclerosis)	K00799	EC:2.5.1.18
1	ENSMUSG00000034928	Rnf44	0.690775	0.557155	0.310138	0.435	0.292	7.58642e-23	1.94629e-18	ring finger protein 44 [Source:MGI Symbol;Acc:MGI:2145310]	GO:0046872(metal ion binding)	NA	K19041	EC:2.3.2.27
1	ENSMUSG00000020205	Phlda1	0.231581	0.201229	0.202678	0.222	0.055	1.00153e-22	2.56944e-18	pleckstrin homology like domain, family A, member 1 [Source:MGI Symbol;Acc:MGI:1096880]	GO:0005515(protein binding);GO:0005634(nucleus);GO:0005730(nucleolus);GO:0005737(cytoplasm);GO:0006915(apoptotic process);GO:0031410(cytoplasmic vesicle);GO:0043065(positive regulation of apoptotic process);GO:0045210(FasL biosynthetic process)	NA	NA	NA
1	ENSMUSG00000030798	Cd37	1.85129	1.3433	0.462751	0.727	0.579	1.09355e-22	2.80551e-18	CD37 antigen [Source:MGI Symbol;Acc:MGI:88330]	GO:0001772(immunological synapse);GO:0002639(positive regulation of immunoglobulin production);GO:0002920(regulation of humoral immune response);GO:0005887(integral component of plasma membrane);GO:0007166(cell surface receptor signaling pathway);GO:0008285(negative regulation of cell population proliferation);GO:0016020(membrane);GO:0016021(integral component of membrane);GO:0030886(negative reg…	04640(Hematopoietic cell lineage)	K06475	NA
1	ENSMUSG00000063193	Cd300lb	1.25173	0.934795	0.421205	0.616	0.448	1.1959e-22	3.06807e-18	CD300 molecule like family member B [Source:MGI Symbol;Acc:MGI:2685099]	GO:0016020(membrane);GO:0016021(integral component of membrane)	NA	K20395	NA
1	ENSMUSG00000030142	Clec4e	1.34261	0.963638	0.478478	0.612	0.361	1.5454e-22	3.96472e-18	C-type lectin domain family 4, member e [Source:MGI Symbol;Acc:MGI:1861232]	GO:0002221(pattern recognition receptor signaling pathway);GO:0002292(T cell differentiation involved in immune response);GO:0002376(immune system process);GO:0005509(calcium ion binding);GO:0005515(protein binding);GO:0006955(immune response);GO:0016020(membrane);GO:0016021(integral component of membrane);GO:0030246(carbohydrate binding);GO:0038023(signaling receptor activity);GO:0038094(Fc-gamm…	04625(C-type lectin receptor signaling pathway);05152(Tuberculosis)	K10059	NA
1	ENSMUSG00000037946	Fgd3	0.52652	0.439252	0.26144	0.388	0.243	1.61701e-22	4.14845e-18	FYVE, RhoGEF and PH domain containing 3 [Source:MGI Symbol;Acc:MGI:1353657]	GO:0005089(Rho guanyl-nucleotide exchange factor activity);GO:0035023(regulation of Rho protein signal transduction);GO:0046872(metal ion binding)	04810(Regulation of actin cytoskeleton)	K05722	NA
1	ENSMUSG00000046516	Cox17	1.14929	0.97047	0.243984	0.593	0.543	1.87468e-22	4.80949e-18	cytochrome c oxidase assembly protein 17, copper chaperone [Source:MGI Symbol;Acc:MGI:1333806]	GO:0005507(copper ion binding);GO:0005737(cytoplasm);GO:0005739(mitochondrion);GO:0005758(mitochondrial intermembrane space);GO:0006825(copper ion transport);GO:0008047(enzyme activator activity);GO:0008284(positive regulation of cell population proliferation);GO:0016531(copper chaperone activity);GO:0033617(mitochondrial respiratory chain complex IV assembly);GO:0046872(metal ion binding);GO:190…	00190(Oxidative phosphorylation);04714(Thermogenesis)	K02260	NA
1	ENSMUSG00000033684	Qsox1	0.441611	0.364595	0.276482	0.392	0.164	2.00531e-22	5.14462e-18	quiescin Q6 sulfhydryl oxidase 1 [Source:MGI Symbol;Acc:MGI:1330818]	GO:0000139(Golgi membrane);GO:0003756(protein disulfide isomerase activity);GO:0005576(extracellular region);GO:0005615(extracellular space);GO:0005783(endoplasmic reticulum);GO:0005794(Golgi apparatus);GO:0016020(membrane);GO:0016021(integral component of membrane);GO:0016242(negative regulation of macroautophagy);GO:0016491(oxidoreductase activity);GO:0016971(flavin-linked sulfhydryl oxidase ac…	NA	K10758	EC:1.8.3.2
1	ENSMUSG00000031497	Tnfsf13b	0.305657	0.259007	0.238923	0.273	0.084	2.11873e-22	5.43561e-18	tumor necrosis factor (ligand) superfamily, member 13b [Source:MGI Symbol;Acc:MGI:1344376]	GO:0001782(B cell homeostasis);GO:0002636(positive regulation of germinal center formation);GO:0005125(cytokine activity);GO:0005164(tumor necrosis factor receptor binding);GO:0005515(protein binding);GO:0005576(extracellular region);GO:0005615(extracellular space);GO:0005737(cytoplasm);GO:0005886(plasma membrane);GO:0006955(immune response);GO:0010469(regulation of signaling receptor activity);G…	04060(Cytokine-cytokine receptor interaction);04064(NF-kappa B signaling pathway);04672(Intestinal immune network for IgA production);05323(Rheumatoid arthritis)	K05476	NA
1	ENSMUSG00000024953	Prdx5	19.2207	15.1465	0.343675	0.973	0.981	4.07439e-22	1.04529e-17	peroxiredoxin 5 [Source:MGI Symbol;Acc:MGI:1859821]	GO:0001016(RNA polymerase III regulatory region DNA binding);GO:0004601(peroxidase activity);GO:0005102(signaling receptor binding);GO:0005515(protein binding);GO:0005623(cell);GO:0005634(nucleus);GO:0005737(cytoplasm);GO:0005739(mitochondrion);GO:0005777(peroxisome);GO:0005782(peroxisomal matrix);GO:0005829(cytosol);GO:0006915(apoptotic process);GO:0006979(response to oxidative stress);GO:000837…	04146(Peroxisome)	K11187	EC:1.11.1.15
1	ENSMUSG00000003541	Ier3	0.768731	0.713763	0.107033	0.409	0.214	4.71956e-22	1.2108e-17	immediate early response 3 [Source:MGI Symbol;Acc:MGI:104814]	GO:0005634(nucleus);GO:0043066(negative regulation of apoptotic process);GO:2001020(regulation of response to DNA damage stimulus)	NA	NA	NA
1	ENSMUSG00000018796	Acsl1	1.27504	0.965172	0.401685	0.62	0.485	4.93353e-22	1.2657e-17	acyl-CoA synthetase long-chain family member 1 [Source:MGI Symbol;Acc:MGI:102797]	GO:0000166(nucleotide binding);GO:0001676(long-chain fatty acid metabolic process);GO:0003824(catalytic activity);GO:0004467(long-chain fatty acid-CoA ligase activity);GO:0005524(ATP binding);GO:0005739(mitochondrion);GO:0005741(mitochondrial outer membrane);GO:0005777(peroxisome);GO:0005778(peroxisomal membrane);GO:0005783(endoplasmic reticulum);GO:0005789(endoplasmic reticulum membrane);GO:0005…	00061(Fatty acid biosynthesis);00071(Fatty acid degradation);03320(PPAR signaling pathway);04146(Peroxisome);04216(Ferroptosis);04714(Thermogenesis);04920(Adipocytokine signaling pathway)	NA	NA
1	ENSMUSG00000064215	Ifi27	0.530367	0.42078	0.333924	0.382	0.18	4.93725e-22	1.26665e-17	interferon, alpha-inducible protein 27 [Source:MGI Symbol;Acc:MGI:1277180]	GO:0000122(negative regulation of transcription by RNA polymerase II);GO:0001102(RNA polymerase II activating transcription factor binding);GO:0005521(lamin binding);GO:0005637(nuclear inner membrane);GO:0005739(mitochondrion);GO:0016021(integral component of membrane);GO:0046825(regulation of protein export from nucleus)	NA	NA	NA
1	ENSMUSG00000060791	Gmfg	6.85749	5.71333	0.263349	0.92	0.954	6.19111e-22	1.58833e-17	glia maturation factor, gamma [Source:MGI Symbol;Acc:MGI:1927135]	GO:0003779(actin binding);GO:0005622(intracellular);GO:0008083(growth factor activity);GO:0010469(regulation of signaling receptor activity);GO:0030479(actin cortical patch);GO:0034316(negative regulation of Arp2/3 complex-mediated actin nucleation);GO:0071846(actin filament debranching);GO:0071933(Arp2/3 complex binding);GO:2000249(regulation of actin cytoskeleton reorganization)	NA	NA	NA
1	ENSMUSG00000052915	Msl1	1.59721	1.21613	0.393254	0.708	0.596	6.50882e-22	1.66984e-17	male specific lethal 1 [Source:MGI Symbol;Acc:MGI:1921276]	GO:0003682(chromatin binding);GO:0005634(nucleus);GO:0005654(nucleoplasm);GO:0006325(chromatin organization);GO:0043984(histone H4-K16 acetylation);GO:0072487(MSL complex)	NA	K13163	NA
1	ENSMUSG00000040699	Limd2	3.73411	2.90153	0.363949	0.858	0.869	7.30974e-22	1.87531e-17	LIM domain containing 2 [Source:MGI Symbol;Acc:MGI:1915053]	GO:0003674(molecular_function);GO:0005575(cellular_component);GO:0005634(nucleus);GO:0005737(cytoplasm);GO:0008150(biological_process);GO:0046872(metal ion binding)	NA	NA	NA
1	ENSMUSG00000025916	Ppp1r42	0.107818	0.0984353	0.131354	0.131	0.015	1.07662e-21	2.76208e-17	protein phosphatase 1, regulatory subunit 42 [Source:MGI Symbol;Acc:MGI:1921138]	GO:0002177(manchette);GO:0003779(actin binding);GO:0005515(protein binding);GO:0005737(cytoplasm);GO:0005813(centrosome);GO:0005815(microtubule organizing center);GO:0005856(cytoskeleton);GO:0010921(regulation of phosphatase activity);GO:0015630(microtubule cytoskeleton);GO:0015631(tubulin binding);GO:0070840(dynein complex binding)	NA	K17579	NA
1	ENSMUSG00000021453	Gadd45g	0.251514	0.221283	0.184747	0.226	0.067	2.99015e-21	7.67122e-17	growth arrest and DNA-damage-inducible 45 gamma [Source:MGI Symbol;Acc:MGI:1346325]	GO:0000185(activation of MAPKKK activity);GO:0005634(nucleus);GO:0005737(cytoplasm);GO:0043065(positive regulation of apoptotic process);GO:0046330(positive regulation of JNK cascade);GO:0051726(regulation of cell cycle);GO:1900745(positive regulation of p38MAPK cascade)	04010(MAPK signaling pathway);04068(FoxO signaling pathway);04110(Cell cycle);04115(p53 signaling pathway);04210(Apoptosis);04218(Cellular senescence);05169(Epstein-Barr virus infection);05200(Pathways in cancer);05202(Transcriptional misregulation in cancer);05210(Colorectal cancer);05212(Pancreatic cancer);05213(Endometrial cancer);05214(Glioma);05216(Thyroid cancer);05217(Basal cell carcinoma)…	K04402	NA
1	ENSMUSG00000027346	Gpcpd1	1.15607	0.853184	0.438295	0.61	0.375	3.08594e-21	7.91698e-17	glycerophosphocholine phosphodiesterase 1 [Source:MGI Symbol;Acc:MGI:104898]	GO:0005737(cytoplasm);GO:0005829(cytosol);GO:0006629(lipid metabolic process);GO:0007519(skeletal muscle tissue development);GO:0008081(phosphoric diester hydrolase activity);GO:0008889(glycerophosphodiester phosphodiesterase activity);GO:0016787(hydrolase activity);GO:0030246(carbohydrate binding);GO:0046475(glycerophospholipid catabolic process);GO:0047389(glycerophosphocholine phosphodiesteras…	00564(Glycerophospholipid metabolism);05231(Choline metabolism in cancer)	K18695	EC:3.1.4.2
1	ENSMUSG00000022500	Litaf	1.70949	1.29239	0.403521	0.739	0.608	3.40431e-21	8.73375e-17	LPS-induced TN factor [Source:MGI Symbol;Acc:MGI:1929512]	GO:0000139(Golgi membrane);GO:0000978(RNA polymerase II proximal promoter sequence-specific DNA binding);GO:0001817(regulation of cytokine production);GO:0003677(DNA binding);GO:0005515(protein binding);GO:0005634(nucleus);GO:0005654(nucleoplasm);GO:0005737(cytoplasm);GO:0005764(lysosome);GO:0005765(lysosomal membrane);GO:0005768(endosome);GO:0005794(Golgi apparatus);GO:0005829(cytosol);GO:000588…	04142(Lysosome)	K19363	NA
1	ENSMUSG00000032872	Cyb5r4	1.4367	1.07857	0.413638	0.713	0.527	4.29026e-21	1.10067e-16	cytochrome b5 reductase 4 [Source:MGI Symbol;Acc:MGI:2386848]	GO:0003958(NADPH-hemoprotein reductase activity);GO:0004128(cytochrome-b5 reductase activity, acting on NAD(P)H);GO:0005515(protein binding);GO:0005737(cytoplasm);GO:0005783(endoplasmic reticulum);GO:0006091(generation of precursor metabolites and energy);GO:0006739(NADP metabolic process);GO:0006801(superoxide metabolic process);GO:0016020(membrane);GO:0016021(integral component of membrane);GO:…	00520(Amino sugar and nucleotide sugar metabolism)	K00326	EC:1.6.2.2
1	ENSMUSG00000047180	Neurl3	1.61504	1.20802	0.418923	0.7	0.452	4.51816e-21	1.15913e-16	neuralized E3 ubiquitin protein ligase 3 [Source:MGI Symbol;Acc:MGI:2429944]	GO:0005575(cellular_component);GO:0016567(protein ubiquitination);GO:0016740(transferase activity);GO:0046872(metal ion binding);GO:0061630(ubiquitin protein ligase activity)	NA	K15689	EC:2.3.2.27
1	ENSMUSG00000003161	Sri	2.48391	2.00312	0.310363	0.789	0.789	4.77755e-21	1.22568e-16	sorcin [Source:MGI Symbol;Acc:MGI:98419]	GO:0002020(protease binding);GO:0005509(calcium ion binding);GO:0005515(protein binding);GO:0005654(nucleoplasm);GO:0005737(cytoplasm);GO:0005739(mitochondrion);GO:0005789(endoplasmic reticulum membrane);GO:0005790(smooth endoplasmic reticulum);GO:0005829(cytosol);GO:0005886(plasma membrane);GO:0006816(calcium ion transport);GO:0007507(heart development);GO:0010459(negative regulation of heart ra…	NA	NA	NA
1	ENSMUSG00000017639	Rab11fip4	0.141836	0.130519	0.119967	0.175	0.044	4.81718e-21	1.23585e-16	RAB11 family interacting protein 4 (class II) [Source:MGI Symbol;Acc:MGI:2442920]	GO:0003407(neural retina development);GO:0005509(calcium ion binding);GO:0005768(endosome);GO:0005813(centrosome);GO:0007049(cell cycle);GO:0016020(membrane);GO:0017137(Rab GTPase binding);GO:0030139(endocytic vesicle);GO:0030306(ADP-ribosylation factor binding);GO:0030496(midbody);GO:0031410(cytoplasmic vesicle);GO:0032154(cleavage furrow);GO:0032456(endocytic recycling);GO:0032465(regulation of…	04144(Endocytosis)	K12485	NA
1	ENSMUSG00000034563	Ccpg1	0.915235	0.695851	0.395364	0.54	0.324	5.18122e-21	1.32924e-16	cell cycle progression 1 [Source:MGI Symbol;Acc:MGI:1196419]	GO:0007049(cell cycle);GO:0008284(positive regulation of cell population proliferation);GO:0016020(membrane);GO:0016021(integral component of membrane);GO:0045787(positive regulation of cell cycle);GO:0045944(positive regulation of transcription by RNA polymerase II);GO:2001106(regulation of Rho guanyl-nucleotide exchange factor activity)	NA	NA	NA
1	ENSMUSG00000102975	Gm37347	0.159673	0.139617	0.193649	0.117	0.011	5.34887e-21	1.37225e-16	predicted gene, 37347 [Source:MGI Symbol;Acc:MGI:5610575]	NA	NA	NA	NA
1	ENSMUSG00000071068	Treml2	0.80628	0.625949	0.365237	0.491	0.308	6.31012e-21	1.61886e-16	triggering receptor expressed on myeloid cells-like 2 [Source:MGI Symbol;Acc:MGI:2147038]	GO:0005515(protein binding);GO:0005886(plasma membrane);GO:0009986(cell surface);GO:0016020(membrane);GO:0016021(integral component of membrane);GO:0038023(signaling receptor activity);GO:0042110(T cell activation)	NA	K14364	NA
1	ENSMUSG00000018927	Ccl6	10.3333	7.03849	0.553958	0.94	0.897	6.55444e-21	1.68154e-16	chemokine (C-C motif) ligand 6 [Source:MGI Symbol;Acc:MGI:98263]	GO:0002548(monocyte chemotaxis);GO:0005125(cytokine activity);GO:0005576(extracellular region);GO:0005615(extracellular space);GO:0006935(chemotaxis);GO:0006954(inflammatory response);GO:0006955(immune response);GO:0007186(G protein-coupled receptor signaling pathway);GO:0008009(chemokine activity);GO:0010469(regulation of signaling receptor activity);GO:0030593(neutrophil chemotaxis);GO:0043547(…	04060(Cytokine-cytokine receptor interaction);04062(Chemokine signaling pathway)	K05510	NA
1	ENSMUSG00000038172	Ttc39b	0.209557	0.179587	0.222664	0.162	0.029	8.44078e-21	2.16548e-16	tetratricopeptide repeat domain 39B [Source:MGI Symbol;Acc:MGI:1917113]	GO:0003674(molecular_function);GO:0005515(protein binding);GO:0005575(cellular_component);GO:0006629(lipid metabolic process);GO:0010874(regulation of cholesterol efflux);GO:0010887(negative regulation of cholesterol storage);GO:0042632(cholesterol homeostasis);GO:0090181(regulation of cholesterol metabolic process)	NA	NA	NA
1	ENSMUSG00000014599	Csf1	0.272328	0.218684	0.316495	0.117	0.019	9.65463e-21	2.4769e-16	colony stimulating factor 1 (macrophage) [Source:MGI Symbol;Acc:MGI:1339753]	GO:0001503(ossification);GO:0001954(positive regulation of cell-matrix adhesion);GO:0002158(osteoclast proliferation);GO:0002376(immune system process);GO:0002931(response to ischemia);GO:0003006(developmental process involved in reproduction);GO:0005125(cytokine activity);GO:0005157(macrophage colony-stimulating factor receptor binding);GO:0005515(protein binding);GO:0005576(extracellular region…	04010(MAPK signaling pathway);04014(Ras signaling pathway);04015(Rap1 signaling pathway);04060(Cytokine-cytokine receptor interaction);04151(PI3K-Akt signaling pathway);04380(Osteoclast differentiation);04640(Hematopoietic cell lineage);04668(TNF signaling pathway);05323(Rheumatoid arthritis)	K05453	NA
1	ENSMUSG00000074698	Csnk2a1	0.603839	0.561743	0.104254	0.398	0.396	1.1556e-20	2.9647e-16	casein kinase 2, alpha 1 polypeptide [Source:MGI Symbol;Acc:MGI:88543]	GO:0000166(nucleotide binding);GO:0000785(chromatin);GO:0004672(protein kinase activity);GO:0004674(protein serine/threonine kinase activity);GO:0005515(protein binding);GO:0005524(ATP binding);GO:0005634(nucleus);GO:0005654(nucleoplasm);GO:0005737(cytoplasm);GO:0005886(plasma membrane);GO:0005956(protein kinase CK2 complex);GO:0006468(protein phosphorylation);GO:0006915(apoptotic process);GO:000…	03008(Ribosome biogenesis in eukaryotes);04064(NF-kappa B signaling pathway);04137(Mitophagy - animal);04310(Wnt signaling pathway);04520(Adherens junction);05162(Measles)	K03097	EC:2.7.11.1
1	ENSMUSG00000059436	Max	1.13944	0.864315	0.398699	0.639	0.434	1.20411e-20	3.08914e-16	Max protein [Source:MGI Symbol;Acc:MGI:96921]	GO:0000122(negative regulation of transcription by RNA polymerase II);GO:0000790(nuclear chromatin);GO:0000977(RNA polymerase II regulatory region sequence-specific DNA binding);GO:0000978(RNA polymerase II proximal promoter sequence-specific DNA binding);GO:0001227(DNA-binding transcription repressor activity, RNA polymerase II-specific);GO:0003677(DNA binding);GO:0003700(DNA-binding transcripti…	04010(MAPK signaling pathway);05200(Pathways in cancer);05202(Transcriptional misregulation in cancer);05222(Small cell lung cancer)	K04453	NA
1	ENSMUSG00000038970	Lmtk2	0.228701	0.198462	0.204599	0.248	0.078	1.24542e-20	3.19511e-16	lemur tyrosine kinase 2 [Source:MGI Symbol;Acc:MGI:3036247]	GO:0000166(nucleotide binding);GO:0001881(receptor recycling);GO:0004672(protein kinase activity);GO:0004674(protein serine/threonine kinase activity);GO:0004714(transmembrane receptor protein tyrosine kinase activity);GO:0004864(protein phosphatase inhibitor activity);GO:0005524(ATP binding);GO:0005737(cytoplasm);GO:0005769(early endosome);GO:0005794(Golgi apparatus);GO:0005829(cytosol);GO:00058…	NA	K08898	EC:2.7.10.1
1	ENSMUSG00000000001	Gnai3	1.10672	0.941179	0.233749	0.618	0.548	1.3442e-20	3.44854e-16	guanine nucleotide binding protein (G protein), alpha inhibiting 3 [Source:MGI Symbol;Acc:MGI:95773]	GO:0000139(Golgi membrane);GO:0000166(nucleotide binding);GO:0001664(G protein-coupled receptor binding);GO:0003924(GTPase activity);GO:0005515(protein binding);GO:0005525(GTP binding);GO:0005634(nucleus);GO:0005730(nucleolus);GO:0005737(cytoplasm);GO:0005789(endoplasmic reticulum membrane);GO:0005794(Golgi apparatus);GO:0005813(centrosome);GO:0005815(microtubule organizing center);GO:0005834(het…	04015(Rap1 signaling pathway);04022(cGMP-PKG signaling pathway);04024(cAMP signaling pathway);04062(Chemokine signaling pathway);04071(Sphingolipid signaling pathway);04261(Adrenergic signaling in cardiomyocytes);04360(Axon guidance);04371(Apelin signaling pathway);04540(Gap junction);04611(Platelet activation);04670(Leukocyte transendothelial migration);04713(Circadian entrainment);04723(Retrogr…	K04630	NA
1	ENSMUSG00000034248	Slc25a37	0.401828	0.33213	0.274833	0.324	0.134	1.34527e-20	3.45128e-16	solute carrier family 25, member 37 [Source:MGI Symbol;Acc:MGI:1914962]	GO:0005381(iron ion transmembrane transporter activity);GO:0005739(mitochondrion);GO:0005743(mitochondrial inner membrane);GO:0006811(ion transport);GO:0016020(membrane);GO:0016021(integral component of membrane);GO:0022857(transmembrane transporter activity);GO:0048250(iron import into the mitochondrion);GO:0055072(iron ion homeostasis)	NA	K15113	NA
1	ENSMUSG00000067613	Krt83	0.143792	0.127844	0.1696	0.133	0.022	1.43437e-20	3.67987e-16	keratin 83 [Source:MGI Symbol;Acc:MGI:3690448]	GO:0003674(molecular_function);GO:0005198(structural molecule activity);GO:0005882(intermediate filament);GO:0007568(aging);GO:0042633(hair cycle);GO:0045095(keratin filament)	NA	K07605	NA
1	ENSMUSG00000117763	AC025794.1	0.116221	0.105338	0.141846	0.125	0.017	1.67761e-20	4.3039e-16	novel transcript	NA	NA	NA	NA
1	ENSMUSG00000043873	Chil5	0.0930251	0.0858206	0.116295	0.117	0.011	1.7092e-20	4.38496e-16	chitinase-like 5 [Source:MGI Symbol;Acc:MGI:2676649]	GO:0004568(chitinase activity);GO:0005576(extracellular region);GO:0005975(carbohydrate metabolic process);GO:0006032(chitin catabolic process);GO:0008061(chitin binding)	NA	NA	NA
1	ENSMUSG00000109206	Gm45137	0.110565	0.102205	0.113432	0.152	0.028	2.0142e-20	5.16744e-16	predicted gene 45137 [Source:MGI Symbol;Acc:MGI:5753713]	NA	NA	NA	NA
1	ENSMUSG00000029552	Tes	0.372665	0.310901	0.261427	0.333	0.137	2.57265e-20	6.60012e-16	testis derived transcript [Source:MGI Symbol;Acc:MGI:105081]	GO:0008270(zinc ion binding);GO:0042127(regulation of cell population proliferation);GO:0046872(metal ion binding)	NA	NA	NA
1	ENSMUSG00000025375	Aatk	0.300459	0.251524	0.256469	0.234	0.09	2.74855e-20	7.05141e-16	apoptosis-associated tyrosine kinase [Source:MGI Symbol;Acc:MGI:1197518]	GO:0004672(protein kinase activity);GO:0005524(ATP binding);GO:0006468(protein phosphorylation);GO:0016301(kinase activity);GO:0016310(phosphorylation)	NA	K17480	EC:2.7.10.1
1	ENSMUSG00000021224	Numb	0.438119	0.36383	0.268058	0.343	0.183	3.67851e-20	9.43721e-16	NUMB endocytic adaptor protein [Source:MGI Symbol;Acc:MGI:107423]	GO:0005515(protein binding);GO:0005634(nucleus);GO:0005737(cytoplasm);GO:0005769(early endosome);GO:0005886(plasma membrane);GO:0007275(multicellular organism development);GO:0007399(nervous system development);GO:0007405(neuroblast proliferation);GO:0007409(axonogenesis);GO:0008013(beta-catenin binding);GO:0014069(postsynaptic density);GO:0016020(membrane);GO:0016323(basolateral plasma membrane)…	04330(Notch signaling pathway)	K06057	NA
1	ENSMUSG00000032369	Plscr1	0.304524	0.256849	0.245631	0.271	0.093	4.52189e-20	1.16009e-15	phospholipid scramblase 1 [Source:MGI Symbol;Acc:MGI:893575]	GO:0001228(DNA-binding transcription activator activity, RNA polymerase II-specific);GO:0003677(DNA binding);GO:0005154(epidermal growth factor receptor binding);GO:0005509(calcium ion binding);GO:0005634(nucleus);GO:0005730(nucleolus);GO:0005737(cytoplasm);GO:0005794(Golgi apparatus);GO:0005829(cytosol);GO:0005886(plasma membrane);GO:0005887(integral component of plasma membrane);GO:0006659(phos…	NA	NA	NA
1	ENSMUSG00000062939	Stat4	0.174531	0.155235	0.16903	0.191	0.044	4.74676e-20	1.21778e-15	signal transducer and activator of transcription 4 [Source:MGI Symbol;Acc:MGI:103062]	GO:0003677(DNA binding);GO:0003700(DNA-binding transcription factor activity);GO:0005634(nucleus);GO:0005737(cytoplasm);GO:0006355(regulation of transcription, DNA-templated);GO:0007165(signal transduction);GO:0019221(cytokine-mediated signaling pathway);GO:0042802(identical protein binding);GO:0045944(positive regulation of transcription by RNA polymerase II)	04217(Necroptosis);04630(Jak-STAT signaling pathway);04658(Th1 and Th2 cell differentiation);05161(Hepatitis B);05200(Pathways in cancer);05321(Inflammatory bowel disease (IBD))	K11222	NA
1	ENSMUSG00000054499	Dedd2	0.605353	0.487842	0.311362	0.437	0.247	6.111e-20	1.56778e-15	death effector domain-containing DNA binding protein 2 [Source:MGI Symbol;Acc:MGI:1914629]	GO:0003677(DNA binding);GO:0005515(protein binding);GO:0005634(nucleus);GO:0005730(nucleolus);GO:0006915(apoptotic process);GO:0008625(extrinsic apoptotic signaling pathway via death domain receptors);GO:0030262(apoptotic nuclear changes);GO:0042981(regulation of apoptotic process);GO:2001238(positive regulation of extrinsic apoptotic signaling pathway)	NA	NA	NA
1	ENSMUSG00000027508	Pag1	1.17543	0.870289	0.433616	0.612	0.39	6.17323e-20	1.58374e-15	phosphoprotein associated with glycosphingolipid microdomains 1 [Source:MGI Symbol;Acc:MGI:2443160]	GO:0002250(adaptive immune response);GO:0002376(immune system process);GO:0005515(protein binding);GO:0005886(plasma membrane);GO:0016020(membrane);GO:0016021(integral component of membrane);GO:0035556(intracellular signal transduction);GO:0042169(SH2 domain binding);GO:0045121(membrane raft);GO:0050863(regulation of T cell activation);GO:0050868(negative regulation of T cell activation)	NA	NA	NA
1	ENSMUSG00000048895	Cdk5r1	0.132118	0.118955	0.151408	0.146	0.023	6.62337e-20	1.69923e-15	cyclin-dependent kinase 5, regulatory subunit 1 (p35) [Source:MGI Symbol;Acc:MGI:101764]	GO:0001764(neuron migration);GO:0002020(protease binding);GO:0003779(actin binding);GO:0005509(calcium ion binding);GO:0005515(protein binding);GO:0005634(nucleus);GO:0005654(nucleoplasm);GO:0005737(cytoplasm);GO:0005829(cytosol);GO:0005886(plasma membrane);GO:0007158(neuron cell-cell adhesion);GO:0007213(G protein-coupled acetylcholine receptor signaling pathway);GO:0007411(axon guidance);GO:000…	05010(Alzheimer disease);05030(Cocaine addiction)	K11716	NA
1	ENSMUSG00000062157	Ifnlr1	0.149792	0.132952	0.172053	0.146	0.023	6.99373e-20	1.79424e-15	interferon lambda receptor 1 [Source:MGI Symbol;Acc:MGI:2429859]	GO:0002385(mucosal immune response);GO:0004896(cytokine receptor activity);GO:0005515(protein binding);GO:0005886(plasma membrane);GO:0016020(membrane);GO:0016021(integral component of membrane);GO:0019221(cytokine-mediated signaling pathway);GO:0032002(interleukin-28 receptor complex);GO:0034342(response to type III interferon);GO:0050691(regulation of defense response to virus by host);GO:00516…	04060(Cytokine-cytokine receptor interaction);04630(Jak-STAT signaling pathway)	K05140	NA
1	ENSMUSG00000042364	Snx18	0.968647	0.752157	0.364937	0.567	0.398	8.16396e-20	2.09446e-15	sorting nexin 18 [Source:MGI Symbol;Acc:MGI:2137642]	GO:0000278(mitotic cell cycle);GO:0000281(mitotic cytokinesis);GO:0005515(protein binding);GO:0005546(phosphatidylinositol-4,5-bisphosphate binding);GO:0006897(endocytosis);GO:0015031(protein transport);GO:0016020(membrane);GO:0016197(endosomal transport);GO:0030136(clathrin-coated vesicle);GO:0030659(cytoplasmic vesicle membrane);GO:0031234(extrinsic component of cytoplasmic side of plasma membr…	NA	K17923	NA
1	ENSMUSG00000018567	Gabarap	6.79305	5.80859	0.225872	0.92	0.961	8.54364e-20	2.19187e-15	gamma-aminobutyric acid receptor associated protein [Source:MGI Symbol;Acc:MGI:1861742]	GO:0000045(autophagosome assembly);GO:0000139(Golgi membrane);GO:0000226(microtubule cytoskeleton organization);GO:0000421(autophagosome membrane);GO:0000422(autophagy of mitochondrion);GO:0005515(protein binding);GO:0005737(cytoplasm);GO:0005764(lysosome);GO:0005776(autophagosome);GO:0005790(smooth endoplasmic reticulum);GO:0005794(Golgi apparatus);GO:0005829(cytosol);GO:0005856(cytoskeleton);GO…	04068(FoxO signaling pathway);04136(Autophagy - other);04137(Mitophagy - animal);04140(Autophagy - animal);04371(Apelin signaling pathway);04621(NOD-like receptor signaling pathway);04727(GABAergic synapse);05167(Kaposi sarcoma-associated herpesvirus infection)	K08341	NA
1	ENSMUSG00000029106	Add1	1.02697	0.848737	0.275003	0.571	0.471	8.81681e-20	2.26195e-15	adducin 1 (alpha) [Source:MGI Symbol;Acc:MGI:87918]	GO:0000902(cell morphogenesis);GO:0001701(in utero embryonic development);GO:0003779(actin binding);GO:0005198(structural molecule activity);GO:0005516(calmodulin binding);GO:0005634(nucleus);GO:0005654(nucleoplasm);GO:0005737(cytoplasm);GO:0005856(cytoskeleton);GO:0005886(plasma membrane);GO:0005913(cell-cell adherens junction);GO:0006884(cell volume homeostasis);GO:0008134(transcription factor …	NA	K18622	NA
1	ENSMUSG00000032204	Aqp9	0.145495	0.129748	0.165258	0.121	0.015	9.37912e-20	2.40621e-15	aquaporin 9 [Source:MGI Symbol;Acc:MGI:1891066]	GO:0005345(purine nucleobase transmembrane transporter activity);GO:0005350(pyrimidine nucleobase transmembrane transporter activity);GO:0005887(integral component of plasma membrane);GO:0006833(water transport);GO:0006863(purine nucleobase transport);GO:0010033(response to organic substance);GO:0015204(urea transmembrane transporter activity);GO:0015250(water channel activity);GO:0015254(glycero…	04976(Bile secretion)	K09877	NA
1	ENSMUSG00000031488	Rab11fip1	0.617693	0.49344	0.324016	0.462	0.245	1.09966e-19	2.82118e-15	RAB11 family interacting protein 1 (class I) [Source:MGI Symbol;Acc:MGI:1923017]	GO:0005768(endosome);GO:0005829(cytosol);GO:0015031(protein transport);GO:0016020(membrane);GO:0017137(Rab GTPase binding);GO:0030670(phagocytic vesicle membrane);GO:0031410(cytoplasmic vesicle);GO:0043231(intracellular membrane-bounded organelle);GO:0045055(regulated exocytosis);GO:0055037(recycling endosome);GO:0070164(negative regulation of adiponectin secretion)	04144(Endocytosis)	K12484	NA
1	ENSMUSG00000001741	Il16	1.20284	0.915872	0.393231	0.645	0.456	1.12332e-19	2.88188e-15	interleukin 16 [Source:MGI Symbol;Acc:MGI:1270855]	GO:0005125(cytokine activity);GO:0005515(protein binding);GO:0005576(extracellular region);GO:0005615(extracellular space);GO:0005634(nucleus);GO:0005737(cytoplasm);GO:0005829(cytosol);GO:0005886(plasma membrane);GO:0006935(chemotaxis);GO:0010469(regulation of signaling receptor activity);GO:0016607(nuclear speck);GO:0030595(leukocyte chemotaxis);GO:0042609(CD4 receptor binding);GO:0050930(induct…	04060(Cytokine-cytokine receptor interaction)	K22628	NA
1	ENSMUSG00000021281	Tnfaip2	3.5622	2.71333	0.392704	0.838	0.832	1.15603e-19	2.96581e-15	tumor necrosis factor, alpha-induced protein 2 [Source:MGI Symbol;Acc:MGI:104960]	GO:0000145(exocyst);GO:0000149(SNARE binding);GO:0001525(angiogenesis);GO:0006887(exocytosis);GO:0007275(multicellular organism development);GO:0030154(cell differentiation);GO:0051601(exocyst localization)	NA	K19989	NA
1	ENSMUSG00000056724	Nbeal2	0.884284	0.687769	0.362586	0.536	0.353	1.2738e-19	3.26793e-15	neurobeachin-like 2 [Source:MGI Symbol;Acc:MGI:2448554]	GO:0005515(protein binding);GO:0005783(endoplasmic reticulum);GO:0007596(blood coagulation);GO:0030220(platelet formation);GO:0035855(megakaryocyte development);GO:0042060(wound healing);GO:0070889(platelet alpha granule organization)	NA	K23286	NA
1	ENSMUSG00000000682	Cd52	29.5469	25.5386	0.210328	0.977	0.997	1.84163e-19	4.72469e-15	CD52 antigen [Source:MGI Symbol;Acc:MGI:1346088]	GO:0005886(plasma membrane);GO:0007204(positive regulation of cytosolic calcium ion concentration);GO:0009617(response to bacterium);GO:0016020(membrane);GO:0031225(anchored component of membrane);GO:0097225(sperm midpiece)	NA	NA	NA
1	ENSMUSG00000022126	Acod1	0.211973	0.177164	0.258797	0.105	0.011	1.87847e-19	4.81922e-15	aconitate decarboxylase 1 [Source:MGI Symbol;Acc:MGI:103206]	GO:0002760(positive regulation of antimicrobial humoral response);GO:0006952(defense response);GO:0016829(lyase activity);GO:0047613(aconitate decarboxylase activity);GO:0071222(cellular response to lipopolysaccharide);GO:0072573(tolerance induction to lipopolysaccharide)	NA	K17724	EC:4.1.1.6
1	ENSMUSG00000026313	Hdac4	0.568971	0.454511	0.32404	0.431	0.22	2.39284e-19	6.13883e-15	histone deacetylase 4 [Source:MGI Symbol;Acc:MGI:3036234]	GO:0000118(histone deacetylase complex);GO:0000122(negative regulation of transcription by RNA polymerase II);GO:0000978(RNA polymerase II proximal promoter sequence-specific DNA binding);GO:0001085(RNA polymerase II transcription factor binding);GO:0001501(skeletal system development);GO:0002076(osteoblast development);GO:0003677(DNA binding);GO:0003682(chromatin binding);GO:0003714(transcriptio…	04371(Apelin signaling pathway);05034(Alcoholism);05203(Viral carcinogenesis)	K11406	EC:3.5.1.98
1	ENSMUSG00000040263	Klhdc4	0.428247	0.369523	0.212781	0.296	0.225	2.82694e-19	7.25251e-15	kelch domain containing 4 [Source:MGI Symbol;Acc:MGI:2384569]	GO:0005515(protein binding)	NA	NA	NA
1	ENSMUSG00000063234	Gpr84	0.116645	0.106121	0.136413	0.115	0.017	2.87237e-19	7.36907e-15	G protein-coupled receptor 84 [Source:MGI Symbol;Acc:MGI:1934129]	GO:0004930(G protein-coupled receptor activity);GO:0007186(G protein-coupled receptor signaling pathway);GO:0016020(membrane);GO:0016021(integral component of membrane)	NA	K08421	NA
1	ENSMUSG00000019960	Dusp6	0.922638	0.685927	0.42771	0.48	0.263	3.65983e-19	9.3893e-15	dual specificity phosphatase 6 [Source:MGI Symbol;Acc:MGI:1914853]	GO:0000188(inactivation of MAPK activity);GO:0001933(negative regulation of protein phosphorylation);GO:0004721(phosphoprotein phosphatase activity);GO:0004725(protein tyrosine phosphatase activity);GO:0005515(protein binding);GO:0005737(cytoplasm);GO:0005829(cytosol);GO:0006470(protein dephosphorylation);GO:0008138(protein tyrosine/serine/threonine phosphatase activity);GO:0010033(response to or…	04010(MAPK signaling pathway);05202(Transcriptional misregulation in cancer);05221(Acute myeloid leukemia)	K21946	3.1.3.48;EC:3.1.3.16
1	ENSMUSG00000022443	Myh9	5.98113	4.99593	0.259665	0.901	0.934	4.0491e-19	1.0388e-14	myosin, heavy polypeptide 9, non-muscle [Source:MGI Symbol;Acc:MGI:107717]	GO:0000146(microfilament motor activity);GO:0000166(nucleotide binding);GO:0000212(meiotic spindle organization);GO:0000904(cell morphogenesis involved in differentiation);GO:0001525(angiogenesis);GO:0001701(in utero embryonic development);GO:0001725(stress fiber);GO:0001726(ruffle);GO:0001768(establishment of T cell polarity);GO:0001772(immunological synapse);GO:0001778(plasma membrane repair);G…	04530(Tight junction);04810(Regulation of actin cytoskeleton)	K10352	NA
1	ENSMUSG00000003206	Ebi3	0.68509	0.587346	0.222081	0.462	0.345	4.07026e-19	1.04422e-14	Epstein-Barr virus induced gene 3 [Source:MGI Symbol;Acc:MGI:1354171]	GO:0004896(cytokine receptor activity);GO:0004897(ciliary neurotrophic factor receptor activity);GO:0005125(cytokine activity);GO:0005515(protein binding);GO:0005576(extracellular region);GO:0005615(extracellular space);GO:0009897(external side of plasma membrane);GO:0010469(regulation of signaling receptor activity);GO:0016020(membrane);GO:0019221(cytokine-mediated signaling pathway);GO:0019955(…	NA	NA	NA
1	ENSMUSG00000032041	Tirap	0.488493	0.411973	0.245788	0.4	0.226	5.02816e-19	1.28998e-14	toll-interleukin 1 receptor (TIR) domain-containing adaptor protein [Source:MGI Symbol;Acc:MGI:2152213]	GO:0005080(protein kinase C binding);GO:0005515(protein binding);GO:0005737(cytoplasm);GO:0005886(plasma membrane);GO:0007165(signal transduction);GO:0007250(activation of NF-kappaB-inducing kinase activity);GO:0032496(response to lipopolysaccharide);GO:0032738(positive regulation of interleukin-15 production);GO:0032757(positive regulation of interleukin-8 production);GO:0032760(positive regulat…	04064(NF-kappa B signaling pathway);04620(Toll-like receptor signaling pathway);05133(Pertussis);05152(Tuberculosis);05161(Hepatitis B)	K05403	NA
1	ENSMUSG00000030047	Arhgap25	0.900354	0.715509	0.331521	0.571	0.344	5.20604e-19	1.33561e-14	Rho GTPase activating protein 25 [Source:MGI Symbol;Acc:MGI:2443687]	GO:0001891(phagocytic cup);GO:0003674(molecular_function);GO:0005096(GTPase activator activity);GO:0006911(phagocytosis, engulfment);GO:0007015(actin filament organization);GO:0007165(signal transduction);GO:0043547(positive regulation of GTPase activity);GO:0051058(negative regulation of small GTPase mediated signal transduction)	NA	K20642	NA
1	ENSMUSG00000056234	Ncoa4	0.604152	0.491361	0.298129	0.458	0.262	6.57555e-19	1.68696e-14	nuclear receptor coactivator 4 [Source:MGI Symbol;Acc:MGI:1350932]	GO:0003674(molecular_function);GO:0003713(transcription coactivator activity);GO:0005739(mitochondrion);GO:0006622(protein targeting to lysosome);GO:0006879(cellular iron ion homeostasis);GO:0009725(response to hormone);GO:0044754(autolysosome);GO:1903508(positive regulation of nucleic acid-templated transcription)	04216(Ferroptosis);05200(Pathways in cancer);05216(Thyroid cancer)	K09289	NA
1	ENSMUSG00000062995	Ica1	0.100758	0.092331	0.126008	0.109	0.011	8.88292e-19	2.27891e-14	islet cell autoantigen 1 [Source:MGI Symbol;Acc:MGI:96391]	GO:0000139(Golgi membrane);GO:0003674(molecular_function);GO:0005515(protein binding);GO:0005737(cytoplasm);GO:0005794(Golgi apparatus);GO:0005795(Golgi stack);GO:0005829(cytosol);GO:0006836(neurotransmitter transport);GO:0016020(membrane);GO:0019904(protein domain specific binding);GO:0030054(cell junction);GO:0030425(dendrite);GO:0030658(transport vesicle membrane);GO:0030667(secretory granule …	04940(Type I diabetes mellitus)	K19863	NA
1	ENSMUSG00000106518	Gm42759	0.146874	0.131317	0.161524	0.152	0.028	9.336e-19	2.39515e-14	predicted gene 42759 [Source:MGI Symbol;Acc:MGI:5662896]	NA	NA	NA	NA
1	ENSMUSG00000056529	Ptafr	0.916467	0.701135	0.38639	0.515	0.314	1.03903e-18	2.66564e-14	platelet-activating factor receptor [Source:MGI Symbol;Acc:MGI:106066]	GO:0001530(lipopolysaccharide binding);GO:0001816(cytokine production);GO:0001875(lipopolysaccharide receptor activity);GO:0002693(positive regulation of cellular extravasation);GO:0004930(G protein-coupled receptor activity);GO:0004992(platelet activating factor receptor activity);GO:0005543(phospholipid binding);GO:0005886(plasma membrane);GO:0006357(regulation of transcription by RNA polymeras…	04020(Calcium signaling pathway);04080(Neuroactive ligand-receptor interaction);05150(Staphylococcus aureus infection)	K04279	NA
1	ENSMUSG00000031722	Hp	10.7425	9.18772	0.225548	0.934	0.973	1.26136e-18	3.23602e-14	haptoglobin [Source:MGI Symbol;Acc:MGI:96211]	GO:0001889(liver development);GO:0002376(immune system process);GO:0002526(acute inflammatory response);GO:0004252(serine-type endopeptidase activity);GO:0005576(extracellular region);GO:0005615(extracellular space);GO:0005783(endoplasmic reticulum);GO:0005794(Golgi apparatus);GO:0006508(proteolysis);GO:0006953(acute-phase response);GO:0007219(Notch signaling pathway);GO:0009617(response to bacte…	NA	K16142	NA
1	ENSMUSG00000029338	Antxr2	0.324865	0.277579	0.226942	0.314	0.124	1.67742e-18	4.30343e-14	anthrax toxin receptor 2 [Source:MGI Symbol;Acc:MGI:1919164]	GO:0004888(transmembrane signaling receptor activity);GO:0005886(plasma membrane);GO:0009897(external side of plasma membrane);GO:0009986(cell surface);GO:0016020(membrane);GO:0016021(integral component of membrane);GO:0022414(reproductive process);GO:0038023(signaling receptor activity);GO:0046872(metal ion binding);GO:1901998(toxin transport)	04621(NOD-like receptor signaling pathway)	K20909	NA
1	ENSMUSG00000028431	Elp1	0.485134	0.400907	0.275116	0.398	0.205	1.73709e-18	4.4565e-14	elongator complex protein 1 [Source:MGI Symbol;Acc:MGI:1914544]	GO:0000993(RNA polymerase II complex binding);GO:0002098(tRNA wobble uridine modification);GO:0004672(protein kinase activity);GO:0005524(ATP binding);GO:0005634(nucleus);GO:0005730(nucleolus);GO:0005737(cytoplasm);GO:0005829(cytosol);GO:0006357(regulation of transcription by RNA polymerase II);GO:0007252(I-kappaB phosphorylation);GO:0008023(transcription elongation factor complex);GO:0008607(pho…	NA	K11373	NA
1	ENSMUSG00000024856	Cdk2ap2	5.83897	4.42149	0.401179	0.899	0.913	1.80268e-18	4.62478e-14	CDK2-associated protein 2 [Source:MGI Symbol;Acc:MGI:1098779]	GO:0005515(protein binding);GO:0005634(nucleus);GO:0005737(cytoplasm);GO:0005874(microtubule);GO:0070507(regulation of microtubule cytoskeleton organization);GO:2000035(regulation of stem cell division);GO:2000134(negative regulation of G1/S transition of mitotic cell cycle)	NA	NA	NA
1	ENSMUSG00000000530	Acvrl1	0.501098	0.407937	0.296747	0.326	0.182	1.84389e-18	4.73049e-14	activin A receptor, type II-like 1 [Source:MGI Symbol;Acc:MGI:1338946]	GO:0000166(nucleotide binding);GO:0001525(angiogenesis);GO:0001666(response to hypoxia);GO:0001701(in utero embryonic development);GO:0001937(negative regulation of endothelial cell proliferation);GO:0001938(positive regulation of endothelial cell proliferation);GO:0001946(lymphangiogenesis);GO:0001974(blood vessel remodeling);GO:0003203(endocardial cushion morphogenesis);GO:0004672(protein kinas…	04060(Cytokine-cytokine receptor interaction)	K13594	EC:2.7.11.30
1	ENSMUSG00000036273	Lrrk2	0.845143	0.655294	0.367055	0.511	0.31	2.02027e-18	5.18301e-14	leucine-rich repeat kinase 2 [Source:MGI Symbol;Acc:MGI:1913975]	GO:0000149(SNARE binding);GO:0000165(MAPK cascade);GO:0000166(nucleotide binding);GO:0000186(activation of MAPKK activity);GO:0000187(activation of MAPK activity);GO:0000287(magnesium ion binding);GO:0001933(negative regulation of protein phosphorylation);GO:0001934(positive regulation of protein phosphorylation);GO:0003779(actin binding);GO:0003924(GTPase activity);GO:0004672(protein kinase acti…	05012(Parkinson disease)	NA	NA
1	ENSMUSG00000030094	Xpc	0.605205	0.497363	0.283123	0.423	0.269	2.14999e-18	5.51581e-14	xeroderma pigmentosum, complementation group C [Source:MGI Symbol;Acc:MGI:103557]	GO:0000109(nucleotide-excision repair complex);GO:0000111(nucleotide-excision repair factor 2 complex);GO:0000715(nucleotide-excision repair, DNA damage recognition);GO:0003677(DNA binding);GO:0003684(damaged DNA binding);GO:0003697(single-stranded DNA binding);GO:0005634(nucleus);GO:0005730(nucleolus);GO:0005737(cytoplasm);GO:0005739(mitochondrion);GO:0005886(plasma membrane);GO:0006281(DNA repa…	03420(Nucleotide excision repair)	NA	NA
1	ENSMUSG00000034612	Chst11	0.0968761	0.0894135	0.115648	0.125	0.017	2.18205e-18	5.59804e-14	carbohydrate sulfotransferase 11 [Source:MGI Symbol;Acc:MGI:1927166]	GO:0000139(Golgi membrane);GO:0001537(N-acetylgalactosamine 4-O-sulfotransferase activity);GO:0002063(chondrocyte development);GO:0005794(Golgi apparatus);GO:0005975(carbohydrate metabolic process);GO:0007585(respiratory gaseous exchange);GO:0008146(sulfotransferase activity);GO:0009791(post-embryonic development);GO:0016020(membrane);GO:0016021(integral component of membrane);GO:0016051(carbohyd…	00532(Glycosaminoglycan biosynthesis - chondroitin sulfate / dermatan sulfate)	K01017	EC:2.8.2.5
1	ENSMUSG00000031751	Amfr	0.771434	0.642671	0.263463	0.497	0.375	2.37339e-18	6.08894e-14	autocrine motility factor receptor [Source:MGI Symbol;Acc:MGI:1345634]	GO:0000166(nucleotide binding);GO:0000209(protein polyubiquitination);GO:0004842(ubiquitin-protein transferase activity);GO:0005515(protein binding);GO:0005634(nucleus);GO:0005737(cytoplasm);GO:0005783(endoplasmic reticulum);GO:0005789(endoplasmic reticulum membrane);GO:0005794(Golgi apparatus);GO:0005887(integral component of plasma membrane);GO:0006511(ubiquitin-dependent protein catabolic proc…	04141(Protein processing in endoplasmic reticulum)	NA	NA
1	ENSMUSG00000005413	Hmox1	0.948122	0.799408	0.246139	0.472	0.404	2.71744e-18	6.9716e-14	heme oxygenase 1 [Source:MGI Symbol;Acc:MGI:96163]	GO:0001525(angiogenesis);GO:0001666(response to hypoxia);GO:0002246(wound healing involved in inflammatory response);GO:0004392(heme oxygenase (decyclizing) activity);GO:0004630(phospholipase D activity);GO:0005634(nucleus);GO:0005730(nucleolus);GO:0005783(endoplasmic reticulum);GO:0005789(endoplasmic reticulum membrane);GO:0005829(cytosol);GO:0005901(caveola);GO:0006788(heme oxidation);GO:000687…	00860(Porphyrin and chlorophyll metabolism);04066(HIF-1 signaling pathway);04216(Ferroptosis);04978(Mineral absorption);05200(Pathways in cancer);05206(MicroRNAs in cancer);05225(Hepatocellular carcinoma);05418(Fluid shear stress and atherosclerosis)	K00510	EC:1.14.14.18
1	ENSMUSG00000028656	Cap1	2.79092	2.17276	0.361213	0.836	0.807	3.34842e-18	8.59037e-14	CAP, adenylate cyclase-associated protein 1 (yeast) [Source:MGI Symbol;Acc:MGI:88262]	GO:0000902(cell morphogenesis);GO:0001667(ameboidal-type cell migration);GO:0003779(actin binding);GO:0005515(protein binding);GO:0005576(extracellular region);GO:0005615(extracellular space);GO:0005737(cytoplasm);GO:0005829(cytosol);GO:0005886(plasma membrane);GO:0006898(receptor-mediated endocytosis);GO:0007010(cytoskeleton organization);GO:0007163(establishment or maintenance of cell polarity)…	NA	K17261	NA
1	ENSMUSG00000003484	Cyp4f18	2.57323	1.92408	0.419413	0.772	0.717	3.645e-18	9.35124e-14	cytochrome P450, family 4, subfamily f, polypeptide 18 [Source:MGI Symbol;Acc:MGI:1919304]	GO:0000038(very long-chain fatty acid metabolic process);GO:0001676(long-chain fatty acid metabolic process);GO:0004497(monooxygenase activity);GO:0005506(iron ion binding);GO:0005737(cytoplasm);GO:0005783(endoplasmic reticulum);GO:0005789(endoplasmic reticulum membrane);GO:0008217(regulation of blood pressure);GO:0008392(arachidonic acid epoxygenase activity);GO:0016020(membrane);GO:0016021(inte…	00590(Arachidonic acid metabolism)	K17726	1.14.14.79;1.14.14.94;EC:1.14.14.78
1	ENSMUSG00000039960	Rhou	0.522427	0.420195	0.31417	0.374	0.189	4.63217e-18	1.18838e-13	ras homolog family member U [Source:MGI Symbol;Acc:MGI:1916831]	GO:0000082(G1/S transition of mitotic cell cycle);GO:0000139(Golgi membrane);GO:0000166(nucleotide binding);GO:0002102(podosome);GO:0003924(GTPase activity);GO:0005525(GTP binding);GO:0005622(intracellular);GO:0005737(cytoplasm);GO:0005794(Golgi apparatus);GO:0005886(plasma membrane);GO:0005925(focal adhesion);GO:0005938(cell cortex);GO:0006897(endocytosis);GO:0007010(cytoskeleton organization);G…	NA	K07865	NA
1	ENSMUSG00000113669	Gm36723	0.129104	0.117872	0.13132	0.133	0.023	5.18608e-18	1.33049e-13	predicted gene, 36723 [Source:MGI Symbol;Acc:MGI:5595882]	NA	NA	NA	NA
1	ENSMUSG00000115816	Gm34589	0.23039	0.200435	0.200944	0.201	0.056	5.21653e-18	1.3383e-13	predicted gene, 34589 [Source:MGI Symbol;Acc:MGI:5593748]	NA	NA	NA	NA
1	ENSMUSG00000040128	Pnrc1	2.28625	1.77028	0.369002	0.782	0.733	6.46029e-18	1.65739e-13	proline-rich nuclear receptor coactivator 1 [Source:MGI Symbol;Acc:MGI:1917838]	GO:0003674(molecular_function);GO:0005634(nucleus)	NA	K18774	NA
1	ENSMUSG00000029484	Anxa3	1.11372	0.882129	0.33632	0.536	0.444	8.51158e-18	2.18365e-13	annexin A3 [Source:MGI Symbol;Acc:MGI:1201378]	GO:0004859(phospholipase inhibitor activity);GO:0005509(calcium ion binding);GO:0005544(calcium-dependent phospholipid binding);GO:0005737(cytoplasm);GO:0005829(cytosol);GO:0005886(plasma membrane);GO:0006909(phagocytosis);GO:0007156(homophilic cell adhesion via plasma membrane adhesion molecules);GO:0010595(positive regulation of endothelial cell migration);GO:0016020(membrane);GO:0019834(phosph…	NA	K17089	NA
1	ENSMUSG00000047604	Frat2	0.441673	0.393992	0.164811	0.316	0.246	8.63878e-18	2.21628e-13	frequently rearranged in advanced T cell lymphomas 2 [Source:MGI Symbol;Acc:MGI:2673967]	GO:0003674(molecular_function);GO:0005737(cytoplasm);GO:0016055(Wnt signaling pathway);GO:0090263(positive regulation of canonical Wnt signaling pathway)	04310(Wnt signaling pathway);05200(Pathways in cancer);05224(Breast cancer);05225(Hepatocellular carcinoma);05226(Gastric cancer)	K03096	NA
1	ENSMUSG00000029007	Agtrap	0.612654	0.536466	0.191585	0.417	0.357	9.63549e-18	2.47198e-13	angiotensin II, type I receptor-associated protein [Source:MGI Symbol;Acc:MGI:1339977]	GO:0000139(Golgi membrane);GO:0001666(response to hypoxia);GO:0004945(angiotensin type II receptor activity);GO:0005515(protein binding);GO:0005654(nucleoplasm);GO:0005783(endoplasmic reticulum);GO:0005789(endoplasmic reticulum membrane);GO:0005794(Golgi apparatus);GO:0005829(cytosol);GO:0005886(plasma membrane);GO:0005938(cell cortex);GO:0008217(regulation of blood pressure);GO:0016020(membrane)…	NA	NA	NA
1	ENSMUSG00000041836	Ptpre	3.65692	3.22663	0.180597	0.848	0.908	9.7789e-18	2.50878e-13	protein tyrosine phosphatase, receptor type, E [Source:MGI Symbol;Acc:MGI:97813]	GO:0004721(phosphoprotein phosphatase activity);GO:0004725(protein tyrosine phosphatase activity);GO:0005634(nucleus);GO:0005737(cytoplasm);GO:0005886(plasma membrane);GO:0006470(protein dephosphorylation);GO:0007185(transmembrane receptor protein tyrosine phosphatase signaling pathway);GO:0016020(membrane);GO:0016021(integral component of membrane);GO:0016311(dephosphorylation);GO:0016787(hydrol…	NA	NA	NA
1	ENSMUSG00000030589	Rasgrp4	1.62961	1.23758	0.397006	0.725	0.571	1.27265e-17	3.26498e-13	RAS guanyl releasing protein 4 [Source:MGI Symbol;Acc:MGI:2386851]	GO:0005085(guanyl-nucleotide exchange factor activity);GO:0005088(Ras guanyl-nucleotide exchange factor activity);GO:0005622(intracellular);GO:0005737(cytoplasm);GO:0005886(plasma membrane);GO:0007264(small GTPase mediated signal transduction);GO:0008283(cell population proliferation);GO:0009991(response to extracellular stimulus);GO:0016020(membrane);GO:0030154(cell differentiation);GO:0035556(i…	04010(MAPK signaling pathway);04014(Ras signaling pathway);05200(Pathways in cancer)	K12363	NA
1	ENSMUSG00000054855	Rnd1	0.112927	0.103019	0.132478	0.119	0.017	1.3464e-17	3.4542e-13	Rho family GTPase 1 [Source:MGI Symbol;Acc:MGI:2444878]	GO:0000166(nucleotide binding);GO:0003924(GTPase activity);GO:0005102(signaling receptor binding);GO:0005525(GTP binding);GO:0005622(intracellular);GO:0005737(cytoplasm);GO:0005829(cytosol);GO:0005856(cytoskeleton);GO:0005886(plasma membrane);GO:0005912(adherens junction);GO:0005938(cell cortex);GO:0007015(actin filament organization);GO:0007162(negative regulation of cell adhesion);GO:0007264(sm…	04360(Axon guidance)	K07531	NA
1	ENSMUSG00000074785	Plxnc1	0.516455	0.4205	0.296536	0.4	0.205	1.83454e-17	4.70651e-13	plexin C1 [Source:MGI Symbol;Acc:MGI:1890127]	GO:0002116(semaphorin receptor complex);GO:0005515(protein binding);GO:0005887(integral component of plasma membrane);GO:0007162(negative regulation of cell adhesion);GO:0007165(signal transduction);GO:0008360(regulation of cell shape);GO:0016020(membrane);GO:0016021(integral component of membrane);GO:0017154(semaphorin receptor activity);GO:0030334(regulation of cell migration);GO:0043087(regula…	04360(Axon guidance)	K06572	NA
1	ENSMUSG00000027602	Map1lc3a	0.645502	0.528347	0.288936	0.421	0.28	1.91442e-17	4.91145e-13	microtubule-associated protein 1 light chain 3 alpha [Source:MGI Symbol;Acc:MGI:1915661]	GO:0000045(autophagosome assembly);GO:0000421(autophagosome membrane);GO:0000422(autophagy of mitochondrion);GO:0005515(protein binding);GO:0005543(phospholipid binding);GO:0005737(cytoplasm);GO:0005770(late endosome);GO:0005776(autophagosome);GO:0005829(cytosol);GO:0005856(cytoskeleton);GO:0005874(microtubule);GO:0006914(autophagy);GO:0006995(cellular response to nitrogen starvation);GO:0008017(…	04216(Ferroptosis)	K10435	NA
1	ENSMUSG00000033170	Card10	0.174654	0.155684	0.16588	0.168	0.041	2.20516e-17	5.65734e-13	caspase recruitment domain family, member 10 [Source:MGI Symbol;Acc:MGI:2146012]	GO:0005515(protein binding);GO:0007250(activation of NF-kappaB-inducing kinase activity);GO:0042981(regulation of apoptotic process);GO:0090051(negative regulation of cell migration involved in sprouting angiogenesis);GO:1900182(positive regulation of protein localization to nucleus)	04064(NF-kappa B signaling pathway)	K20912	NA
1	ENSMUSG00000116760	AC164314.1	0.109659	0.100282	0.128963	0.123	0.022	2.27809e-17	5.84445e-13	novel transcript	NA	NA	NA	NA
1	ENSMUSG00000052397	Ezr	1.04135	0.825733	0.334701	0.581	0.444	2.65945e-17	6.82281e-13	ezrin [Source:MGI Symbol;Acc:MGI:98931]	GO:0000122(negative regulation of transcription by RNA polymerase II);GO:0001650(fibrillar center);GO:0001726(ruffle);GO:0001772(immunological synapse);GO:0001931(uropod);GO:0001951(intestinal D-glucose absorption);GO:0003376(sphingosine-1-phosphate receptor signaling pathway);GO:0003779(actin binding);GO:0005515(protein binding);GO:0005737(cytoplasm);GO:0005768(endosome);GO:0005829(cytosol);GO:0…	04530(Tight junction);04670(Leukocyte transendothelial migration);04810(Regulation of actin cytoskeleton);04971(Gastric acid secretion);05205(Proteoglycans in cancer);05206(MicroRNAs in cancer)	K08007	NA
1	ENSMUSG00000067297	Ifit1bl2	0.0926091	0.0854697	0.115741	0.103	0.013	3.07904e-17	7.89928e-13	interferon induced protein with tetratricopeptide repeats 1B like 2 [Source:MGI Symbol;Acc:MGI:2148249]	GO:0003723(RNA binding);GO:0005515(protein binding);GO:0005737(cytoplasm);GO:0005829(cytosol);GO:0051607(defense response to virus)	NA	NA	NA
1	ENSMUSG00000024610	Cd74	8.64075	3.16175	1.45043	0.409	0.283	3.17645e-17	8.14918e-13	CD74 antigen (invariant polypeptide of major histocompatibility complex, class II antigen-associated) [Source:MGI Symbol;Acc:MGI:96534]	GO:0000187(activation of MAPK activity);GO:0001516(prostaglandin biosynthetic process);GO:0001540(amyloid-beta binding);GO:0001934(positive regulation of protein phosphorylation);GO:0001961(positive regulation of cytokine-mediated signaling pathway);GO:0002250(adaptive immune response);GO:0002376(immune system process);GO:0002606(positive regulation of dendritic cell antigen processing and presen…	04612(Antigen processing and presentation);05152(Tuberculosis);05168(Herpes simplex virus 1 infection)	K06505	NA
1	ENSMUSG00000038712	Mindy1	0.918023	0.731859	0.326965	0.532	0.385	4.05613e-17	1.0406e-12	MINDY lysine 48 deubiquitinase 1 [Source:MGI Symbol;Acc:MGI:1922257]	GO:0004843(thiol-dependent ubiquitin-specific protease activity);GO:0005634(nucleus);GO:0005654(nucleoplasm);GO:0005829(cytosol);GO:0006508(proteolysis);GO:0008233(peptidase activity);GO:0008234(cysteine-type peptidase activity);GO:0016604(nuclear body);GO:0016787(hydrolase activity);GO:0016807(cysteine-type carboxypeptidase activity);GO:0036435(K48-linked polyubiquitin modification-dependent pro…	NA	K01309	EC:3.4.19.12
1	ENSMUSG00000085882	2610507I01Rik	0.245557	0.216648	0.180707	0.271	0.101	4.57658e-17	1.17412e-12	RIKEN cDNA 2610507I01 gene [Source:MGI Symbol;Acc:MGI:1919453]	NA	NA	NA	NA
1	ENSMUSG00000014543	Klra17	0.123824	0.111625	0.149626	0.109	0.013	5.07966e-17	1.30319e-12	killer cell lectin-like receptor, subfamily A, member 17 [Source:MGI Symbol;Acc:MGI:2180674]	GO:0016020(membrane);GO:0016021(integral component of membrane);GO:0030246(carbohydrate binding);GO:0042288(MHC class I protein binding)	NA	NA	NA
1	ENSMUSG00000070305	Mpzl3	0.244916	0.206797	0.244074	0.162	0.039	5.50454e-17	1.41219e-12	myelin protein zero-like 3 [Source:MGI Symbol;Acc:MGI:2442647]	GO:0007155(cell adhesion);GO:0016020(membrane);GO:0016021(integral component of membrane);GO:0030198(extracellular matrix organization);GO:0042633(hair cycle)	NA	NA	NA
1	ENSMUSG00000017697	Ada	0.115009	0.105592	0.123258	0.136	0.033	5.51204e-17	1.41411e-12	adenosine deaminase [Source:MGI Symbol;Acc:MGI:87916]	GO:0001666(response to hypoxia);GO:0001701(in utero embryonic development);GO:0001821(histamine secretion);GO:0001829(trophectodermal cell differentiation);GO:0001883(purine nucleoside binding);GO:0001889(liver development);GO:0001890(placenta development);GO:0002314(germinal center B cell differentiation);GO:0002636(positive regulation of germinal center formation);GO:0002686(negative regulation…	00230(Purine metabolism);05340(Primary immunodeficiency)	NA	NA
1	ENSMUSG00000038740	Mvb12b	0.320323	0.275975	0.214991	0.314	0.146	5.80431e-17	1.48909e-12	multivesicular body subunit 12B [Source:MGI Symbol;Acc:MGI:1919793]	GO:0000813(ESCRT I complex);GO:0005634(nucleus);GO:0005768(endosome);GO:0005769(early endosome);GO:0005770(late endosome);GO:0005829(cytosol);GO:0005886(plasma membrane);GO:0008289(lipid binding);GO:0015031(protein transport);GO:0016020(membrane);GO:0019075(virus maturation);GO:0031902(late endosome membrane);GO:0031982(vesicle);GO:0042058(regulation of epidermal growth factor receptor signaling …	04144(Endocytosis)	K12186	NA
1	ENSMUSG00000028161	Ppp3ca	2.52618	1.99236	0.342475	0.821	0.782	6.45856e-17	1.65694e-12	protein phosphatase 3, catalytic subunit, alpha isoform [Source:MGI Symbol;Acc:MGI:107164]	GO:0000082(G1/S transition of mitotic cell cycle);GO:0001975(response to amphetamine);GO:0004721(phosphoprotein phosphatase activity);GO:0004722(protein serine/threonine phosphatase activity);GO:0004723(calcium-dependent protein serine/threonine phosphatase activity);GO:0005515(protein binding);GO:0005516(calmodulin binding);GO:0005634(nucleus);GO:0005654(nucleoplasm);GO:0005737(cytoplasm);GO:000…	04010(MAPK signaling pathway);04020(Calcium signaling pathway);04022(cGMP-PKG signaling pathway);04114(Oocyte meiosis);04218(Cellular senescence);04310(Wnt signaling pathway);04360(Axon guidance);04370(VEGF signaling pathway);04380(Osteoclast differentiation);04625(C-type lectin receptor signaling pathway);04650(Natural killer cell mediated cytotoxicity);04658(Th1 and Th2 cell differentiation);04…	K04348	EC:3.1.3.16
1	ENSMUSG00000054814	Usp46	0.228091	0.201044	0.182096	0.242	0.083	6.8586e-17	1.75957e-12	ubiquitin specific peptidase 46 [Source:MGI Symbol;Acc:MGI:1916977]	GO:0001662(behavioral fear response);GO:0004197(cysteine-type endopeptidase activity);GO:0004843(thiol-dependent ubiquitin-specific protease activity);GO:0005634(nucleus);GO:0005829(cytosol);GO:0006508(proteolysis);GO:0006511(ubiquitin-dependent protein catabolic process);GO:0007610(behavior);GO:0008233(peptidase activity);GO:0008234(cysteine-type peptidase activity);GO:0008343(adult feeding beha…	NA	K11842	EC:3.4.19.12
1	ENSMUSG00000032018	Sc5d	0.324048	0.286877	0.175778	0.259	0.165	7.26147e-17	1.86293e-12	sterol-C5-desaturase [Source:MGI Symbol;Acc:MGI:1353611]	GO:0000248(C-5 sterol desaturase activity);GO:0005506(iron ion binding);GO:0005783(endoplasmic reticulum);GO:0005789(endoplasmic reticulum membrane);GO:0006629(lipid metabolic process);GO:0006694(steroid biosynthetic process);GO:0008202(steroid metabolic process);GO:0008610(lipid biosynthetic process);GO:0016020(membrane);GO:0016021(integral component of membrane);GO:0016126(sterol biosynthetic p…	00100(Steroid biosynthesis)	K00227	EC:1.14.19.20
1	ENSMUSG00000038059	Smim3	0.429332	0.367002	0.226307	0.337	0.185	7.44275e-17	1.90944e-12	small integral membrane protein 3 [Source:MGI Symbol;Acc:MGI:1917088]	GO:0003674(molecular_function);GO:0005575(cellular_component);GO:0008150(biological_process);GO:0016020(membrane);GO:0016021(integral component of membrane)	NA	NA	NA
1	ENSMUSG00000029860	Zyx	4.86778	4.15619	0.228003	0.895	0.946	8.4146e-17	2.15877e-12	zyxin [Source:MGI Symbol;Acc:MGI:103072]	GO:0001725(stress fiber);GO:0005515(protein binding);GO:0005634(nucleus);GO:0005737(cytoplasm);GO:0005829(cytosol);GO:0005856(cytoskeleton);GO:0005913(cell-cell adherens junction);GO:0005925(focal adhesion);GO:0007155(cell adhesion);GO:0007160(cell-matrix adhesion);GO:0007179(transforming growth factor beta receptor signaling pathway);GO:0007229(integrin-mediated signaling pathway);GO:0030054(cel…	04510(Focal adhesion)	K06273	NA
1	ENSMUSG00000044477	Zfand3	0.826149	0.701073	0.236838	0.501	0.416	9.31396e-17	2.3895e-12	zinc finger, AN1-type domain 3 [Source:MGI Symbol;Acc:MGI:1096572]	GO:0003677(DNA binding);GO:0005575(cellular_component);GO:0008150(biological_process);GO:0008270(zinc ion binding);GO:0046872(metal ion binding)	NA	NA	NA
1	ENSMUSG00000020101	Vsir	4.45046	3.91407	0.185286	0.906	0.932	1.08386e-16	2.78064e-12	V-set immunoregulatory receptor [Source:MGI Symbol;Acc:MGI:1921298]	GO:0002725(negative regulation of T cell cytokine production);GO:0005515(protein binding);GO:0005886(plasma membrane);GO:0009897(external side of plasma membrane);GO:0010628(positive regulation of gene expression);GO:0010950(positive regulation of endopeptidase activity);GO:0016020(membrane);GO:0016021(integral component of membrane);GO:0019899(enzyme binding);GO:0030335(positive regulation of ce…	04514(Cell adhesion molecules (CAMs))	K23268	NA
1	ENSMUSG00000028530	Jak1	2.39253	1.90413	0.329403	0.811	0.77	1.16176e-16	2.98049e-12	Janus kinase 1 [Source:MGI Symbol;Acc:MGI:96628]	GO:0000166(nucleotide binding);GO:0004672(protein kinase activity);GO:0004713(protein tyrosine kinase activity);GO:0004715(non-membrane spanning protein tyrosine kinase activity);GO:0005131(growth hormone receptor binding);GO:0005524(ATP binding);GO:0005634(nucleus);GO:0005737(cytoplasm);GO:0005856(cytoskeleton);GO:0006468(protein phosphorylation);GO:0016020(membrane);GO:0016301(kinase activity);…	01521(EGFR tyrosine kinase inhibitor resistance);04151(PI3K-Akt signaling pathway);04217(Necroptosis);04380(Osteoclast differentiation);04550(Signaling pathways regulating pluripotency of stem cells);04621(NOD-like receptor signaling pathway);04630(Jak-STAT signaling pathway);04658(Th1 and Th2 cell differentiation);04659(Th17 cell differentiation);05140(Leishmaniasis);05145(Toxoplasmosis);05152(T…	K11217	EC:2.7.10.2
1	ENSMUSG00000070427	Il18bp	0.114218	0.104624	0.126579	0.111	0.021	1.31804e-16	3.38142e-12	interleukin 18 binding protein [Source:MGI Symbol;Acc:MGI:1333800]	GO:0005576(extracellular region);GO:0005615(extracellular space);GO:0032496(response to lipopolysaccharide);GO:0042007(interleukin-18 binding);GO:0042088(T-helper 1 type immune response);GO:0070301(cellular response to hydrogen peroxide);GO:0071356(cellular response to tumor necrosis factor)	NA	NA	NA
1	ENSMUSG00000066684	Pilrb1	0.440034	0.371279	0.245109	0.361	0.174	1.36437e-16	3.50029e-12	paired immunoglobin-like type 2 receptor beta 1 [Source:MGI Symbol;Acc:MGI:2450532]	GO:0001773(myeloid dendritic cell activation);GO:0005515(protein binding);GO:0005886(plasma membrane);GO:0016020(membrane);GO:0016021(integral component of membrane);GO:0042288(MHC class I protein binding);GO:0045671(negative regulation of osteoclast differentiation)	NA	NA	NA
1	ENSMUSG00000059013	Sh2d3c	0.742759	0.61475	0.272894	0.513	0.347	1.38562e-16	3.55481e-12	SH2 domain containing 3C [Source:MGI Symbol;Acc:MGI:1351631]	GO:0005068(transmembrane receptor protein tyrosine kinase adaptor activity);GO:0005085(guanyl-nucleotide exchange factor activity);GO:0005515(protein binding);GO:0005737(cytoplasm);GO:0007165(signal transduction);GO:0007169(transmembrane receptor protein tyrosine kinase signaling pathway);GO:0007264(small GTPase mediated signal transduction);GO:0016020(membrane);GO:0033138(positive regulation of …	NA	NA	NA
1	ENSMUSG00000029062	Cdk11b	1.49131	1.16622	0.354744	0.708	0.57	1.50461e-16	3.86008e-12	cyclin-dependent kinase 11B [Source:MGI Symbol;Acc:MGI:88353]	GO:0000166(nucleotide binding);GO:0001824(blastocyst development);GO:0004672(protein kinase activity);GO:0004674(protein serine/threonine kinase activity);GO:0004693(cyclin-dependent protein serine/threonine kinase activity);GO:0005524(ATP binding);GO:0005634(nucleus);GO:0005654(nucleoplasm);GO:0006468(protein phosphorylation);GO:0007049(cell cycle);GO:0007088(regulation of mitotic nuclear divisi…	NA	K08818	EC:2.7.11.22
1	ENSMUSG00000025059	Gk	0.332476	0.27945	0.250661	0.248	0.122	1.577e-16	4.04578e-12	glycerol kinase [Source:MGI Symbol;Acc:MGI:106594]	GO:0000166(nucleotide binding);GO:0004370(glycerol kinase activity);GO:0005524(ATP binding);GO:0005634(nucleus);GO:0005737(cytoplasm);GO:0005739(mitochondrion);GO:0005741(mitochondrial outer membrane);GO:0005975(carbohydrate metabolic process);GO:0006071(glycerol metabolic process);GO:0006072(glycerol-3-phosphate metabolic process);GO:0006641(triglyceride metabolic process);GO:0016020(membrane);G…	00561(Glycerolipid metabolism);03320(PPAR signaling pathway)	K00864	EC:2.7.1.30
1	ENSMUSG00000040848	Sft2d2	0.768534	0.62011	0.309585	0.485	0.315	1.65218e-16	4.23866e-12	SFT2 domain containing 2 [Source:MGI Symbol;Acc:MGI:1917362]	GO:0003674(molecular_function);GO:0015031(protein transport);GO:0016020(membrane);GO:0016021(integral component of membrane);GO:0016192(vesicle-mediated transport)	NA	NA	NA
1	ENSMUSG00000108455	Gm44745	0.213918	0.194824	0.134885	0.228	0.085	2.01411e-16	5.16721e-12	predicted gene 44745 [Source:MGI Symbol;Acc:MGI:5753321]	NA	NA	NA	NA
1	ENSMUSG00000033355	Rtp4	0.789084	0.625047	0.336213	0.374	0.2	2.08796e-16	5.35667e-12	receptor transporter protein 4 [Source:MGI Symbol;Acc:MGI:1915025]	GO:0001580(detection of chemical stimulus involved in sensory perception of bitter taste);GO:0005515(protein binding);GO:0005737(cytoplasm);GO:0006612(protein targeting to membrane);GO:0009986(cell surface);GO:0016020(membrane);GO:0016021(integral component of membrane);GO:0031849(olfactory receptor binding);GO:0051205(protein insertion into membrane);GO:0051607(defense response to virus)	NA	NA	NA
1	ENSMUSG00000021156	Zmynd11	0.73992	0.612124	0.273545	0.505	0.345	2.65773e-16	6.8184e-12	zinc finger, MYND domain containing 11 [Source:MGI Symbol;Acc:MGI:1913755]	GO:0003677(DNA binding);GO:0003690(double-stranded DNA binding);GO:0003714(transcription corepressor activity);GO:0005515(protein binding);GO:0005634(nucleus);GO:0005654(nucleoplasm);GO:0005694(chromosome);GO:0006325(chromatin organization);GO:0008270(zinc ion binding);GO:0034243(regulation of transcription elongation from RNA polymerase II promoter);GO:0035064(methylated histone binding);GO:0042…	NA	K23218	NA
1	ENSMUSG00000018476	Kdm6b	1.53366	1.14123	0.426384	0.676	0.497	2.68885e-16	6.89825e-12	KDM1 lysine (K)-specific demethylase 6B [Source:MGI Symbol;Acc:MGI:2448492]	GO:0000978(RNA polymerase II proximal promoter sequence-specific DNA binding);GO:0003682(chromatin binding);GO:0005515(protein binding);GO:0005634(nucleus);GO:0006325(chromatin organization);GO:0006338(chromatin remodeling);GO:0006954(inflammatory response);GO:0008013(beta-catenin binding);GO:0010468(regulation of gene expression);GO:0016491(oxidoreductase activity);GO:0016577(histone demethylati…	NA	K11448	EC:1.14.11.-
1	ENSMUSG00000000346	Dazap2	4.65366	3.85862	0.27028	0.895	0.932	2.69551e-16	6.91533e-12	DAZ associated protein 2 [Source:MGI Symbol;Acc:MGI:1344344]	GO:0005515(protein binding);GO:0005634(nucleus);GO:0005667(transcription factor complex);GO:0005737(cytoplasm);GO:0016607(nuclear speck);GO:0030971(receptor tyrosine kinase binding);GO:0031435(mitogen-activated protein kinase kinase kinase binding);GO:0032991(protein-containing complex);GO:0042802(identical protein binding);GO:0043539(protein serine/threonine kinase activator activity);GO:0050699…	NA	NA	NA
1	ENSMUSG00000041895	Wipi1	0.384612	0.324578	0.244836	0.32	0.156	2.80847e-16	7.20512e-12	WD repeat domain, phosphoinositide interacting 1 [Source:MGI Symbol;Acc:MGI:1261864]	GO:0000045(autophagosome assembly);GO:0000407(phagophore assembly site);GO:0000421(autophagosome membrane);GO:0000422(autophagy of mitochondrion);GO:0005102(signaling receptor binding);GO:0005515(protein binding);GO:0005737(cytoplasm);GO:0005768(endosome);GO:0005794(Golgi apparatus);GO:0005802(trans-Golgi network);GO:0005829(cytosol);GO:0005856(cytoskeleton);GO:0006497(protein lipidation);GO:0006…	04136(Autophagy - other);04140(Autophagy - animal)	K17908	NA
1	ENSMUSG00000042675	Ypel3	3.44422	2.71116	0.345269	0.867	0.831	2.93342e-16	7.52568e-12	yippee like 3 [Source:MGI Symbol;Acc:MGI:1913340]	GO:0003674(molecular_function);GO:0005575(cellular_component);GO:0005634(nucleus);GO:0005730(nucleolus);GO:0006915(apoptotic process);GO:0046872(metal ion binding);GO:2000774(positive regulation of cellular senescence)	NA	NA	NA
1	ENSMUSG00000075700	Selenot	1.25667	1.14946	0.128645	0.593	0.626	2.95015e-16	7.56861e-12	selenoprotein T [Source:MGI Symbol;Acc:MGI:1916477]	GO:0004791(thioredoxin-disulfide reductase activity);GO:0005783(endoplasmic reticulum);GO:0005789(endoplasmic reticulum membrane);GO:0007204(positive regulation of cytosolic calcium ion concentration);GO:0009749(response to glucose);GO:0016020(membrane);GO:0016021(integral component of membrane);GO:0016491(oxidoreductase activity);GO:0031016(pancreas development);GO:0035773(insulin secretion invo…	NA	K22366	NA
1	ENSMUSG00000028646	Rragc	0.597365	0.539985	0.145693	0.394	0.348	3.29e-16	8.44051e-12	Ras-related GTP binding C [Source:MGI Symbol;Acc:MGI:1858751]	GO:0000166(nucleotide binding);GO:0003924(GTPase activity);GO:0005525(GTP binding);GO:0005634(nucleus);GO:0005737(cytoplasm);GO:0005764(lysosome);GO:0009267(cellular response to starvation);GO:0010506(regulation of autophagy);GO:0019003(GDP binding);GO:0032006(regulation of TOR signaling);GO:0032008(positive regulation of TOR signaling);GO:0034198(cellular response to amino acid starvation);GO:00…	04140(Autophagy - animal);04150(mTOR signaling pathway)	K16186	NA
1	ENSMUSG00000036948	BC037034	0.474425	0.409833	0.211143	0.38	0.242	3.29202e-16	8.44568e-12	cDNA sequence BC037034 [Source:MGI Symbol;Acc:MGI:2385896]	GO:0005815(microtubule organizing center);GO:0005886(plasma membrane);GO:0030496(midbody);GO:0042127(regulation of cell population proliferation);GO:0043014(alpha-tubulin binding);GO:0043231(intracellular membrane-bounded organelle);GO:0072686(mitotic spindle)	NA	NA	NA
1	ENSMUSG00000031377	Bmx	0.89276	0.707179	0.336197	0.54	0.339	3.48776e-16	8.94784e-12	BMX non-receptor tyrosine kinase [Source:MGI Symbol;Acc:MGI:1101778]	GO:0000166(nucleotide binding);GO:0002250(adaptive immune response);GO:0004672(protein kinase activity);GO:0004713(protein tyrosine kinase activity);GO:0004715(non-membrane spanning protein tyrosine kinase activity);GO:0005524(ATP binding);GO:0005654(nucleoplasm);GO:0005737(cytoplasm);GO:0005886(plasma membrane);GO:0006468(protein phosphorylation);GO:0006915(apoptotic process);GO:0007155(cell adh…	NA	K08896	EC:2.7.10.2
1	ENSMUSG00000024858	Grk2	3.52005	2.89799	0.280545	0.862	0.88	3.79397e-16	9.73342e-12	G protein-coupled receptor kinase 2 [Source:MGI Symbol;Acc:MGI:87940]	GO:0000166(nucleotide binding);GO:0001664(G protein-coupled receptor binding);GO:0002026(regulation of the force of heart contraction);GO:0002029(desensitization of G protein-coupled receptor signaling pathway);GO:0003108(negative regulation of the force of heart contraction by chemical signal);GO:0004672(protein kinase activity);GO:0004674(protein serine/threonine kinase activity);GO:0004703(G p…	04062(Chemokine signaling pathway);04144(Endocytosis);04340(Hedgehog signaling pathway);04724(Glutamatergic synapse);04740(Olfactory transduction);05032(Morphine addiction)	K00910	EC:2.7.11.15
1	ENSMUSG00000022664	Slc35a5	0.51072	0.436195	0.227559	0.413	0.236	5.47428e-16	1.40443e-11	solute carrier family 35, member A5 [Source:MGI Symbol;Acc:MGI:1921352]	GO:0000139(Golgi membrane);GO:0005794(Golgi apparatus);GO:0008643(carbohydrate transport);GO:0015136(sialic acid transmembrane transporter activity);GO:0015165(pyrimidine nucleotide-sugar transmembrane transporter activity);GO:0016020(membrane);GO:0016021(integral component of membrane);GO:0030173(integral component of Golgi membrane);GO:0090481(pyrimidine nucleotide-sugar transmembrane transport)	NA	K15274	NA
1	ENSMUSG00000022148	Fyb	4.72642	4.20409	0.168955	0.883	0.912	7.35436e-16	1.88676e-11	FYN binding protein [Source:MGI Symbol;Acc:MGI:1346327]	GO:0005515(protein binding);GO:0005634(nucleus);GO:0005737(cytoplasm);GO:0005829(cytosol);GO:0005886(plasma membrane);GO:0006955(immune response);GO:0007229(integrin-mediated signaling pathway);GO:0008289(lipid binding);GO:0015629(actin cytoskeleton);GO:0030054(cell junction);GO:0044877(protein-containing complex binding);GO:0050852(T cell receptor signaling pathway);GO:0072659(protein localizati…	04015(Rap1 signaling pathway)	K17698	NA
1	ENSMUSG00000036241	Ube2r2	1.21736	1.10173	0.143992	0.628	0.625	7.536e-16	1.93336e-11	ubiquitin-conjugating enzyme E2R 2 [Source:MGI Symbol;Acc:MGI:1914865]	GO:0000166(nucleotide binding);GO:0000209(protein polyubiquitination);GO:0004842(ubiquitin-protein transferase activity);GO:0005524(ATP binding);GO:0006511(ubiquitin-dependent protein catabolic process);GO:0006513(protein monoubiquitination);GO:0016567(protein ubiquitination);GO:0016740(transferase activity);GO:0043161(proteasome-mediated ubiquitin-dependent protein catabolic process);GO:0061631(…	04120(Ubiquitin mediated proteolysis)	K02207	EC:2.3.2.23
1	ENSMUSG00000014075	Tctex1d2	0.562833	0.495629	0.183446	0.388	0.311	7.67457e-16	1.96891e-11	Tctex1 domain containing 2 [Source:MGI Symbol;Acc:MGI:1913311]	GO:0000922(spindle pole);GO:0005813(centrosome);GO:0005868(cytoplasmic dynein complex);GO:0005930(axoneme);GO:0031021(interphase microtubule organizing center);GO:0045505(dynein intermediate chain binding);GO:0060271(cilium assembly);GO:0097546(ciliary base);GO:1902017(regulation of cilium assembly);GO:1905799(regulation of intraciliary retrograde transport)	NA	K22866	NA
1	ENSMUSG00000042724	Map3k9	0.114136	0.104704	0.124439	0.129	0.024	7.79811e-16	2.00061e-11	mitogen-activated protein kinase kinase kinase 9 [Source:MGI Symbol;Acc:MGI:2449952]	GO:0000165(MAPK cascade);GO:0000166(nucleotide binding);GO:0000186(activation of MAPKK activity);GO:0004672(protein kinase activity);GO:0004674(protein serine/threonine kinase activity);GO:0004706(JUN kinase kinase kinase activity);GO:0004709(MAP kinase kinase kinase activity);GO:0005515(protein binding);GO:0005524(ATP binding);GO:0006468(protein phosphorylation);GO:0006915(apoptotic process);GO:…	NA	K04417	EC:2.7.11.25
1	ENSMUSG00000045502	Hcar2	0.228393	0.197601	0.208927	0.185	0.054	9.01061e-16	2.31167e-11	hydroxycarboxylic acid receptor 2 [Source:MGI Symbol;Acc:MGI:1933383]	GO:0001614(purinergic nucleotide receptor activity);GO:0001781(neutrophil apoptotic process);GO:0004930(G protein-coupled receptor activity);GO:0005525(GTP binding);GO:0005886(plasma membrane);GO:0006915(apoptotic process);GO:0007165(signal transduction);GO:0007186(G protein-coupled receptor signaling pathway);GO:0016020(membrane);GO:0016021(integral component of membrane);GO:0030054(cell junctio…	04024(cAMP signaling pathway)	K08402	NA
1	ENSMUSG00000059714	Flot1	1.13107	0.90563	0.320698	0.62	0.476	9.05103e-16	2.32204e-11	flotillin 1 [Source:MGI Symbol;Acc:MGI:1100500]	GO:0001765(membrane raft assembly);GO:0001819(positive regulation of cytokine production);GO:0001931(uropod);GO:0001934(positive regulation of protein phosphorylation);GO:0002020(protease binding);GO:0002090(regulation of receptor internalization);GO:0005515(protein binding);GO:0005768(endosome);GO:0005769(early endosome);GO:0005815(microtubule organizing center);GO:0005886(plasma membrane);GO:00…	04910(Insulin signaling pathway)	K07192	NA
1	ENSMUSG00000078780	Gm5150	0.567976	0.487762	0.219652	0.4	0.212	9.19094e-16	2.35793e-11	predicted gene 5150 [Source:MGI Symbol;Acc:MGI:3779469]	GO:0003674(molecular_function);GO:0005886(plasma membrane);GO:0008150(biological_process);GO:0016020(membrane);GO:0016021(integral component of membrane)	NA	NA	NA
1	ENSMUSG00000022540	Rogdi	0.604859	0.495016	0.289123	0.446	0.257	9.19973e-16	2.36019e-11	rogdi homolog [Source:MGI Symbol;Acc:MGI:1913299]	GO:0003674(molecular_function);GO:0005634(nucleus);GO:0005635(nuclear envelope);GO:0005886(plasma membrane);GO:0007035(vacuolar acidification);GO:0007420(brain development);GO:0008021(synaptic vesicle);GO:0008284(positive regulation of cell population proliferation);GO:0016020(membrane);GO:0022008(neurogenesis);GO:0030054(cell junction);GO:0030097(hemopoiesis);GO:0030424(axon);GO:0030425(dendrite…	NA	NA	NA
1	ENSMUSG00000002227	Mov10	0.2504	0.21851	0.196532	0.232	0.081	1.08699e-15	2.78868e-11	Moloney leukemia virus 10 [Source:MGI Symbol;Acc:MGI:97054]	GO:0000166(nucleotide binding);GO:0000932(P-body);GO:0003723(RNA binding);GO:0004386(helicase activity);GO:0005515(protein binding);GO:0005524(ATP binding);GO:0005634(nucleus);GO:0005737(cytoplasm);GO:0005829(cytosol);GO:0010494(cytoplasmic stress granule);GO:0010526(negative regulation of transposition, RNA-mediated);GO:0016787(hydrolase activity);GO:0031047(gene silencing by RNA);GO:0032575(ATP…	NA	K18422	EC:3.6.4.13
1	ENSMUSG00000045664	Cdc42ep2	0.197926	0.179597	0.140203	0.189	0.07	1.13016e-15	2.89943e-11	CDC42 effector protein (Rho GTPase binding) 2 [Source:MGI Symbol;Acc:MGI:1929744]	GO:0001515(opioid peptide activity);GO:0005096(GTPase activator activity);GO:0005737(cytoplasm);GO:0005829(cytosol);GO:0005856(cytoskeleton);GO:0005886(plasma membrane);GO:0007266(Rho protein signal transduction);GO:0008360(regulation of cell shape);GO:0010469(regulation of signaling receptor activity);GO:0012505(endomembrane system);GO:0015630(microtubule cytoskeleton);GO:0016020(membrane);GO:00…	NA	NA	NA
1	ENSMUSG00000033416	Gucd1	0.393313	0.35821	0.134872	0.269	0.238	1.15535e-15	2.96406e-11	guanylyl cyclase domain containing 1 [Source:MGI Symbol;Acc:MGI:1916028]	GO:0003674(molecular_function);GO:0005575(cellular_component);GO:0008150(biological_process)	NA	NA	NA
1	ENSMUSG00000034686	Prr7	0.151886	0.139233	0.125483	0.183	0.061	1.24916e-15	3.20472e-11	proline rich 7 (synaptic) [Source:MGI Symbol;Acc:MGI:3487246]	GO:0002250(adaptive immune response);GO:0002376(immune system process);GO:0005634(nucleus);GO:0005737(cytoplasm);GO:0005886(plasma membrane);GO:0010942(positive regulation of cell death);GO:0014069(postsynaptic density);GO:0016020(membrane);GO:0016021(integral component of membrane);GO:0030054(cell junction);GO:0030217(T cell differentiation);GO:0030425(dendrite);GO:0031397(negative regulation of…	NA	NA	NA
1	ENSMUSG00000033400	Agl	0.548877	0.451442	0.281942	0.394	0.224	1.25895e-15	3.22983e-11	amylo-1,6-glucosidase, 4-alpha-glucanotransferase [Source:MGI Symbol;Acc:MGI:1924809]	GO:0003824(catalytic activity);GO:0004133(glycogen debranching enzyme activity);GO:0004134(4-alpha-glucanotransferase activity);GO:0004135(amylo-alpha-1,6-glucosidase activity);GO:0005515(protein binding);GO:0005634(nucleus);GO:0005737(cytoplasm);GO:0005977(glycogen metabolic process);GO:0005978(glycogen biosynthetic process);GO:0005980(glycogen catabolic process);GO:0007584(response to nutrient)…	00500(Starch and sucrose metabolism)	K01196	3.2.1.33;EC:2.4.1.25
1	ENSMUSG00000021127	Zfp36l1	0.623395	0.510499	0.288238	0.333	0.154	1.32939e-15	3.41055e-11	zinc finger protein 36, C3H type-like 1 [Source:MGI Symbol;Acc:MGI:107946]	GO:0000165(MAPK cascade);GO:0000288(nuclear-transcribed mRNA catabolic process, deadenylation-dependent decay);GO:0000932(P-body);GO:0001570(vasculogenesis);GO:0003342(proepicardium development);GO:0003677(DNA binding);GO:0003723(RNA binding);GO:0003729(mRNA binding);GO:0003730(mRNA 3'-UTR binding);GO:0005515(protein binding);GO:0005634(nucleus);GO:0005737(cytoplasm);GO:0005829(cytosol);GO:000639…	04218(Cellular senescence)	K18753	NA
1	ENSMUSG00000035086	Becn1	0.864609	0.775111	0.157645	0.536	0.489	1.37608e-15	3.53034e-11	beclin 1, autophagy related [Source:MGI Symbol;Acc:MGI:1891828]	GO:0000045(autophagosome assembly);GO:0000407(phagophore assembly site);GO:0000422(autophagy of mitochondrion);GO:0000423(mitophagy);GO:0001525(angiogenesis);GO:0001666(response to hypoxia);GO:0005515(protein binding);GO:0005634(nucleus);GO:0005737(cytoplasm);GO:0005739(mitochondrion);GO:0005768(endosome);GO:0005776(autophagosome);GO:0005783(endoplasmic reticulum);GO:0005789(endoplasmic reticulum…	04136(Autophagy - other);04137(Mitophagy - animal);04140(Autophagy - animal);04215(Apoptosis - multiple species);04371(Apelin signaling pathway);05167(Kaposi sarcoma-associated herpesvirus infection)	K08334	NA
1	ENSMUSG00000029723	Tsc22d4	4.05178	3.49265	0.214234	0.864	0.915	1.45871e-15	3.74232e-11	TSC22 domain family, member 4 [Source:MGI Symbol;Acc:MGI:1926079]	GO:0003700(DNA-binding transcription factor activity);GO:0005515(protein binding);GO:0005634(nucleus);GO:0005737(cytoplasm);GO:0006355(regulation of transcription, DNA-templated);GO:0006970(response to osmotic stress)	NA	NA	NA
1	ENSMUSG00000049307	Fut4	0.161937	0.15086	0.102225	0.109	0.078	1.54164e-15	3.95507e-11	fucosyltransferase 4 [Source:MGI Symbol;Acc:MGI:95594]	GO:0005794(Golgi apparatus);GO:0006486(protein glycosylation);GO:0008417(fucosyltransferase activity);GO:0009986(cell surface);GO:0016020(membrane);GO:0016021(integral component of membrane);GO:0016740(transferase activity);GO:0016757(transferase activity, transferring glycosyl groups);GO:0032580(Golgi cisterna membrane);GO:0036065(fucosylation);GO:0046920(alpha-(1->3)-fucosyltransferase activity…	00515(Mannose type O-glycan biosynthesis);00601(Glycosphingolipid biosynthesis - lacto and neolacto series)	K07632	EC:2.4.1.-
1	ENSMUSG00000003039	Fam32a	1.82909	1.48604	0.299657	0.747	0.688	1.65974e-15	4.25806e-11	family with sequence similarity 32, member A [Source:MGI Symbol;Acc:MGI:1915172]	GO:0005634(nucleus);GO:0005730(nucleolus);GO:0006915(apoptotic process);GO:0007049(cell cycle);GO:0008150(biological_process)	NA	K13120	NA
1	ENSMUSG00000024193	Phf1	0.299931	0.256666	0.224742	0.269	0.106	1.67616e-15	4.3002e-11	PHD finger protein 1 [Source:MGI Symbol;Acc:MGI:98647]	GO:0003682(chromatin binding);GO:0003700(DNA-binding transcription factor activity);GO:0005515(protein binding);GO:0005634(nucleus);GO:0005654(nucleoplasm);GO:0005737(cytoplasm);GO:0005813(centrosome);GO:0005815(microtubule organizing center);GO:0005856(cytoskeleton);GO:0006325(chromatin organization);GO:0006974(cellular response to DNA damage stimulus);GO:0031060(regulation of histone methylatio…	NA	K11467	NA
1	ENSMUSG00000035621	Midn	0.816775	0.650865	0.32758	0.528	0.336	1.80592e-15	4.63308e-11	midnolin [Source:MGI Symbol;Acc:MGI:1890222]	GO:0005515(protein binding);GO:0005634(nucleus);GO:0005730(nucleolus);GO:0005737(cytoplasm);GO:0005829(cytosol);GO:0019900(kinase binding);GO:0033132(negative regulation of glucokinase activity);GO:0046676(negative regulation of insulin secretion)	NA	NA	NA
1	ENSMUSG00000024462	Gabbr1	0.114785	0.104588	0.134216	0.109	0.017	2.24718e-15	5.76515e-11	gamma-aminobutyric acid (GABA) B receptor, 1 [Source:MGI Symbol;Acc:MGI:1860139]	GO:0001649(osteoblast differentiation);GO:0004930(G protein-coupled receptor activity);GO:0004965(G protein-coupled GABA receptor activity);GO:0005515(protein binding);GO:0005615(extracellular space);GO:0005737(cytoplasm);GO:0005789(endoplasmic reticulum membrane);GO:0005886(plasma membrane);GO:0005887(integral component of plasma membrane);GO:0007165(signal transduction);GO:0007186(G protein-cou…	04024(cAMP signaling pathway);04080(Neuroactive ligand-receptor interaction);04727(GABAergic synapse);04742(Taste transduction);04915(Estrogen signaling pathway);05032(Morphine addiction)	K04615	NA
1	ENSMUSG00000036402	Gng12	0.802418	0.703195	0.19043	0.548	0.438	2.3e-15	5.90065e-11	guanine nucleotide binding protein (G protein), gamma 12 [Source:MGI Symbol;Acc:MGI:1336171]	GO:0003924(GTPase activity);GO:0005834(heterotrimeric G-protein complex);GO:0005884(actin filament);GO:0005886(plasma membrane);GO:0007165(signal transduction);GO:0007186(G protein-coupled receptor signaling pathway);GO:0016020(membrane);GO:0021987(cerebral cortex development);GO:0030165(PDZ domain binding);GO:0032496(response to lipopolysaccharide);GO:0042301(phosphate ion binding)	04010(MAPK signaling pathway);04014(Ras signaling pathway);04062(Chemokine signaling pathway);04151(PI3K-Akt signaling pathway);04371(Apelin signaling pathway);04713(Circadian entrainment);04723(Retrograde endocannabinoid signaling);04724(Glutamatergic synapse);04725(Cholinergic synapse);04726(Serotonergic synapse);04727(GABAergic synapse);04728(Dopaminergic synapse);04810(Regulation of actin cyt…	K04347	NA
1	ENSMUSG00000103780	Gm37524	0.16446	0.147022	0.161701	0.15	0.037	3.13771e-15	8.0498e-11	predicted gene, 37524 [Source:MGI Symbol;Acc:MGI:5610752]	NA	NA	NA	NA
1	ENSMUSG00000038473	Nos1ap	0.200764	0.187216	0.100796	0.214	0.087	3.54573e-15	9.09658e-11	nitric oxide synthase 1 (neuronal) adaptor protein [Source:MGI Symbol;Acc:MGI:1917979]	GO:0002020(protease binding);GO:0003062(regulation of heart rate by chemical signal);GO:0005515(protein binding);GO:0005634(nucleus);GO:0005737(cytoplasm);GO:0005739(mitochondrion);GO:0005829(cytosol);GO:0005901(caveola);GO:0008150(biological_process);GO:0030018(Z disc);GO:0030165(PDZ domain binding);GO:0030315(T-tubule);GO:0031965(nuclear membrane);GO:0033017(sarcoplasmic reticulum membrane);GO:…	04713(Circadian entrainment)	K16513	NA
1	ENSMUSG00000017715	Pgs1	0.600654	0.549396	0.128686	0.437	0.376	3.82244e-15	9.80647e-11	phosphatidylglycerophosphate synthase 1 [Source:MGI Symbol;Acc:MGI:1921701]	GO:0000166(nucleotide binding);GO:0003824(catalytic activity);GO:0005524(ATP binding);GO:0005739(mitochondrion);GO:0005783(endoplasmic reticulum);GO:0006629(lipid metabolic process);GO:0006655(phosphatidylglycerol biosynthetic process);GO:0008150(biological_process);GO:0008444(CDP-diacylglycerol-glycerol-3-phosphate 3-phosphatidyltransferase activity);GO:0008654(phospholipid biosynthetic process)…	00564(Glycerophospholipid metabolism)	K00995	EC:2.7.8.5
1	ENSMUSG00000001542	Ell2	0.200146	0.179861	0.154168	0.183	0.059	3.90746e-15	1.00246e-10	elongation factor RNA polymerase II 2 [Source:MGI Symbol;Acc:MGI:2183438]	GO:0005634(nucleus);GO:0005654(nucleoplasm);GO:0006368(transcription elongation from RNA polymerase II promoter);GO:0008023(transcription elongation factor complex);GO:0032968(positive regulation of transcription elongation from RNA polymerase II promoter);GO:0042795(snRNA transcription by RNA polymerase II)	NA	K15183	NA
1	ENSMUSG00000059810	Rgs3	0.549608	0.482905	0.186663	0.402	0.311	4.33375e-15	1.11182e-10	regulator of G-protein signaling 3 [Source:MGI Symbol;Acc:MGI:1354734]	GO:0005096(GTPase activator activity);GO:0005515(protein binding);GO:0005634(nucleus);GO:0005654(nucleoplasm);GO:0005737(cytoplasm);GO:0005829(cytosol);GO:0005886(plasma membrane);GO:0007165(signal transduction);GO:0007186(G protein-coupled receptor signaling pathway);GO:0009968(negative regulation of signal transduction);GO:0016020(membrane);GO:0043547(positive regulation of GTPase activity)	04360(Axon guidance)	K07524	NA
1	ENSMUSG00000005514	Por	0.875956	0.716893	0.2891	0.567	0.41	4.3368e-15	1.1126e-10	P450 (cytochrome) oxidoreductase [Source:MGI Symbol;Acc:MGI:97744]	GO:0003420(regulation of growth plate cartilage chondrocyte proliferation);GO:0003958(NADPH-hemoprotein reductase activity);GO:0004128(cytochrome-b5 reductase activity, acting on NAD(P)H);GO:0005737(cytoplasm);GO:0005739(mitochondrion);GO:0005783(endoplasmic reticulum);GO:0005789(endoplasmic reticulum membrane);GO:0005829(cytosol);GO:0007584(response to nutrient);GO:0008941(nitric oxide dioxygena…	NA	K00327	EC:1.6.2.4
1	ENSMUSG00000053113	Socs3	0.237876	0.211316	0.170813	0.187	0.059	4.5745e-15	1.17359e-10	suppressor of cytokine signaling 3 [Source:MGI Symbol;Acc:MGI:1201791]	GO:0001784(phosphotyrosine residue binding);GO:0001932(regulation of protein phosphorylation);GO:0005515(protein binding);GO:0005737(cytoplasm);GO:0005829(cytosol);GO:0005942(phosphatidylinositol 3-kinase complex);GO:0007165(signal transduction);GO:0007259(receptor signaling pathway via JAK-STAT);GO:0009968(negative regulation of signal transduction);GO:0016567(protein ubiquitination);GO:0035556(…	04120(Ubiquitin mediated proteolysis);04380(Osteoclast differentiation);04630(Jak-STAT signaling pathway);04668(TNF signaling pathway);04910(Insulin signaling pathway);04917(Prolactin signaling pathway);04920(Adipocytokine signaling pathway);04930(Type II diabetes mellitus);04931(Insulin resistance);04932(Non-alcoholic fatty liver disease (NAFLD));05160(Hepatitis C);05164(Influenza A);05168(Herpe…	K04696	NA
1	ENSMUSG00000025509	Pnpla2	0.699095	0.601609	0.216664	0.505	0.367	4.59709e-15	1.17938e-10	patatin-like phospholipase domain containing 2 [Source:MGI Symbol;Acc:MGI:1914103]	GO:0004806(triglyceride lipase activity);GO:0005515(protein binding);GO:0005654(nucleoplasm);GO:0005737(cytoplasm);GO:0005811(lipid droplet);GO:0005829(cytosol);GO:0005886(plasma membrane);GO:0006629(lipid metabolic process);GO:0010891(negative regulation of sequestering of triglyceride);GO:0010898(positive regulation of triglyceride catabolic process);GO:0016020(membrane);GO:0016021(integral com…	00561(Glycerolipid metabolism);04714(Thermogenesis);04923(Regulation of lipolysis in adipocytes)	K16816	EC:3.1.1.3
1	ENSMUSG00000037573	Tob1	0.324956	0.280618	0.21164	0.304	0.133	5.16974e-15	1.3263e-10	transducer of ErbB-2.1 [Source:MGI Symbol;Acc:MGI:1349721]	GO:0003714(transcription corepressor activity);GO:0005515(protein binding);GO:0005634(nucleus);GO:0005737(cytoplasm);GO:0008285(negative regulation of cell population proliferation);GO:0010468(regulation of gene expression);GO:0017148(negative regulation of translation);GO:0030014(CCR4-NOT complex);GO:0030514(negative regulation of BMP signaling pathway);GO:0030971(receptor tyrosine kinase bindin…	03018(RNA degradation)	K14443	NA
1	ENSMUSG00000014956	Ppp1cb	1.29516	1.10538	0.228597	0.641	0.604	5.24771e-15	1.3463e-10	protein phosphatase 1 catalytic subunit beta [Source:MGI Symbol;Acc:MGI:104871]	GO:0000164(protein phosphatase type 1 complex);GO:0000784(nuclear chromosome, telomeric region);GO:0004721(phosphoprotein phosphatase activity);GO:0004722(protein serine/threonine phosphatase activity);GO:0005515(protein binding);GO:0005634(nucleus);GO:0005654(nucleoplasm);GO:0005730(nucleolus);GO:0005737(cytoplasm);GO:0005829(cytosol);GO:0005886(plasma membrane);GO:0005975(carbohydrate metabolic…	03015(mRNA surveillance pathway);04022(cGMP-PKG signaling pathway);04024(cAMP signaling pathway);04114(Oocyte meiosis);04218(Cellular senescence);04261(Adrenergic signaling in cardiomyocytes);04270(Vascular smooth muscle contraction);04390(Hippo signaling pathway);04510(Focal adhesion);04611(Platelet activation);04720(Long-term potentiation);04728(Dopaminergic synapse);04750(Inflammatory mediator…	K06269	EC:3.1.3.16
1	ENSMUSG00000034987	Hrh2	0.120568	0.112103	0.105025	0.15	0.041	5.43879e-15	1.39532e-10	histamine receptor H2 [Source:MGI Symbol;Acc:MGI:108482]	GO:0001696(gastric acid secretion);GO:0001697(histamine-induced gastric acid secretion);GO:0001698(gastrin-induced gastric acid secretion);GO:0003382(epithelial cell morphogenesis);GO:0004930(G protein-coupled receptor activity);GO:0004969(histamine receptor activity);GO:0004993(G protein-coupled serotonin receptor activity);GO:0005886(plasma membrane);GO:0005887(integral component of plasma memb…	04020(Calcium signaling pathway);04080(Neuroactive ligand-receptor interaction);04971(Gastric acid secretion)	K04150	NA
1	ENSMUSG00000087593	Gm16174	0.12168	0.111202	0.129903	0.144	0.033	6.12753e-15	1.57202e-10	predicted gene 16174 [Source:MGI Symbol;Acc:MGI:3801857]	NA	NA	NA	NA
1	ENSMUSG00000029254	Stap1	0.739972	0.598347	0.306488	0.487	0.281	6.4746e-15	1.66106e-10	signal transducing adaptor family member 1 [Source:MGI Symbol;Acc:MGI:1926193]	GO:0001784(phosphotyrosine residue binding);GO:0005068(transmembrane receptor protein tyrosine kinase adaptor activity);GO:0005070(SH3/SH2 adaptor activity);GO:0005157(macrophage colony-stimulating factor receptor binding);GO:0005515(protein binding);GO:0005634(nucleus);GO:0005654(nucleoplasm);GO:0005737(cytoplasm);GO:0005739(mitochondrion);GO:0007169(transmembrane receptor protein tyrosine kinas…	NA	NA	NA
1	ENSMUSG00000029366	Dck	1.0292	0.904931	0.185642	0.476	0.473	7.50692e-15	1.9259e-10	deoxycytidine kinase [Source:MGI Symbol;Acc:MGI:102726]	GO:0000166(nucleotide binding);GO:0000287(magnesium ion binding);GO:0004137(deoxycytidine kinase activity);GO:0005524(ATP binding);GO:0005634(nucleus);GO:0005737(cytoplasm);GO:0005829(cytosol);GO:0006139(nucleobase-containing compound metabolic process);GO:0006220(pyrimidine nucleotide metabolic process);GO:0008144(drug binding);GO:0009157(deoxyribonucleoside monophosphate biosynthetic process);G…	00230(Purine metabolism);00240(Pyrimidine metabolism)	K00893	EC:2.7.1.74
1	ENSMUSG00000060147	Serpinb6a	0.264521	0.231366	0.193203	0.261	0.104	7.92865e-15	2.03409e-10	serine (or cysteine) peptidase inhibitor, clade B, member 6a [Source:MGI Symbol;Acc:MGI:103123]	GO:0002020(protease binding);GO:0004867(serine-type endopeptidase inhibitor activity);GO:0005515(protein binding);GO:0005615(extracellular space);GO:0005737(cytoplasm);GO:0007605(sensory perception of sound);GO:0008406(gonad development);GO:0010466(negative regulation of peptidase activity);GO:0010951(negative regulation of endopeptidase activity);GO:0030414(peptidase inhibitor activity);GO:00620…	05146(Amoebiasis)	K13963	NA
1	ENSMUSG00000031504	Rab20	0.115666	0.107766	0.102069	0.148	0.04	8.00222e-15	2.05297e-10	RAB20, member RAS oncogene family [Source:MGI Symbol;Acc:MGI:102789]	GO:0000166(nucleotide binding);GO:0003924(GTPase activity);GO:0005525(GTP binding);GO:0005768(endosome);GO:0005769(early endosome);GO:0005794(Golgi apparatus);GO:0005886(plasma membrane);GO:0006886(intracellular protein transport);GO:0006897(endocytosis);GO:0015031(protein transport);GO:0016020(membrane);GO:0030100(regulation of endocytosis);GO:0030139(endocytic vesicle);GO:0030670(phagocytic ves…	NA	K07911	NA
1	ENSMUSG00000111514	E230014E18Rik	0.123707	0.112362	0.138774	0.111	0.024	1.08565e-14	2.78525e-10	RIKEN cDNA E230014E18 gene [Source:MGI Symbol;Acc:MGI:3045388]	NA	NA	NA	NA
1	ENSMUSG00000020253	Ppm1m	0.769518	0.653634	0.235471	0.495	0.407	1.24805e-14	3.20188e-10	protein phosphatase 1M [Source:MGI Symbol;Acc:MGI:1915155]	GO:0003824(catalytic activity);GO:0004722(protein serine/threonine phosphatase activity);GO:0006470(protein dephosphorylation)	NA	K17507	EC:3.1.3.16
1	ENSMUSG00000044465	Fam160a2	0.507912	0.422891	0.264295	0.382	0.195	1.59904e-14	4.10233e-10	family with sequence similarity 160, member A2 [Source:MGI Symbol;Acc:MGI:1921599]	GO:0003674(molecular_function);GO:0005829(cytosol);GO:0007032(endosome organization);GO:0007040(lysosome organization);GO:0008333(endosome to lysosome transport);GO:0015031(protein transport);GO:0045022(early endosome to late endosome transport);GO:0070695(FHF complex)	NA	NA	NA
1	ENSMUSG00000052609	Plekhg3	0.792934	0.726419	0.126398	0.458	0.456	1.65077e-14	4.23506e-10	pleckstrin homology domain containing, family G (with RhoGef domain) member 3 [Source:MGI Symbol;Acc:MGI:2388284]	GO:0003674(molecular_function);GO:0005089(Rho guanyl-nucleotide exchange factor activity);GO:0005575(cellular_component);GO:0008150(biological_process);GO:0035023(regulation of Rho protein signal transduction)	NA	NA	NA
1	ENSMUSG00000026102	Inpp1	0.279382	0.246323	0.181688	0.257	0.12	1.97158e-14	5.0581e-10	inositol polyphosphate-1-phosphatase [Source:MGI Symbol;Acc:MGI:104848]	GO:0004441(inositol-1,4-bisphosphate 1-phosphatase activity);GO:0016787(hydrolase activity);GO:0046854(phosphatidylinositol phosphorylation);GO:0046855(inositol phosphate dephosphorylation);GO:0046872(metal ion binding)	00562(Inositol phosphate metabolism);04070(Phosphatidylinositol signaling system)	K01107	EC:3.1.3.57
1	ENSMUSG00000019302	Atp6v0a1	0.479472	0.411327	0.221163	0.386	0.218	1.97488e-14	5.06656e-10	ATPase, H+ transporting, lysosomal V0 subunit A1 [Source:MGI Symbol;Acc:MGI:103286]	GO:0000220(vacuolar proton-transporting V-type ATPase, V0 domain);GO:0005515(protein binding);GO:0005737(cytoplasm);GO:0005794(Golgi apparatus);GO:0005829(cytosol);GO:0005886(plasma membrane);GO:0006811(ion transport);GO:0007035(vacuolar acidification);GO:0008021(synaptic vesicle);GO:0015078(proton transmembrane transporter activity);GO:0015991(ATP hydrolysis coupled proton transport);GO:0016020(…	00190(Oxidative phosphorylation);04142(Lysosome);04145(Phagosome);04721(Synaptic vesicle cycle);04966(Collecting duct acid secretion);05152(Tuberculosis);05165(Human papillomavirus infection);05323(Rheumatoid arthritis)	K02154	NA
1	ENSMUSG00000031930	Wwp2	0.671823	0.616262	0.124536	0.446	0.413	2.03183e-14	5.21266e-10	WW domain containing E3 ubiquitin protein ligase 2 [Source:MGI Symbol;Acc:MGI:1914144]	GO:0000122(negative regulation of transcription by RNA polymerase II);GO:0000209(protein polyubiquitination);GO:0001085(RNA polymerase II transcription factor binding);GO:0004842(ubiquitin-protein transferase activity);GO:0005515(protein binding);GO:0005576(extracellular region);GO:0005634(nucleus);GO:0005737(cytoplasm);GO:0006511(ubiquitin-dependent protein catabolic process);GO:0006858(extracel…	04120(Ubiquitin mediated proteolysis)	NA	NA
1	ENSMUSG00000039159	Ube2h	0.644359	0.536192	0.265115	0.48	0.291	2.12923e-14	5.46255e-10	ubiquitin-conjugating enzyme E2H [Source:MGI Symbol;Acc:MGI:104632]	GO:0000166(nucleotide binding);GO:0004842(ubiquitin-protein transferase activity);GO:0005524(ATP binding);GO:0006511(ubiquitin-dependent protein catabolic process);GO:0016567(protein ubiquitination);GO:0016740(transferase activity);GO:0043161(proteasome-mediated ubiquitin-dependent protein catabolic process);GO:0061631(ubiquitin conjugating enzyme activity);GO:0070936(protein K48-linked ubiquitin…	04120(Ubiquitin mediated proteolysis)	K10576	EC:2.3.2.23
1	ENSMUSG00000027215	Cd82	0.469412	0.400188	0.230175	0.411	0.22	2.28699e-14	5.86727e-10	CD82 antigen [Source:MGI Symbol;Acc:MGI:104651]	GO:0005887(integral component of plasma membrane);GO:0007166(cell surface receptor signaling pathway);GO:0016020(membrane);GO:0016021(integral component of membrane)	04115(p53 signaling pathway)	K06509	NA
1	ENSMUSG00000034252	Senp6	1.10575	0.946233	0.224764	0.606	0.538	2.28932e-14	5.87326e-10	SUMO/sentrin specific peptidase 6 [Source:MGI Symbol;Acc:MGI:1922075]	GO:0005634(nucleus);GO:0005654(nucleoplasm);GO:0005737(cytoplasm);GO:0005829(cytosol);GO:0006508(proteolysis);GO:0008233(peptidase activity);GO:0008234(cysteine-type peptidase activity);GO:0016787(hydrolase activity);GO:0016925(protein sumoylation);GO:0016926(protein desumoylation);GO:0070139(SUMO-specific endopeptidase activity);GO:0070646(protein modification by small protein removal);GO:009016…	NA	K08595	EC:3.4.22.68
1	ENSMUSG00000016087	Fli1	1.10765	0.996792	0.152134	0.614	0.584	2.31941e-14	5.95045e-10	Friend leukemia integration 1 [Source:MGI Symbol;Acc:MGI:95554]	GO:0000978(RNA polymerase II proximal promoter sequence-specific DNA binding);GO:0000980(RNA polymerase II distal enhancer sequence-specific DNA binding);GO:0000981(DNA-binding transcription factor activity, RNA polymerase II-specific);GO:0001228(DNA-binding transcription activator activity, RNA polymerase II-specific);GO:0003677(DNA binding);GO:0003682(chromatin binding);GO:0003700(DNA-binding t…	05202(Transcriptional misregulation in cancer)	K09436	NA
1	ENSMUSG00000030314	Atg7	0.916436	0.761738	0.266741	0.548	0.427	2.37511e-14	6.09336e-10	autophagy related 7 [Source:MGI Symbol;Acc:MGI:1921494]	GO:0000045(autophagosome assembly);GO:0000407(phagophore assembly site);GO:0000422(autophagy of mitochondrion);GO:0001889(liver development);GO:0005515(protein binding);GO:0005737(cytoplasm);GO:0005829(cytosol);GO:0005930(axoneme);GO:0006497(protein lipidation);GO:0006501(C-terminal protein lipidation);GO:0006914(autophagy);GO:0006995(cellular response to nitrogen starvation);GO:0006996(organelle…	04136(Autophagy - other);04140(Autophagy - animal);04216(Ferroptosis)	K08337	NA
1	ENSMUSG00000026483	Fam129a	2.72739	2.07317	0.395683	0.832	0.737	2.81814e-14	7.22993e-10	family with sequence similarity 129, member A [Source:MGI Symbol;Acc:MGI:2137237]	GO:0001933(negative regulation of protein phosphorylation);GO:0001934(positive regulation of protein phosphorylation);GO:0003674(molecular_function);GO:0005737(cytoplasm);GO:0005829(cytosol);GO:0005886(plasma membrane);GO:0006417(regulation of translation);GO:0016020(membrane);GO:0034976(response to endoplasmic reticulum stress);GO:0045727(positive regulation of translation)	NA	NA	NA
1	ENSMUSG00000039270	Megf9	0.746222	0.599257	0.31643	0.476	0.306	2.82349e-14	7.24367e-10	multiple EGF-like-domains 9 [Source:MGI Symbol;Acc:MGI:1918264]	GO:0005604(basement membrane);GO:0016020(membrane);GO:0016021(integral component of membrane)	NA	NA	NA
1	ENSMUSG00000052142	Rasal3	0.24698	0.222805	0.148611	0.179	0.123	3.47996e-14	8.92784e-10	RAS protein activator like 3 [Source:MGI Symbol;Acc:MGI:2444128]	GO:0005096(GTPase activator activity);GO:0005737(cytoplasm);GO:0005938(cell cortex);GO:0007165(signal transduction);GO:0043087(regulation of GTPase activity);GO:0043547(positive regulation of GTPase activity);GO:0046580(negative regulation of Ras protein signal transduction);GO:0051142(positive regulation of NK T cell proliferation);GO:0098562(cytoplasmic side of membrane)	04014(Ras signaling pathway)	K17634	NA
1	ENSMUSG00000002111	Spi1	6.27687	5.68259	0.143496	0.912	0.961	3.63244e-14	9.31903e-10	spleen focus forming virus (SFFV) proviral integration oncogene [Source:MGI Symbol;Acc:MGI:98282]	GO:0000122(negative regulation of transcription by RNA polymerase II);GO:0000790(nuclear chromatin);GO:0000978(RNA polymerase II proximal promoter sequence-specific DNA binding);GO:0000980(RNA polymerase II distal enhancer sequence-specific DNA binding);GO:0000981(DNA-binding transcription factor activity, RNA polymerase II-specific);GO:0001085(RNA polymerase II transcription factor binding);GO:0…	04380(Osteoclast differentiation);05166(Human T-cell leukemia virus 1 infection);05200(Pathways in cancer);05202(Transcriptional misregulation in cancer);05221(Acute myeloid leukemia)	K09438	NA
1	ENSMUSG00000034673	Pbx2	0.636456	0.532055	0.258485	0.48	0.309	3.94962e-14	1.01328e-09	pre B cell leukemia homeobox 2 [Source:MGI Symbol;Acc:MGI:1341793]	GO:0000977(RNA polymerase II regulatory region sequence-specific DNA binding);GO:0003677(DNA binding);GO:0003682(chromatin binding);GO:0003700(DNA-binding transcription factor activity);GO:0005515(protein binding);GO:0005634(nucleus);GO:0005667(transcription factor complex);GO:0006355(regulation of transcription, DNA-templated);GO:0008134(transcription factor binding);GO:0009954(proximal/distal p…	NA	K15609	NA
1	ENSMUSG00000073421	H2-Ab1	3.01546	1.13052	1.41539	0.17	0.056	4.36368e-14	1.1195e-09	histocompatibility 2, class II antigen A, beta 1 [Source:MGI Symbol;Acc:MGI:103070]	GO:0002344(B cell affinity maturation);GO:0002376(immune system process);GO:0002381(immunoglobulin production involved in immunoglobulin mediated immune response);GO:0002455(humoral immune response mediated by circulating immunoglobulin);GO:0002504(antigen processing and presentation of peptide or polysaccharide antigen via MHC class II);GO:0002579(positive regulation of antigen processing and pr…	04145(Phagosome);04514(Cell adhesion molecules (CAMs));04612(Antigen processing and presentation);04640(Hematopoietic cell lineage);04658(Th1 and Th2 cell differentiation);04659(Th17 cell differentiation);04672(Intestinal immune network for IgA production);04940(Type I diabetes mellitus);05140(Leishmaniasis);05145(Toxoplasmosis);05150(Staphylococcus aureus infection);05152(Tuberculosis);05164(Inf…	K06752	NA
1	ENSMUSG00000028893	Sesn2	0.337915	0.294687	0.197478	0.312	0.145	4.81658e-14	1.23569e-09	sestrin 2 [Source:MGI Symbol;Acc:MGI:2651874]	GO:0001932(regulation of protein phosphorylation);GO:0005092(GDP-dissociation inhibitor activity);GO:0005515(protein binding);GO:0005634(nucleus);GO:0005737(cytoplasm);GO:0005739(mitochondrion);GO:0006111(regulation of gluconeogenesis);GO:0006635(fatty acid beta-oxidation);GO:0007005(mitochondrion organization);GO:0009749(response to glucose);GO:0016239(positive regulation of macroautophagy);GO:0…	04115(p53 signaling pathway);04150(mTOR signaling pathway);04211(Longevity regulating pathway)	K20394	NA
1	ENSMUSG00000029561	Oasl2	1.09428	0.885137	0.306008	0.478	0.288	5.06468e-14	1.29934e-09	2'-5' oligoadenylate synthetase-like 2 [Source:MGI Symbol;Acc:MGI:1344390]	GO:0000166(nucleotide binding);GO:0001730(2'-5'-oligoadenylate synthetase activity);GO:0002376(immune system process);GO:0003723(RNA binding);GO:0003725(double-stranded RNA binding);GO:0005515(protein binding);GO:0005524(ATP binding);GO:0005634(nucleus);GO:0005654(nucleoplasm);GO:0005829(cytosol);GO:0006164(purine nucleotide biosynthetic process);GO:0006955(immune response);GO:0009615(response to…	05165(Human papillomavirus infection)	K14608	NA
1	ENSMUSG00000023791	Pigx	0.683174	0.593148	0.203861	0.491	0.373	5.96511e-14	1.53035e-09	phosphatidylinositol glycan anchor biosynthesis, class X [Source:MGI Symbol;Acc:MGI:1919334]	GO:0003674(molecular_function);GO:0005575(cellular_component);GO:0005783(endoplasmic reticulum);GO:0005789(endoplasmic reticulum membrane);GO:0006506(GPI anchor biosynthetic process);GO:0016020(membrane);GO:0016021(integral component of membrane)	00563(Glycosylphosphatidylinositol (GPI)-anchor biosynthesis)	K07541	NA
1	ENSMUSG00000022831	Hcls1	2.74605	2.28128	0.267512	0.836	0.835	6.51164e-14	1.67056e-09	hematopoietic cell specific Lyn substrate 1 [Source:MGI Symbol;Acc:MGI:104568]	GO:0000122(negative regulation of transcription by RNA polymerase II);GO:0001085(RNA polymerase II transcription factor binding);GO:0003779(actin binding);GO:0005515(protein binding);GO:0005634(nucleus);GO:0005667(transcription factor complex);GO:0005737(cytoplasm);GO:0005739(mitochondrion);GO:0005829(cytosol);GO:0005886(plasma membrane);GO:0008284(positive regulation of cell population prolifera…	04530(Tight junction);05100(Bacterial invasion of epithelial cells);05205(Proteoglycans in cancer)	K06106	NA
1	ENSMUSG00000035356	Nfkbiz	1.745	1.31805	0.404822	0.684	0.508	7.18586e-14	1.84353e-09	nuclear factor of kappa light polypeptide gene enhancer in B cells inhibitor, zeta [Source:MGI Symbol;Acc:MGI:1931595]	GO:0005515(protein binding);GO:0005634(nucleus);GO:0006954(inflammatory response);GO:0016607(nuclear speck);GO:0036464(cytoplasmic ribonucleoprotein granule);GO:0050729(positive regulation of inflammatory response);GO:0050852(T cell receptor signaling pathway);GO:2000321(positive regulation of T-helper 17 cell differentiation)	05202(Transcriptional misregulation in cancer)	K14242	NA
1	ENSMUSG00000041187	Prkd2	0.204037	0.181333	0.17019	0.195	0.08	7.23687e-14	1.85662e-09	protein kinase D2 [Source:MGI Symbol;Acc:MGI:2141917]	GO:0000166(nucleotide binding);GO:0001525(angiogenesis);GO:0001938(positive regulation of endothelial cell proliferation);GO:0002250(adaptive immune response);GO:0002376(immune system process);GO:0004672(protein kinase activity);GO:0004674(protein serine/threonine kinase activity);GO:0004697(protein kinase C activity);GO:0005080(protein kinase C binding);GO:0005524(ATP binding);GO:0005634(nucleus…	04015(Rap1 signaling pathway);04925(Aldosterone synthesis and secretion)	K06070	EC:2.7.11.13
1	ENSMUSG00000009687	Fxyd5	11.5079	9.95825	0.208655	0.951	0.99	7.65071e-14	1.96279e-09	FXYD domain-containing ion transport regulator 5 [Source:MGI Symbol;Acc:MGI:1201785]	GO:0003779(actin binding);GO:0006811(ion transport);GO:0016020(membrane);GO:0016021(integral component of membrane);GO:0017080(sodium channel regulator activity);GO:0043269(regulation of ion transport);GO:0045296(cadherin binding);GO:0099106(ion channel regulator activity);GO:2000649(regulation of sodium ion transmembrane transporter activity)	NA	K13362	NA
1	ENSMUSG00000030287	Itpr2	0.736254	0.612851	0.264668	0.485	0.288	7.91094e-14	2.02955e-09	inositol 1,4,5-triphosphate receptor 2 [Source:MGI Symbol;Acc:MGI:99418]	GO:0001666(response to hypoxia);GO:0005216(ion channel activity);GO:0005220(inositol 1,4,5-trisphosphate-sensitive calcium-release channel activity);GO:0005262(calcium channel activity);GO:0005509(calcium ion binding);GO:0005515(protein binding);GO:0005634(nucleus);GO:0005737(cytoplasm);GO:0005783(endoplasmic reticulum);GO:0005789(endoplasmic reticulum membrane);GO:0005886(plasma membrane);GO:000…	04020(Calcium signaling pathway);04022(cGMP-PKG signaling pathway);04070(Phosphatidylinositol signaling system);04114(Oocyte meiosis);04210(Apoptosis);04218(Cellular senescence);04270(Vascular smooth muscle contraction);04371(Apelin signaling pathway);04540(Gap junction);04611(Platelet activation);04621(NOD-like receptor signaling pathway);04625(C-type lectin receptor signaling pathway);04720(Lon…	K04959	NA
1	ENSMUSG00000054509	Parp4	0.477634	0.421015	0.182033	0.355	0.26	8.43028e-14	2.16279e-09	poly (ADP-ribose) polymerase family, member 4 [Source:MGI Symbol;Acc:MGI:2685589]	GO:0003950(NAD+ ADP-ribosyltransferase activity);GO:0005634(nucleus);GO:0005737(cytoplasm);GO:0005819(spindle);GO:0005829(cytosol);GO:0005876(spindle microtubule);GO:0006464(cellular protein modification process);GO:0006471(protein ADP-ribosylation);GO:0006954(inflammatory response);GO:0008219(cell death);GO:0016740(transferase activity);GO:0016757(transferase activity, transferring glycosyl grou…	03410(Base excision repair);04210(Apoptosis);04217(Necroptosis)	K10798	EC:2.4.2.30
1	ENSMUSG00000021687	Scamp1	0.206083	0.184599	0.158837	0.193	0.077	8.73709e-14	2.2415e-09	secretory carrier membrane protein 1 [Source:MGI Symbol;Acc:MGI:1349480]	GO:0000139(Golgi membrane);GO:0005515(protein binding);GO:0005768(endosome);GO:0005794(Golgi apparatus);GO:0005802(trans-Golgi network);GO:0006887(exocytosis);GO:0006897(endocytosis);GO:0008021(synaptic vesicle);GO:0015031(protein transport);GO:0016020(membrane);GO:0016021(integral component of membrane);GO:0019904(protein domain specific binding);GO:0030136(clathrin-coated vesicle);GO:0030285(in…	NA	K19995	NA
1	ENSMUSG00000039886	Tmem120a	0.311671	0.277179	0.169202	0.29	0.164	9.3313e-14	2.39394e-09	transmembrane protein 120A [Source:MGI Symbol;Acc:MGI:2686991]	GO:0003674(molecular_function);GO:0005634(nucleus);GO:0005637(nuclear inner membrane);GO:0016020(membrane);GO:0016021(integral component of membrane);GO:0045444(fat cell differentiation);GO:0051260(protein homooligomerization);GO:0051291(protein heterooligomerization)	NA	NA	NA
1	ENSMUSG00000043939	A530064D06Rik	0.35274	0.306974	0.200486	0.302	0.157	9.55447e-14	2.4512e-09	RIKEN cDNA A530064D06 gene [Source:MGI Symbol;Acc:MGI:2443476]	GO:0005515(protein binding);GO:0005575(cellular_component);GO:0008150(biological_process);GO:0016020(membrane);GO:0016021(integral component of membrane)	NA	NA	NA
1	ENSMUSG00000040746	Rnf167	0.690936	0.570046	0.277476	0.497	0.319	1.08051e-13	2.77204e-09	ring finger protein 167 [Source:MGI Symbol;Acc:MGI:1917760]	GO:0000209(protein polyubiquitination);GO:0004842(ubiquitin-protein transferase activity);GO:0005737(cytoplasm);GO:0006511(ubiquitin-dependent protein catabolic process);GO:0008270(zinc ion binding);GO:0012505(endomembrane system);GO:0016020(membrane);GO:0016021(integral component of membrane);GO:0016567(protein ubiquitination);GO:0016740(transferase activity);GO:0045786(negative regulation of ce…	NA	K15706	EC:2.3.2.27
1	ENSMUSG00000034765	Dusp5	0.332877	0.276011	0.270262	0.199	0.07	1.12065e-13	2.87502e-09	dual specificity phosphatase 5 [Source:MGI Symbol;Acc:MGI:2685183]	GO:0000188(inactivation of MAPK activity);GO:0004721(phosphoprotein phosphatase activity);GO:0004725(protein tyrosine phosphatase activity);GO:0005634(nucleus);GO:0005737(cytoplasm);GO:0006470(protein dephosphorylation);GO:0008138(protein tyrosine/serine/threonine phosphatase activity);GO:0016311(dephosphorylation);GO:0016787(hydrolase activity);GO:0016791(phosphatase activity);GO:0017017(MAP kin…	04010(MAPK signaling pathway)	K04459	3.1.3.48;EC:3.1.3.16
1	ENSMUSG00000020641	Rsad2	0.668165	0.521601	0.357259	0.275	0.118	1.14575e-13	2.93941e-09	radical S-adenosyl methionine domain containing 2 [Source:MGI Symbol;Acc:MGI:1929628]	GO:0001503(ossification);GO:0001650(fibrillar center);GO:0002376(immune system process);GO:0003674(molecular_function);GO:0003824(catalytic activity);GO:0005515(protein binding);GO:0005739(mitochondrion);GO:0005741(mitochondrial outer membrane);GO:0005743(mitochondrial inner membrane);GO:0005783(endoplasmic reticulum);GO:0005789(endoplasmic reticulum membrane);GO:0005811(lipid droplet);GO:0009615…	05160(Hepatitis C);05164(Influenza A)	K15045	NA
1	ENSMUSG00000005087	Cd44	4.10117	3.41572	0.263849	0.873	0.905	1.16326e-13	2.98434e-09	CD44 antigen [Source:MGI Symbol;Acc:MGI:88338]	GO:0004896(cytokine receptor activity);GO:0005540(hyaluronic acid binding);GO:0005794(Golgi apparatus);GO:0005829(cytosol);GO:0005886(plasma membrane);GO:0007155(cell adhesion);GO:0009986(cell surface);GO:0016020(membrane);GO:0016021(integral component of membrane);GO:0016324(apical plasma membrane);GO:0016477(cell migration);GO:0019221(cytokine-mediated signaling pathway);GO:0030214(hyaluronan c…	04512(ECM-receptor interaction);04640(Hematopoietic cell lineage);05169(Epstein-Barr virus infection);05205(Proteoglycans in cancer);05206(MicroRNAs in cancer)	K06256	NA
1	ENSMUSG00000028771	Ptpn12	0.714373	0.59554	0.262479	0.468	0.321	1.17054e-13	3.00301e-09	protein tyrosine phosphatase, non-receptor type 12 [Source:MGI Symbol;Acc:MGI:104673]	GO:0002102(podosome);GO:0004721(phosphoprotein phosphatase activity);GO:0004725(protein tyrosine phosphatase activity);GO:0005515(protein binding);GO:0005737(cytoplasm);GO:0005829(cytosol);GO:0005925(focal adhesion);GO:0006470(protein dephosphorylation);GO:0016311(dephosphorylation);GO:0016787(hydrolase activity);GO:0016791(phosphatase activity);GO:0017124(SH3 domain binding);GO:0030054(cell junc…	NA	K18024	EC:3.1.3.48
1	ENSMUSG00000047514	Tspyl1	0.678066	0.594868	0.188858	0.462	0.361	1.21932e-13	3.12816e-09	testis-specific protein, Y-encoded-like 1 [Source:MGI Symbol;Acc:MGI:1298395]	GO:0005634(nucleus);GO:0005730(nucleolus);GO:0006334(nucleosome assembly);GO:0019899(enzyme binding)	NA	K11284	NA
1	ENSMUSG00000033352	Map2k4	0.491662	0.4224	0.219059	0.386	0.247	1.36089e-13	3.49137e-09	mitogen-activated protein kinase kinase 4 [Source:MGI Symbol;Acc:MGI:1346869]	GO:0000165(MAPK cascade);GO:0000166(nucleotide binding);GO:0000187(activation of MAPK activity);GO:0001934(positive regulation of protein phosphorylation);GO:0004672(protein kinase activity);GO:0004674(protein serine/threonine kinase activity);GO:0004708(MAP kinase kinase activity);GO:0004713(protein tyrosine kinase activity);GO:0005515(protein binding);GO:0005524(ATP binding);GO:0005634(nucleus)…	04010(MAPK signaling pathway);04012(ErbB signaling pathway);04620(Toll-like receptor signaling pathway);04664(Fc epsilon RI signaling pathway);04668(TNF signaling pathway);04912(GnRH signaling pathway);04926(Relaxin signaling pathway);05142(Chagas disease (American trypanosomiasis));05161(Hepatitis B);05164(Influenza A);05166(Human T-cell leukemia virus 1 infection);05167(Kaposi sarcoma-associate…	K04430	EC:2.7.12.2
1	ENSMUSG00000045165	AI467606	0.854149	0.706438	0.273923	0.548	0.406	1.41703e-13	3.63539e-09	expressed sequence AI467606 [Source:MGI Symbol;Acc:MGI:2141979]	GO:0003674(molecular_function);GO:0005575(cellular_component);GO:0008150(biological_process);GO:0016020(membrane);GO:0016021(integral component of membrane)	NA	NA	NA
1	ENSMUSG00000035105	Egln3	0.109653	0.100808	0.121343	0.107	0.02	1.71207e-13	4.39232e-09	egl-9 family hypoxia-inducible factor 3 [Source:MGI Symbol;Acc:MGI:1932288]	GO:0001666(response to hypoxia);GO:0005506(iron ion binding);GO:0005634(nucleus);GO:0005737(cytoplasm);GO:0005829(cytosol);GO:0006915(apoptotic process);GO:0006919(activation of cysteine-type endopeptidase activity involved in apoptotic process);GO:0016491(oxidoreductase activity);GO:0016705(oxidoreductase activity, acting on paired donors, with incorporation or reduction of molecular oxygen);GO:…	04066(HIF-1 signaling pathway);05200(Pathways in cancer);05211(Renal cell carcinoma)	K09592	EC:1.14.11.29
1	ENSMUSG00000052889	Prkcb	0.951563	0.78375	0.279906	0.593	0.419	1.85531e-13	4.7598e-09	protein kinase C, beta [Source:MGI Symbol;Acc:MGI:97596]	GO:0000166(nucleotide binding);GO:0002250(adaptive immune response);GO:0002376(immune system process);GO:0003682(chromatin binding);GO:0004672(protein kinase activity);GO:0004674(protein serine/threonine kinase activity);GO:0004697(protein kinase C activity);GO:0005080(protein kinase C binding);GO:0005246(calcium channel regulator activity);GO:0005515(protein binding);GO:0005524(ATP binding);GO:0…	01521(EGFR tyrosine kinase inhibitor resistance);04010(MAPK signaling pathway);04012(ErbB signaling pathway);04014(Ras signaling pathway);04015(Rap1 signaling pathway);04020(Calcium signaling pathway);04062(Chemokine signaling pathway);04064(NF-kappa B signaling pathway);04066(HIF-1 signaling pathway);04070(Phosphatidylinositol signaling system);04071(Sphingolipid signaling pathway);04150(mTOR si…	K19662	EC:2.7.11.13
1	ENSMUSG00000030108	Slc6a13	0.133705	0.122075	0.131283	0.131	0.037	1.99055e-13	5.10676e-09	solute carrier family 6 (neurotransmitter transporter, GABA), member 13 [Source:MGI Symbol;Acc:MGI:95629]	GO:0005328(neurotransmitter:sodium symporter activity);GO:0005332(gamma-aminobutyric acid:sodium symporter activity);GO:0005886(plasma membrane);GO:0005887(integral component of plasma membrane);GO:0006836(neurotransmitter transport);GO:0015293(symporter activity);GO:0015812(gamma-aminobutyric acid transport);GO:0016020(membrane);GO:0016021(integral component of membrane);GO:0042165(neurotransmit…	04721(Synaptic vesicle cycle);04727(GABAergic synapse)	K05046	NA
1	ENSMUSG00000109036	2210406H18Rik	0.204334	0.187232	0.126097	0.138	0.096	2.11006e-13	5.41335e-09	RIKEN cDNA 2210406H18 gene [Source:MGI Symbol;Acc:MGI:1917383]	NA	NA	NA	NA
1	ENSMUSG00000032328	Tmem30a	1.18603	1.05537	0.168392	0.637	0.59	2.28113e-13	5.85224e-09	transmembrane protein 30A [Source:MGI Symbol;Acc:MGI:106402]	GO:0004012(phospholipid-translocating ATPase activity);GO:0005515(protein binding);GO:0005783(endoplasmic reticulum);GO:0005794(Golgi apparatus);GO:0005886(plasma membrane);GO:0006855(drug transmembrane transport);GO:0006869(lipid transport);GO:0010976(positive regulation of neuron projection development);GO:0015247(aminophospholipid transmembrane transporter activity);GO:0015914(phospholipid tra…	NA	NA	NA
1	ENSMUSG00000109005	Gm45221	0.579889	0.493307	0.233291	0.396	0.218	2.43966e-13	6.25894e-09	predicted gene 45221 [Source:MGI Symbol;Acc:MGI:5753797]	NA	NA	NA	NA
1	ENSMUSG00000024773	Atg2a	0.804442	0.685011	0.231863	0.565	0.369	2.46328e-13	6.31953e-09	autophagy related 2A [Source:MGI Symbol;Acc:MGI:1916291]	GO:0000045(autophagosome assembly);GO:0000407(phagophore assembly site);GO:0000422(autophagy of mitochondrion);GO:0003674(molecular_function);GO:0005634(nucleus);GO:0005811(lipid droplet);GO:0005829(cytosol);GO:0006914(autophagy);GO:0016020(membrane);GO:0019898(extrinsic component of membrane);GO:0034045(phagophore assembly site membrane);GO:0043231(intracellular membrane-bounded organelle)	04136(Autophagy - other);04140(Autophagy - animal)	K17906	NA
1	ENSMUSG00000032841	Prr5l	0.354633	0.307093	0.207653	0.242	0.111	2.47728e-13	6.35545e-09	proline rich 5 like [Source:MGI Symbol;Acc:MGI:1919696]	GO:0001933(negative regulation of protein phosphorylation);GO:0001934(positive regulation of protein phosphorylation);GO:0005739(mitochondrion);GO:0009968(negative regulation of signal transduction);GO:0010762(regulation of fibroblast migration);GO:0014068(positive regulation of phosphatidylinositol 3-kinase signaling);GO:0031625(ubiquitin protein ligase binding);GO:0031932(TORC2 complex);GO:0034…	NA	NA	NA
1	ENSMUSG00000039899	Fgl2	1.01464	0.769891	0.398243	0.464	0.3	2.61395e-13	6.70608e-09	fibrinogen-like protein 2 [Source:MGI Symbol;Acc:MGI:103266]	GO:0005576(extracellular region);GO:0006508(proteolysis);GO:0008233(peptidase activity);GO:0019835(cytolysis)	NA	NA	NA
1	ENSMUSG00000036594	H2-Aa	3.43606	1.18662	1.53389	0.158	0.052	2.64059e-13	6.77443e-09	histocompatibility 2, class II antigen A, alpha [Source:MGI Symbol;Acc:MGI:95895]	GO:0002376(immune system process);GO:0002504(antigen processing and presentation of peptide or polysaccharide antigen via MHC class II);GO:0005515(protein binding);GO:0005764(lysosome);GO:0005886(plasma membrane);GO:0006955(immune response);GO:0009897(external side of plasma membrane);GO:0016020(membrane);GO:0016021(integral component of membrane);GO:0019882(antigen processing and presentation);G…	04145(Phagosome);04514(Cell adhesion molecules (CAMs));04612(Antigen processing and presentation);04640(Hematopoietic cell lineage);04658(Th1 and Th2 cell differentiation);04659(Th17 cell differentiation);04672(Intestinal immune network for IgA production);04940(Type I diabetes mellitus);05140(Leishmaniasis);05145(Toxoplasmosis);05150(Staphylococcus aureus infection);05152(Tuberculosis);05164(Inf…	K06752	NA
1	ENSMUSG00000037266	Rsrp1	6.4734	5.86272	0.142955	0.928	0.972	3.17999e-13	8.15826e-09	arginine/serine rich protein 1 [Source:MGI Symbol;Acc:MGI:106498]	GO:0005515(protein binding);GO:0005575(cellular_component);GO:0008150(biological_process)	NA	NA	NA
1	ENSMUSG00000037058	Paip2	1.53258	1.33217	0.202183	0.708	0.68	3.59744e-13	9.22923e-09	polyadenylate-binding protein-interacting protein 2 [Source:MGI Symbol;Acc:MGI:1915119]	GO:0000900(translation repressor activity, mRNA regulatory element binding);GO:0003729(mRNA binding);GO:0005737(cytoplasm);GO:0006417(regulation of translation);GO:0007283(spermatogenesis);GO:0007613(memory);GO:0008143(poly(A) binding);GO:0017148(negative regulation of translation);GO:0030371(translation repressor activity);GO:0045947(negative regulation of translational initiation);GO:1900271(re…	NA	NA	NA
1	ENSMUSG00000034647	Ankrd12	1.27999	0.996211	0.36161	0.614	0.462	3.71836e-13	9.53945e-09	ankyrin repeat domain 12 [Source:MGI Symbol;Acc:MGI:1914357]	GO:0003674(molecular_function);GO:0005515(protein binding);GO:0005654(nucleoplasm);GO:0005829(cytosol);GO:0008150(biological_process)	NA	K21436	NA
1	ENSMUSG00000064147	Rab44	0.398059	0.343514	0.212616	0.353	0.191	4.14591e-13	1.06363e-08	RAB44, member RAS oncogene family [Source:MGI Symbol;Acc:MGI:3045302]	GO:0000166(nucleotide binding);GO:0003924(GTPase activity);GO:0005525(GTP binding);GO:0005886(plasma membrane);GO:0006886(intracellular protein transport);GO:0016020(membrane);GO:0032482(Rab protein signal transduction)	NA	NA	NA
1	ENSMUSG00000029915	Clec5a	0.703078	0.585461	0.264111	0.466	0.32	4.64313e-13	1.19119e-08	C-type lectin domain family 5, member a [Source:MGI Symbol;Acc:MGI:1345151]	GO:0001618(virus receptor activity);GO:0002076(osteoblast development);GO:0002376(immune system process);GO:0005515(protein binding);GO:0005829(cytosol);GO:0005886(plasma membrane);GO:0009986(cell surface);GO:0016020(membrane);GO:0016021(integral component of membrane);GO:0030099(myeloid cell differentiation);GO:0030246(carbohydrate binding);GO:0033033(negative regulation of myeloid cell apoptoti…	NA	K10073	NA
1	ENSMUSG00000034271	Jdp2	0.319075	0.274857	0.215217	0.275	0.126	4.64999e-13	1.19295e-08	Jun dimerization protein 2 [Source:MGI Symbol;Acc:MGI:1932093]	GO:0000122(negative regulation of transcription by RNA polymerase II);GO:0000978(RNA polymerase II proximal promoter sequence-specific DNA binding);GO:0001227(DNA-binding transcription repressor activity, RNA polymerase II-specific);GO:0003677(DNA binding);GO:0003682(chromatin binding);GO:0003690(double-stranded DNA binding);GO:0003700(DNA-binding transcription factor activity);GO:0003714(transcr…	NA	K09033	NA
1	ENSMUSG00000004552	Ctse	0.177371	0.157619	0.170324	0.15	0.043	4.90226e-13	1.25767e-08	cathepsin E [Source:MGI Symbol;Acc:MGI:107361]	GO:0004190(aspartic-type endopeptidase activity);GO:0005768(endosome);GO:0006508(proteolysis);GO:0008233(peptidase activity);GO:0016540(protein autoprocessing);GO:0016787(hydrolase activity);GO:0019886(antigen processing and presentation of exogenous peptide antigen via MHC class II);GO:0030163(protein catabolic process);GO:0042803(protein homodimerization activity)	04142(Lysosome)	K01382	EC:3.4.23.34
1	ENSMUSG00000021990	Spata13	0.305676	0.268276	0.188287	0.259	0.124	5.08386e-13	1.30427e-08	spermatogenesis associated 13 [Source:MGI Symbol;Acc:MGI:104838]	GO:0005085(guanyl-nucleotide exchange factor activity);GO:0005089(Rho guanyl-nucleotide exchange factor activity);GO:0005515(protein binding);GO:0035023(regulation of Rho protein signal transduction);GO:0035556(intracellular signal transduction)	04810(Regulation of actin cytoskeleton)	K05769	NA
1	ENSMUSG00000050697	Prkaa1	0.279588	0.251214	0.154388	0.244	0.142	5.35229e-13	1.37313e-08	protein kinase, AMP-activated, alpha 1 catalytic subunit [Source:MGI Symbol;Acc:MGI:2145955]	GO:0000166(nucleotide binding);GO:0003682(chromatin binding);GO:0004672(protein kinase activity);GO:0004674(protein serine/threonine kinase activity);GO:0004679(AMP-activated protein kinase activity);GO:0005515(protein binding);GO:0005524(ATP binding);GO:0005634(nucleus);GO:0005737(cytoplasm);GO:0005829(cytosol);GO:0006006(glucose metabolic process);GO:0006325(chromatin organization);GO:0006468(p…	04068(FoxO signaling pathway);04140(Autophagy - animal);04150(mTOR signaling pathway);04151(PI3K-Akt signaling pathway);04152(AMPK signaling pathway);04211(Longevity regulating pathway);04213(Longevity regulating pathway - multiple species);04371(Apelin signaling pathway);04530(Tight junction);04710(Circadian rhythm);04714(Thermogenesis);04910(Insulin signaling pathway);04920(Adipocytokine signal…	K07198	EC:2.7.11.11
1	ENSMUSG00000072949	Acot1	0.170597	0.157401	0.11614	0.138	0.082	5.81868e-13	1.49278e-08	acyl-CoA thioesterase 1 [Source:MGI Symbol;Acc:MGI:1349396]	GO:0001676(long-chain fatty acid metabolic process);GO:0005737(cytoplasm);GO:0005739(mitochondrion);GO:0005829(cytosol);GO:0006631(fatty acid metabolic process);GO:0006637(acyl-CoA metabolic process);GO:0010667(negative regulation of cardiac muscle cell apoptotic process);GO:0016290(palmitoyl-CoA hydrolase activity);GO:0016787(hydrolase activity);GO:0016790(thiolester hydrolase activity);GO:00476…	00062(Fatty acid elongation);01040(Biosynthesis of unsaturated fatty acids)	NA	NA
1	ENSMUSG00000036944	Tmem71	1.15717	0.948188	0.287359	0.628	0.472	5.86682e-13	1.50513e-08	transmembrane protein 71 [Source:MGI Symbol;Acc:MGI:2146049]	GO:0005739(mitochondrion);GO:0016020(membrane);GO:0016021(integral component of membrane)	NA	NA	NA
1	ENSMUSG00000040723	Rcsd1	1.76357	1.44043	0.292003	0.735	0.676	5.92875e-13	1.52102e-08	RCSD domain containing 1 [Source:MGI Symbol;Acc:MGI:2676394]	GO:0003009(skeletal muscle contraction);GO:0005575(cellular_component);GO:0051015(actin filament binding);GO:0071474(cellular hyperosmotic response)	NA	K18615	NA
1	ENSMUSG00000095028	Sirpb1b	0.457893	0.399691	0.196125	0.359	0.199	6.28044e-13	1.61125e-08	signal-regulatory protein beta 1B [Source:MGI Symbol;Acc:MGI:3779828]	GO:0003674(molecular_function);GO:0005886(plasma membrane);GO:0008150(biological_process);GO:0016020(membrane);GO:0016021(integral component of membrane)	04380(Osteoclast differentiation)	K06551	NA
1	ENSMUSG00000097162	2310010J17Rik	0.194116	0.176537	0.136955	0.211	0.084	6.38975e-13	1.63929e-08	RIKEN cDNA 2310010J17 gene [Source:MGI Symbol;Acc:MGI:1925579]	NA	NA	NA	NA
1	ENSMUSG00000038175	Mylip	0.315313	0.279744	0.172678	0.248	0.141	6.76467e-13	1.73548e-08	myosin regulatory light chain interacting protein [Source:MGI Symbol;Acc:MGI:2388271]	GO:0004842(ubiquitin-protein transferase activity);GO:0005737(cytoplasm);GO:0005856(cytoskeleton);GO:0005886(plasma membrane);GO:0006511(ubiquitin-dependent protein catabolic process);GO:0007399(nervous system development);GO:0008092(cytoskeletal protein binding);GO:0010977(negative regulation of neuron projection development);GO:0010989(negative regulation of low-density lipoprotein particle cle…	04979(Cholesterol metabolism)	K10637	EC:2.3.2.27
1	ENSMUSG00000032375	Aph1b	0.246623	0.222026	0.151579	0.211	0.097	6.78741e-13	1.74131e-08	aph1 homolog B, gamma secretase subunit [Source:MGI Symbol;Acc:MGI:3522097]	GO:0004175(endopeptidase activity);GO:0005783(endoplasmic reticulum);GO:0005886(plasma membrane);GO:0005887(integral component of plasma membrane);GO:0007219(Notch signaling pathway);GO:0007220(Notch receptor processing);GO:0016020(membrane);GO:0016021(integral component of membrane);GO:0016485(protein processing);GO:0030133(transport vesicle);GO:0043085(positive regulation of catalytic activity)…	04330(Notch signaling pathway);05010(Alzheimer disease)	K06172	NA
1	ENSMUSG00000024778	Fas	0.554874	0.465408	0.253664	0.4	0.241	7.70467e-13	1.97663e-08	Fas (TNF receptor superfamily member 6) [Source:MGI Symbol;Acc:MGI:95484]	GO:0001934(positive regulation of protein phosphorylation);GO:0002020(protease binding);GO:0002377(immunoglobulin production);GO:0004888(transmembrane signaling receptor activity);GO:0005031(tumor necrosis factor-activated receptor activity);GO:0005515(protein binding);GO:0005516(calmodulin binding);GO:0005576(extracellular region);GO:0005615(extracellular space);GO:0005737(cytoplasm);GO:0005829(…	01524(Platinum drug resistance);04010(MAPK signaling pathway);04060(Cytokine-cytokine receptor interaction);04115(p53 signaling pathway);04210(Apoptosis);04217(Necroptosis);04650(Natural killer cell mediated cytotoxicity);04668(TNF signaling pathway);04932(Non-alcoholic fatty liver disease (NAFLD));04940(Type I diabetes mellitus);05010(Alzheimer disease);05142(Chagas disease (American trypanosomi…	K04390	NA
1	ENSMUSG00000015291	Gdi1	0.621355	0.525837	0.240803	0.47	0.303	8.71751e-13	2.23648e-08	guanosine diphosphate (GDP) dissociation inhibitor 1 [Source:MGI Symbol;Acc:MGI:99846]	GO:0005092(GDP-dissociation inhibitor activity);GO:0005093(Rab GDP-dissociation inhibitor activity);GO:0005096(GTPase activator activity);GO:0005737(cytoplasm);GO:0005794(Golgi apparatus);GO:0007264(small GTPase mediated signal transduction);GO:0015031(protein transport);GO:0017137(Rab GTPase binding);GO:0030424(axon);GO:0030496(midbody);GO:0032482(Rab protein signal transduction);GO:0032991(prot…	NA	K17255	NA
1	ENSMUSG00000039232	Stx11	0.781023	0.668486	0.224467	0.573	0.415	8.84764e-13	2.26986e-08	syntaxin 11 [Source:MGI Symbol;Acc:MGI:1921982]	GO:0005484(SNAP receptor activity);GO:0005794(Golgi apparatus);GO:0006886(intracellular protein transport);GO:0016020(membrane);GO:0016192(vesicle-mediated transport);GO:0061025(membrane fusion)	04130(SNARE interactions in vesicular transport)	K08487	NA
1	ENSMUSG00000032475	Nck1	0.73202	0.632593	0.210606	0.487	0.397	9.04609e-13	2.32077e-08	non-catalytic region of tyrosine kinase adaptor protein 1 [Source:MGI Symbol;Acc:MGI:109601]	GO:0000164(protein phosphatase type 1 complex);GO:0004860(protein kinase inhibitor activity);GO:0005070(SH3/SH2 adaptor activity);GO:0005102(signaling receptor binding);GO:0005515(protein binding);GO:0005634(nucleus);GO:0005737(cytoplasm);GO:0005783(endoplasmic reticulum);GO:0005840(ribosome);GO:0005911(cell-cell junction);GO:0006417(regulation of translation);GO:0006469(negative regulation of pr…	04012(ErbB signaling pathway);04360(Axon guidance);04660(T cell receptor signaling pathway)	K07365	NA
1	ENSMUSG00000039202	Abhd2	0.374327	0.32373	0.209509	0.279	0.166	1.3266e-12	3.40339e-08	abhydrolase domain containing 2 [Source:MGI Symbol;Acc:MGI:1914344]	GO:0001669(acrosomal vesicle);GO:0002080(acrosomal membrane);GO:0003707(steroid hormone receptor activity);GO:0005886(plasma membrane);GO:0006629(lipid metabolic process);GO:0007340(acrosome reaction);GO:0009611(response to wounding);GO:0016020(membrane);GO:0016021(integral component of membrane);GO:0016042(lipid catabolic process);GO:0016298(lipase activity);GO:0016787(hydrolase activity);GO:003…	NA	K13697	NA
1	ENSMUSG00000057143	Trim12c	1.00014	0.825702	0.276509	0.534	0.43	1.44197e-12	3.69937e-08	tripartite motif-containing 12C [Source:MGI Symbol;Acc:MGI:4821183]	GO:0000932(P-body);GO:0002221(pattern recognition receptor signaling pathway);GO:0004842(ubiquitin-protein transferase activity);GO:0005515(protein binding);GO:0005737(cytoplasm);GO:0006914(autophagy);GO:0008270(zinc ion binding);GO:0008329(signaling pattern recognition receptor activity);GO:0016567(protein ubiquitination);GO:0019901(protein kinase binding);GO:0030674(protein binding, bridging);G…	05170(Human immunodeficiency virus 1 infection)	K10648	EC:2.3.2.27
1	ENSMUSG00000070476	Fam217b	0.347301	0.30396	0.192307	0.294	0.153	1.50029e-12	3.84899e-08	family with sequence similarity 217, member B [Source:MGI Symbol;Acc:MGI:1918782]	GO:0003674(molecular_function);GO:0005654(nucleoplasm);GO:0005829(cytosol);GO:0008150(biological_process)	NA	NA	NA
1	ENSMUSG00000024401	Tnf	0.160405	0.147496	0.121039	0.158	0.076	1.52994e-12	3.92507e-08	tumor necrosis factor [Source:MGI Symbol;Acc:MGI:104798]	GO:0000122(negative regulation of transcription by RNA polymerase II);GO:0000165(MAPK cascade);GO:0000185(activation of MAPKKK activity);GO:0000187(activation of MAPK activity);GO:0000977(RNA polymerase II regulatory region sequence-specific DNA binding);GO:0001774(microglial cell activation);GO:0001775(cell activation);GO:0001819(positive regulation of cytokine production);GO:0001891(phagocytic …	01523(Antifolate resistance);04010(MAPK signaling pathway);04060(Cytokine-cytokine receptor interaction);04064(NF-kappa B signaling pathway);04071(Sphingolipid signaling pathway);04150(mTOR signaling pathway);04210(Apoptosis);04217(Necroptosis);04350(TGF-beta signaling pathway);04380(Osteoclast differentiation);04612(Antigen processing and presentation);04620(Toll-like receptor signaling pathway)…	K03156	NA
1	ENSMUSG00000020604	Arsg	0.118226	0.108722	0.120911	0.127	0.034	1.71344e-12	4.39584e-08	arylsulfatase G [Source:MGI Symbol;Acc:MGI:1921258]	GO:0003824(catalytic activity);GO:0004065(arylsulfatase activity);GO:0005615(extracellular space);GO:0005764(lysosome);GO:0005783(endoplasmic reticulum);GO:0006790(sulfur compound metabolic process);GO:0008484(sulfuric ester hydrolase activity);GO:0016787(hydrolase activity);GO:0046872(metal ion binding)	04142(Lysosome)	K12381	EC:3.1.6.-
1	ENSMUSG00000109279	Gm45220	0.376387	0.323707	0.217529	0.277	0.129	1.76172e-12	4.5197e-08	predicted gene 45220 [Source:MGI Symbol;Acc:MGI:5753796]	NA	NA	NA	NA
1	ENSMUSG00000048878	Hexim1	0.42929	0.370997	0.210545	0.359	0.196	1.93949e-12	4.97577e-08	hexamethylene bis-acetamide inducible 1 [Source:MGI Symbol;Acc:MGI:2385923]	GO:0000122(negative regulation of transcription by RNA polymerase II);GO:0002218(activation of innate immune response);GO:0002376(immune system process);GO:0004861(cyclin-dependent protein serine/threonine kinase inhibitor activity);GO:0005515(protein binding);GO:0005634(nucleus);GO:0005654(nucleoplasm);GO:0005737(cytoplasm);GO:0007507(heart development);GO:0017069(snRNA binding);GO:0045087(innat…	NA	K15189	NA
1	ENSMUSG00000035539	Ccdc180	0.323261	0.290524	0.154045	0.277	0.173	2.00363e-12	5.14031e-08	coiled-coil domain containing 180 [Source:MGI Symbol;Acc:MGI:2685871]	GO:0003674(molecular_function);GO:0008150(biological_process)	NA	NA	NA
1	ENSMUSG00000029580	Actb	115.424	101.655	0.183258	1	0.997	2.08903e-12	5.3594e-08	actin, beta [Source:MGI Symbol;Acc:MGI:87904]	GO:0000079(regulation of cyclin-dependent protein serine/threonine kinase activity);GO:0000166(nucleotide binding);GO:0001725(stress fiber);GO:0002102(podosome);GO:0005515(protein binding);GO:0005524(ATP binding);GO:0005634(nucleus);GO:0005737(cytoplasm);GO:0005829(cytosol);GO:0005856(cytoskeleton);GO:0005886(plasma membrane);GO:0005925(focal adhesion);GO:0007409(axonogenesis);GO:0014069(postsyna…	04015(Rap1 signaling pathway);04145(Phagosome);04210(Apoptosis);04390(Hippo signaling pathway);04510(Focal adhesion);04520(Adherens junction);04530(Tight junction);04611(Platelet activation);04670(Leukocyte transendothelial migration);04714(Thermogenesis);04810(Regulation of actin cytoskeleton);04919(Thyroid hormone signaling pathway);04921(Oxytocin signaling pathway);04971(Gastric acid secretion…	NA	NA
1	ENSMUSG00000031708	Tecr	1.89323	1.64127	0.206045	0.749	0.731	2.10222e-12	5.39324e-08	trans-2,3-enoyl-CoA reductase [Source:MGI Symbol;Acc:MGI:1915408]	GO:0005783(endoplasmic reticulum);GO:0005789(endoplasmic reticulum membrane);GO:0006629(lipid metabolic process);GO:0006631(fatty acid metabolic process);GO:0006633(fatty acid biosynthetic process);GO:0006694(steroid biosynthetic process);GO:0016020(membrane);GO:0016021(integral component of membrane);GO:0016491(oxidoreductase activity);GO:0016627(oxidoreductase activity, acting on the CH-CH grou…	00062(Fatty acid elongation);01040(Biosynthesis of unsaturated fatty acids)	K10258	EC:1.3.1.93
1	ENSMUSG00000022433	Csnk1e	0.926151	0.774487	0.258007	0.534	0.436	2.19579e-12	5.63329e-08	casein kinase 1, epsilon [Source:MGI Symbol;Acc:MGI:1351660]	GO:0000166(nucleotide binding);GO:0004672(protein kinase activity);GO:0004674(protein serine/threonine kinase activity);GO:0005515(protein binding);GO:0005524(ATP binding);GO:0005634(nucleus);GO:0005654(nucleoplasm);GO:0005737(cytoplasm);GO:0005829(cytosol);GO:0006468(protein phosphorylation);GO:0006897(endocytosis);GO:0007623(circadian rhythm);GO:0016055(Wnt signaling pathway);GO:0016301(kinase …	04068(FoxO signaling pathway);04310(Wnt signaling pathway);04340(Hedgehog signaling pathway);04390(Hippo signaling pathway);04392(Hippo signaling pathway - multiple species);04710(Circadian rhythm)	K08960	EC:2.7.11.1
1	ENSMUSG00000025025	Mxi1	0.7241	0.608743	0.250355	0.499	0.369	2.3016e-12	5.90476e-08	MAX interactor 1, dimerization protein [Source:MGI Symbol;Acc:MGI:97245]	GO:0000122(negative regulation of transcription by RNA polymerase II);GO:0000977(RNA polymerase II regulatory region sequence-specific DNA binding);GO:0001825(blastocyst formation);GO:0003677(DNA binding);GO:0005515(protein binding);GO:0005634(nucleus);GO:0005730(nucleolus);GO:0005737(cytoplasm);GO:0005829(cytosol);GO:0006355(regulation of transcription, DNA-templated);GO:0046983(protein dimeriza…	NA	K09114	NA
1	ENSMUSG00000024077	Strn	0.379457	0.346469	0.131213	0.285	0.23	2.3342e-12	5.98839e-08	striatin, calmodulin binding protein [Source:MGI Symbol;Acc:MGI:1333757]	GO:0005515(protein binding);GO:0005516(calmodulin binding);GO:0005737(cytoplasm);GO:0005923(bicellular tight junction);GO:0007626(locomotory behavior);GO:0008285(negative regulation of cell population proliferation);GO:0014069(postsynaptic density);GO:0016020(membrane);GO:0016055(Wnt signaling pathway);GO:0016358(dendrite development);GO:0019904(protein domain specific binding);GO:0030331(estroge…	NA	K17608	NA
1	ENSMUSG00000060586	H2-Eb1	1.82702	0.769628	1.24726	0.119	0.033	2.48421e-12	6.37324e-08	histocompatibility 2, class II antigen E beta [Source:MGI Symbol;Acc:MGI:95901]	GO:0002376(immune system process);GO:0002504(antigen processing and presentation of peptide or polysaccharide antigen via MHC class II);GO:0006955(immune response);GO:0016020(membrane);GO:0016021(integral component of membrane);GO:0019882(antigen processing and presentation);GO:0042613(MHC class II protein complex)	04145(Phagosome);04514(Cell adhesion molecules (CAMs));04612(Antigen processing and presentation);04640(Hematopoietic cell lineage);04658(Th1 and Th2 cell differentiation);04659(Th17 cell differentiation);04672(Intestinal immune network for IgA production);04940(Type I diabetes mellitus);05140(Leishmaniasis);05145(Toxoplasmosis);05150(Staphylococcus aureus infection);05152(Tuberculosis);05164(Inf…	K06752	NA
1	ENSMUSG00000049553	Polr1a	0.349471	0.308997	0.177583	0.308	0.177	2.68315e-12	6.88362e-08	polymerase (RNA) I polypeptide A [Source:MGI Symbol;Acc:MGI:1096397]	GO:0001054(RNA polymerase I activity);GO:0003677(DNA binding);GO:0003682(chromatin binding);GO:0003899(DNA-directed 5'-3' RNA polymerase activity);GO:0005515(protein binding);GO:0005634(nucleus);GO:0005654(nucleoplasm);GO:0005730(nucleolus);GO:0005736(RNA polymerase I complex);GO:0006351(transcription, DNA-templated);GO:0006360(transcription by RNA polymerase I);GO:0008270(zinc ion binding);GO:00…	03020(RNA polymerase)	K02999	EC:2.7.7.6
1	ENSMUSG00000020015	Cdk17	0.423879	0.377421	0.167479	0.308	0.242	2.69749e-12	6.92041e-08	cyclin-dependent kinase 17 [Source:MGI Symbol;Acc:MGI:97517]	GO:0000166(nucleotide binding);GO:0004672(protein kinase activity);GO:0004674(protein serine/threonine kinase activity);GO:0004693(cyclin-dependent protein serine/threonine kinase activity);GO:0005524(ATP binding);GO:0005634(nucleus);GO:0005737(cytoplasm);GO:0006468(protein phosphorylation);GO:0016301(kinase activity);GO:0016310(phosphorylation);GO:0016740(transferase activity);GO:0051726(regulat…	NA	K15595	EC:2.7.11.22
1	ENSMUSG00000022508	Bcl6	0.524472	0.456982	0.198727	0.405	0.229	2.70533e-12	6.94052e-08	B cell leukemia/lymphoma 6 [Source:MGI Symbol;Acc:MGI:107187]	GO:0000122(negative regulation of transcription by RNA polymerase II);GO:0000902(cell morphogenesis);GO:0000977(RNA polymerase II regulatory region sequence-specific DNA binding);GO:0001161(intronic transcription regulatory region sequence-specific DNA binding);GO:0001227(DNA-binding transcription repressor activity, RNA polymerase II-specific);GO:0001953(negative regulation of cell-matrix adhesi…	04068(FoxO signaling pathway);05202(Transcriptional misregulation in cancer)	K15618	NA
1	ENSMUSG00000044811	Cd300c2	1.26395	1.08634	0.218463	0.624	0.438	2.75137e-12	7.05865e-08	CD300C molecule 2 [Source:MGI Symbol;Acc:MGI:2153249]	GO:0002376(immune system process);GO:0005515(protein binding);GO:0005886(plasma membrane);GO:0016020(membrane);GO:0016021(integral component of membrane);GO:0050715(positive regulation of cytokine secretion)	NA	K06719	NA
1	ENSMUSG00000032661	Oas3	0.837678	0.699593	0.259879	0.444	0.266	2.81796e-12	7.22947e-08	2'-5' oligoadenylate synthetase 3 [Source:MGI Symbol;Acc:MGI:2180850]	GO:0000166(nucleotide binding);GO:0001730(2'-5'-oligoadenylate synthetase activity);GO:0002376(immune system process);GO:0003723(RNA binding);GO:0003725(double-stranded RNA binding);GO:0005524(ATP binding);GO:0005634(nucleus);GO:0005654(nucleoplasm);GO:0005737(cytoplasm);GO:0005829(cytosol);GO:0005886(plasma membrane);GO:0006955(immune response);GO:0009615(response to virus);GO:0016740(transferas…	04621(NOD-like receptor signaling pathway);05160(Hepatitis C);05162(Measles);05164(Influenza A);05168(Herpes simplex virus 1 infection);05169(Epstein-Barr virus infection)	K14216	EC:2.7.7.84
1	ENSMUSG00000047554	Tmem41b	0.31002	0.283436	0.12934	0.253	0.199	2.86504e-12	7.35027e-08	transmembrane protein 41B [Source:MGI Symbol;Acc:MGI:1289225]	GO:0000045(autophagosome assembly);GO:0003674(molecular_function);GO:0005783(endoplasmic reticulum);GO:0005789(endoplasmic reticulum membrane);GO:0006914(autophagy);GO:0007399(nervous system development);GO:0016020(membrane);GO:0016021(integral component of membrane)	NA	NA	NA
1	ENSMUSG00000025648	Pfkfb4	0.793967	0.658636	0.269596	0.52	0.346	3.46177e-12	8.88117e-08	6-phosphofructo-2-kinase/fructose-2,6-biphosphatase 4 [Source:MGI Symbol;Acc:MGI:2687284]	GO:0000166(nucleotide binding);GO:0003824(catalytic activity);GO:0003873(6-phosphofructo-2-kinase activity);GO:0004331(fructose-2,6-bisphosphate 2-phosphatase activity);GO:0005524(ATP binding);GO:0005829(cytosol);GO:0006000(fructose metabolic process);GO:0006003(fructose 2,6-bisphosphate metabolic process);GO:0008152(metabolic process);GO:0016301(kinase activity);GO:0016310(phosphorylation);GO:00…	00051(Fructose and mannose metabolism);04152(AMPK signaling pathway)	K19030	3.1.3.46;EC:2.7.1.105
1	ENSMUSG00000001739	Cldn15	0.19039	0.173352	0.135254	0.218	0.087	3.60882e-12	9.25843e-08	claudin 15 [Source:MGI Symbol;Acc:MGI:1913103]	GO:0005198(structural molecule activity);GO:0005886(plasma membrane);GO:0005923(bicellular tight junction);GO:0006811(ion transport);GO:0016020(membrane);GO:0016021(integral component of membrane);GO:0016328(lateral plasma membrane);GO:0016338(calcium-independent cell-cell adhesion via plasma membrane cell-adhesion molecules);GO:0030054(cell junction);GO:0042802(identical protein binding)	04514(Cell adhesion molecules (CAMs));04530(Tight junction);04670(Leukocyte transendothelial migration);05160(Hepatitis C)	K06087	NA
1	ENSMUSG00000027751	Supt20	0.592997	0.503943	0.234763	0.429	0.299	3.72596e-12	9.55896e-08	suppressor of Ty 20 [Source:MGI Symbol;Acc:MGI:1929651]	GO:0000124(SAGA complex);GO:0001650(fibrillar center);GO:0003712(transcription coregulator activity);GO:0006357(regulation of transcription by RNA polymerase II);GO:0007275(multicellular organism development);GO:0007369(gastrulation);GO:0035948(positive regulation of gluconeogenesis by positive regulation of transcription from RNA polymerase II promoter);GO:0070461(SAGA-type complex);GO:1903506(r…	04140(Autophagy - animal)	K21245	NA
1	ENSMUSG00000057948	Unc13d	0.476429	0.414696	0.200207	0.349	0.246	4.06393e-12	1.0426e-07	unc-13 homolog D [Source:MGI Symbol;Acc:MGI:1917700]	GO:0002432(granuloma formation);GO:0002467(germinal center formation);GO:0005515(protein binding);GO:0005737(cytoplasm);GO:0005764(lysosome);GO:0005768(endosome);GO:0005770(late endosome);GO:0005829(cytosol);GO:0006887(exocytosis);GO:0006909(phagocytosis);GO:0016020(membrane);GO:0017137(Rab GTPase binding);GO:0033093(Weibel-Palade body);GO:0043231(intracellular membrane-bounded organelle);GO:0043…	NA	K19728	NA
1	ENSMUSG00000021699	Pde4d	0.136375	0.124246	0.134378	0.142	0.039	4.25308e-12	1.09113e-07	phosphodiesterase 4D, cAMP specific [Source:MGI Symbol;Acc:MGI:99555]	GO:0002027(regulation of heart rate);GO:0004114(3',5'-cyclic-nucleotide phosphodiesterase activity);GO:0004115(3',5'-cyclic-AMP phosphodiesterase activity);GO:0005515(protein binding);GO:0005737(cytoplasm);GO:0005813(centrosome);GO:0005815(microtubule organizing center);GO:0005829(cytosol);GO:0005856(cytoskeleton);GO:0005886(plasma membrane);GO:0005891(voltage-gated calcium channel complex);GO:00…	00230(Purine metabolism);04024(cAMP signaling pathway);04928(Parathyroid hormone synthesis, secretion and action);05032(Morphine addiction)	K13293	EC:3.1.4.53
1	ENSMUSG00000032440	Tgfbr2	0.373067	0.334062	0.15932	0.308	0.169	4.41435e-12	1.1325e-07	transforming growth factor, beta receptor II [Source:MGI Symbol;Acc:MGI:98729]	GO:0000166(nucleotide binding);GO:0001569(branching involved in blood vessel morphogenesis);GO:0001570(vasculogenesis);GO:0001666(response to hypoxia);GO:0001701(in utero embryonic development);GO:0001947(heart looping);GO:0002053(positive regulation of mesenchymal cell proliferation);GO:0002088(lens development in camera-type eye);GO:0002651(positive regulation of tolerance induction to self ant…	04010(MAPK signaling pathway);04060(Cytokine-cytokine receptor interaction);04068(FoxO signaling pathway);04144(Endocytosis);04218(Cellular senescence);04350(TGF-beta signaling pathway);04380(Osteoclast differentiation);04390(Hippo signaling pathway);04520(Adherens junction);04659(Th17 cell differentiation);04926(Relaxin signaling pathway);04933(AGE-RAGE signaling pathway in diabetic complication…	NA	NA
1	ENSMUSG00000032712	Resf1	2.25892	1.78015	0.343635	0.737	0.686	4.94783e-12	1.26937e-07	retroelement silencing factor 1 [Source:MGI Symbol;Acc:MGI:1914496]	GO:0000930(gamma-tubulin complex);GO:0005634(nucleus);GO:0009617(response to bacterium);GO:0045869(negative regulation of single stranded viral RNA replication via double stranded DNA intermediate);GO:0090309(positive regulation of methylation-dependent chromatin silencing);GO:1990226(histone methyltransferase binding)	NA	NA	NA
1	ENSMUSG00000092274	Neat1	8.48727	7.06469	0.264675	0.92	0.948	5.19249e-12	1.33213e-07	nuclear paraspeckle assembly transcript 1 (non-protein coding) [Source:MGI Symbol;Acc:MGI:1914211]	NA	NA	NA	NA
1	ENSMUSG00000022090	Pdlim2	0.431937	0.379787	0.185632	0.374	0.213	5.54556e-12	1.42271e-07	PDZ and LIM domain 2 [Source:MGI Symbol;Acc:MGI:2384850]	GO:0001725(stress fiber);GO:0005515(protein binding);GO:0005737(cytoplasm);GO:0005856(cytoskeleton);GO:0030864(cortical actin cytoskeleton);GO:0031005(filamin binding);GO:0032036(myosin heavy chain binding);GO:0046872(metal ion binding);GO:0051371(muscle alpha-actinin binding);GO:0051393(alpha-actinin binding)	NA	NA	NA
1	ENSMUSG00000042599	Kdm7a	3.56936	2.97559	0.262486	0.854	0.85	6.42168e-12	1.64748e-07	lysine (K)-specific demethylase 7A [Source:MGI Symbol;Acc:MGI:2443388]	GO:0005506(iron ion binding);GO:0005634(nucleus);GO:0005654(nucleoplasm);GO:0005730(nucleolus);GO:0006325(chromatin organization);GO:0007399(nervous system development);GO:0008270(zinc ion binding);GO:0016491(oxidoreductase activity);GO:0016706(2-oxoglutarate-dependent dioxygenase activity);GO:0030901(midbrain development);GO:0032454(histone demethylase activity (H3-K9 specific));GO:0033169(histo…	NA	K11445	EC:1.14.11.-
1	ENSMUSG00000021112	Mpp5	0.18481	0.166994	0.146246	0.181	0.062	6.44608e-12	1.65374e-07	membrane protein, palmitoylated 5 (MAGUK p55 subfamily member 5) [Source:MGI Symbol;Acc:MGI:1927339]	GO:0002011(morphogenesis of an epithelial sheet);GO:0004385(guanylate kinase activity);GO:0005515(protein binding);GO:0005737(cytoplasm);GO:0005886(plasma membrane);GO:0005913(cell-cell adherens junction);GO:0005923(bicellular tight junction);GO:0007009(plasma membrane organization);GO:0012505(endomembrane system);GO:0016020(membrane);GO:0016021(integral component of membrane);GO:0019904(protein …	04390(Hippo signaling pathway);04530(Tight junction);05165(Human papillomavirus infection)	K06091	NA
1	ENSMUSG00000028668	Eloa	0.966313	0.864249	0.161043	0.583	0.521	7.11321e-12	1.82489e-07	elongin A [Source:MGI Symbol;Acc:MGI:1351315]	GO:0005515(protein binding);GO:0005634(nucleus);GO:0006357(regulation of transcription by RNA polymerase II);GO:0006368(transcription elongation from RNA polymerase II promoter);GO:0008023(transcription elongation factor complex);GO:0070449(elongin complex)	NA	K15076	NA
1	ENSMUSG00000057219	Armc7	0.223708	0.206167	0.117808	0.248	0.118	7.96346e-12	2.04302e-07	armadillo repeat containing 7 [Source:MGI Symbol;Acc:MGI:2679719]	GO:0005515(protein binding);GO:0008150(biological_process)	NA	NA	NA
1	ENSMUSG00000040747	Cd53	3.5425	3.04609	0.21781	0.858	0.904	8.48783e-12	2.17755e-07	CD53 antigen [Source:MGI Symbol;Acc:MGI:88341]	GO:0001772(immunological synapse);GO:0005886(plasma membrane);GO:0005887(integral component of plasma membrane);GO:0005911(cell-cell junction);GO:0007166(cell surface receptor signaling pathway);GO:0009986(cell surface);GO:0016020(membrane);GO:0016021(integral component of membrane);GO:0030054(cell junction);GO:1901741(positive regulation of myoblast fusion)	NA	K06489	NA
1	ENSMUSG00000027219	Slc28a2	0.205726	0.184481	0.157249	0.181	0.074	8.75844e-12	2.24698e-07	solute carrier family 28 (sodium-coupled nucleoside transporter), member 2 [Source:MGI Symbol;Acc:MGI:1913105]	GO:0001895(retina homeostasis);GO:0005337(nucleoside transmembrane transporter activity);GO:0005415(nucleoside:sodium symporter activity);GO:0005887(integral component of plasma membrane);GO:0015211(purine nucleoside transmembrane transporter activity);GO:0015860(purine nucleoside transmembrane transport);GO:0016020(membrane);GO:0016021(integral component of membrane);GO:0034394(protein localizat…	NA	K11536	NA
1	ENSMUSG00000022707	Gbe1	0.223877	0.20644	0.116985	0.234	0.107	9.22767e-12	2.36736e-07	glucan (1,4-alpha-), branching enzyme 1 [Source:MGI Symbol;Acc:MGI:1921435]	GO:0003824(catalytic activity);GO:0003844(1,4-alpha-glucan branching enzyme activity);GO:0004553(hydrolase activity, hydrolyzing O-glycosyl compounds);GO:0005975(carbohydrate metabolic process);GO:0005978(glycogen biosynthetic process);GO:0016740(transferase activity);GO:0016757(transferase activity, transferring glycosyl groups);GO:0030246(carbohydrate binding);GO:0043169(cation binding);GO:0102…	00500(Starch and sucrose metabolism)	K00700	EC:2.4.1.18
1	ENSMUSG00000009291	Pttg1ip	0.614454	0.541078	0.183467	0.415	0.335	1.02025e-11	2.61744e-07	pituitary tumor-transforming 1 interacting protein [Source:MGI Symbol;Acc:MGI:2652132]	GO:0002039(p53 binding);GO:0005634(nucleus);GO:0005654(nucleoplasm);GO:0005737(cytoplasm);GO:0005886(plasma membrane);GO:0006606(protein import into nucleus);GO:0016020(membrane);GO:0016021(integral component of membrane);GO:0031398(positive regulation of protein ubiquitination);GO:0043518(negative regulation of DNA damage response, signal transduction by p53 class mediator);GO:1902254(negative r…	NA	NA	NA
1	ENSMUSG00000020964	Sel1l	0.586043	0.543172	0.109597	0.423	0.377	1.05846e-11	2.71548e-07	sel-1 suppressor of lin-12-like (C. elegans) [Source:MGI Symbol;Acc:MGI:1329016]	GO:0000839(Hrd1p ubiquitin ligase ERAD-L complex);GO:0005515(protein binding);GO:0005783(endoplasmic reticulum);GO:0005789(endoplasmic reticulum membrane);GO:0006641(triglyceride metabolic process);GO:0007219(Notch signaling pathway);GO:0009306(protein secretion);GO:0016020(membrane);GO:0016021(integral component of membrane);GO:0030970(retrograde protein transport, ER to cytosol);GO:0034976(resp…	04141(Protein processing in endoplasmic reticulum)	K14026	NA
1	ENSMUSG00000047731	Wbp1l	0.531101	0.469949	0.176484	0.372	0.29	1.07122e-11	2.74822e-07	WW domain binding protein 1 like [Source:MGI Symbol;Acc:MGI:107577]	GO:0003674(molecular_function);GO:0005575(cellular_component);GO:0008150(biological_process);GO:0016020(membrane);GO:0016021(integral component of membrane)	NA	NA	NA
1	ENSMUSG00000039377	Hlx	0.491315	0.432122	0.185212	0.415	0.271	1.07368e-11	2.75454e-07	H2.0-like homeobox [Source:MGI Symbol;Acc:MGI:96109]	GO:0001889(liver development);GO:0003677(DNA binding);GO:0005634(nucleus);GO:0006355(regulation of transcription, DNA-templated);GO:0007519(skeletal muscle tissue development);GO:0008284(positive regulation of cell population proliferation);GO:0030154(cell differentiation);GO:0043565(sequence-specific DNA binding);GO:0045627(positive regulation of T-helper 1 cell differentiation);GO:0045629(negat…	NA	K09339	NA
1	ENSMUSG00000025786	Zdhhc3	0.819847	0.674867	0.280751	0.548	0.381	1.15042e-11	2.9514e-07	zinc finger, DHHC domain containing 3 [Source:MGI Symbol;Acc:MGI:1926134]	GO:0000139(Golgi membrane);GO:0005783(endoplasmic reticulum);GO:0005794(Golgi apparatus);GO:0006605(protein targeting);GO:0006612(protein targeting to membrane);GO:0016020(membrane);GO:0016021(integral component of membrane);GO:0016409(palmitoyltransferase activity);GO:0016740(transferase activity);GO:0016746(transferase activity, transferring acyl groups);GO:0018230(peptidyl-L-cysteine S-palmito…	NA	K20029	EC:2.3.1.225
1	ENSMUSG00000002985	Apoe	6.44258	5.23857	0.298464	0.628	0.444	1.29576e-11	3.32426e-07	apolipoprotein E [Source:MGI Symbol;Acc:MGI:88057]	GO:0001540(amyloid-beta binding);GO:0001937(negative regulation of endothelial cell proliferation);GO:0002021(response to dietary excess);GO:0005102(signaling receptor binding);GO:0005319(lipid transporter activity);GO:0005515(protein binding);GO:0005543(phospholipid binding);GO:0005576(extracellular region);GO:0005615(extracellular space);GO:0005635(nuclear envelope);GO:0005737(cytoplasm);GO:000…	04979(Cholesterol metabolism);05010(Alzheimer disease)	K04524	NA
1	ENSMUSG00000008384	Sertad1	0.450743	0.397762	0.180398	0.368	0.233	1.43846e-11	3.69037e-07	SERTA domain containing 1 [Source:MGI Symbol;Acc:MGI:1913438]	GO:0005515(protein binding);GO:0005634(nucleus);GO:0005737(cytoplasm);GO:0030308(negative regulation of cell growth);GO:0045893(positive regulation of transcription, DNA-templated);GO:0045944(positive regulation of transcription by RNA polymerase II)	NA	NA	NA
1	ENSMUSG00000035248	Tut7	2.84477	2.33335	0.285905	0.823	0.809	1.56353e-11	4.01123e-07	terminal uridylyl transferase 7 [Source:MGI Symbol;Acc:MGI:2387179]	GO:0003676(nucleic acid binding);GO:0008270(zinc ion binding);GO:0016779(nucleotidyltransferase activity)	NA	K13291	EC:2.7.7.52
1	ENSMUSG00000023572	Ccndbp1	0.713706	0.634771	0.169093	0.472	0.399	1.57399e-11	4.03806e-07	cyclin D-type binding-protein 1 [Source:MGI Symbol;Acc:MGI:109595]	GO:0005634(nucleus);GO:0005654(nucleoplasm);GO:0005737(cytoplasm);GO:0007049(cell cycle);GO:0051726(regulation of cell cycle)	NA	K21626	NA
1	ENSMUSG00000042423	Fbrs	0.654217	0.574192	0.188237	0.478	0.349	1.63624e-11	4.19777e-07	fibrosin [Source:MGI Symbol;Acc:MGI:104648]	GO:0005615(extracellular space);GO:0008083(growth factor activity);GO:0010469(regulation of signaling receptor activity);GO:0048146(positive regulation of fibroblast proliferation)	NA	NA	NA
1	ENSMUSG00000021770	Samd8	0.38191	0.339421	0.170155	0.329	0.178	1.86705e-11	4.78991e-07	sterile alpha motif domain containing 8 [Source:MGI Symbol;Acc:MGI:1914880]	GO:0002950(ceramide phosphoethanolamine synthase activity);GO:0005515(protein binding);GO:0005783(endoplasmic reticulum);GO:0005789(endoplasmic reticulum membrane);GO:0005829(cytosol);GO:0005887(integral component of plasma membrane);GO:0006629(lipid metabolic process);GO:0006665(sphingolipid metabolic process);GO:0006686(sphingomyelin biosynthetic process);GO:0016020(membrane);GO:0016021(integra…	NA	K22697	NA
1	ENSMUSG00000039050	Osbpl2	0.344091	0.312829	0.137414	0.359	0.203	1.95907e-11	5.02599e-07	oxysterol binding protein-like 2 [Source:MGI Symbol;Acc:MGI:2442832]	GO:0005546(phosphatidylinositol-4,5-bisphosphate binding);GO:0005811(lipid droplet);GO:0005829(cytosol);GO:0006869(lipid transport);GO:0008289(lipid binding);GO:0008526(phosphatidylinositol transporter activity);GO:0015248(sterol transporter activity);GO:0015485(cholesterol binding);GO:0015914(phospholipid transport);GO:0016020(membrane);GO:0017127(cholesterol transporter activity);GO:0031234(ext…	NA	K20174	NA
1	ENSMUSG00000016194	Hsd11b1	0.542994	0.448248	0.27664	0.388	0.236	2.02217e-11	5.18788e-07	hydroxysteroid 11-beta dehydrogenase 1 [Source:MGI Symbol;Acc:MGI:103562]	GO:0003845(11-beta-hydroxysteroid dehydrogenase [NAD(P)] activity);GO:0005496(steroid binding);GO:0005737(cytoplasm);GO:0005783(endoplasmic reticulum);GO:0005789(endoplasmic reticulum membrane);GO:0005791(rough endoplasmic reticulum);GO:0006629(lipid metabolic process);GO:0006704(glucocorticoid biosynthetic process);GO:0006713(glucocorticoid catabolic process);GO:0008202(steroid metabolic process…	00140(Steroid hormone biosynthesis);00980(Metabolism of xenobiotics by cytochrome P450);05204(Chemical carcinogenesis)	K15680	EC:1.1.1.146
1	ENSMUSG00000020246	Hcfc2	0.185516	0.16973	0.128294	0.16	0.078	2.09302e-11	5.36964e-07	host cell factor C2 [Source:MGI Symbol;Acc:MGI:1915183]	GO:0005515(protein binding);GO:0005634(nucleus);GO:0005654(nucleoplasm);GO:0005737(cytoplasm);GO:0005829(cytosol);GO:0005886(plasma membrane);GO:0048188(Set1C/COMPASS complex);GO:0071339(MLL1 complex)	05168(Herpes simplex virus 1 infection)	K14966	NA
1	ENSMUSG00000021895	Arhgef3	0.527309	0.474676	0.151705	0.384	0.287	2.21534e-11	5.68345e-07	Rho guanine nucleotide exchange factor (GEF) 3 [Source:MGI Symbol;Acc:MGI:1918954]	GO:0005085(guanyl-nucleotide exchange factor activity);GO:0005089(Rho guanyl-nucleotide exchange factor activity);GO:0005737(cytoplasm);GO:0035023(regulation of Rho protein signal transduction);GO:0035556(intracellular signal transduction)	NA	K20683	NA
1	ENSMUSG00000026923	Notch1	1.02904	0.890338	0.208876	0.583	0.502	2.32229e-11	5.95784e-07	notch 1 [Source:MGI Symbol;Acc:MGI:97363]	GO:0000122(negative regulation of transcription by RNA polymerase II);GO:0000139(Golgi membrane);GO:0000978(RNA polymerase II proximal promoter sequence-specific DNA binding);GO:0001228(DNA-binding transcription activator activity, RNA polymerase II-specific);GO:0001525(angiogenesis);GO:0001669(acrosomal vesicle);GO:0001701(in utero embryonic development);GO:0001708(cell fate specification);GO:00…	01522(Endocrine resistance);04330(Notch signaling pathway);04658(Th1 and Th2 cell differentiation);04919(Thyroid hormone signaling pathway);05020(Prion diseases);05165(Human papillomavirus infection);05200(Pathways in cancer);05206(MicroRNAs in cancer);05224(Breast cancer)	K02599	NA
1	ENSMUSG00000036833	Pnpla7	0.698533	0.602766	0.212731	0.497	0.327	2.32849e-11	5.97375e-07	patatin-like phospholipase domain containing 7 [Source:MGI Symbol;Acc:MGI:2385325]	GO:0004622(lysophospholipase activity);GO:0005634(nucleus);GO:0005739(mitochondrion);GO:0005764(lysosome);GO:0005765(lysosomal membrane);GO:0005783(endoplasmic reticulum);GO:0005789(endoplasmic reticulum membrane);GO:0006629(lipid metabolic process);GO:0016020(membrane);GO:0016021(integral component of membrane);GO:0016042(lipid catabolic process);GO:0016787(hydrolase activity);GO:0031090(organel…	00564(Glycerophospholipid metabolism)	K14676	EC:3.1.1.5
1	ENSMUSG00000117975	Itprip	0.455574	0.395264	0.204869	0.384	0.224	2.43497e-11	6.24693e-07	Mus musculus inositol 1,4,5-triphosphate receptor interacting protein (Itprip), transcript variant 2, mRNA. [Source:RefSeq mRNA;Acc:NM_001362458]	GO:0004860(protein kinase inhibitor activity);GO:0005515(protein binding);GO:0005886(plasma membrane);GO:0006469(negative regulation of protein kinase activity);GO:0016020(membrane);GO:1902042(negative regulation of extrinsic apoptotic signaling pathway via death domain receptors)	NA	NA	NA
1	ENSMUSG00000019066	Rab3d	1.14737	0.956032	0.2632	0.634	0.529	2.48554e-11	6.37665e-07	RAB3D, member RAS oncogene family [Source:MGI Symbol;Acc:MGI:97844]	GO:0000166(nucleotide binding);GO:0003924(GTPase activity);GO:0005515(protein binding);GO:0005525(GTP binding);GO:0005739(mitochondrion);GO:0005768(endosome);GO:0005881(cytoplasmic microtubule);GO:0005886(plasma membrane);GO:0006886(intracellular protein transport);GO:0006887(exocytosis);GO:0006904(vesicle docking involved in exocytosis);GO:0008021(synaptic vesicle);GO:0009306(protein secretion);…	04972(Pancreatic secretion)	K07884	NA
1	ENSMUSG00000036257	Pnpla8	0.663372	0.553983	0.259977	0.435	0.311	2.4964e-11	6.40452e-07	patatin-like phospholipase domain containing 8 [Source:MGI Symbol;Acc:MGI:1914702]	GO:0000139(Golgi membrane);GO:0001516(prostaglandin biosynthetic process);GO:0004622(lysophospholipase activity);GO:0005737(cytoplasm);GO:0005777(peroxisome);GO:0005778(peroxisomal membrane);GO:0005783(endoplasmic reticulum);GO:0005789(endoplasmic reticulum membrane);GO:0005794(Golgi apparatus);GO:0006629(lipid metabolic process);GO:0006631(fatty acid metabolic process);GO:0008219(cell death);GO:…	NA	K16815	NA
1	ENSMUSG00000101585	1600010M07Rik	0.542443	0.473482	0.196164	0.423	0.276	2.61579e-11	6.71081e-07	RIKEN cDNA 1600010M07 gene [Source:MGI Symbol;Acc:MGI:1917031]	NA	NA	NA	NA
1	ENSMUSG00000020801	Med31	0.351377	0.322887	0.121991	0.294	0.227	2.80435e-11	7.19455e-07	mediator complex subunit 31 [Source:MGI Symbol;Acc:MGI:1914529]	GO:0000151(ubiquitin ligase complex);GO:0003712(transcription coregulator activity);GO:0003713(transcription coactivator activity);GO:0005515(protein binding);GO:0005634(nucleus);GO:0005654(nucleoplasm);GO:0006355(regulation of transcription, DNA-templated);GO:0006357(regulation of transcription by RNA polymerase II);GO:0016567(protein ubiquitination);GO:0016592(mediator complex);GO:0048147(negat…	NA	K15153	NA
1	ENSMUSG00000046791	Riox1	0.33471	0.303664	0.140438	0.277	0.203	2.91595e-11	7.48087e-07	ribosomal oxygenase 1 [Source:MGI Symbol;Acc:MGI:1919202]	GO:0005506(iron ion binding);GO:0005515(protein binding);GO:0005634(nucleus);GO:0005654(nucleoplasm);GO:0005730(nucleolus);GO:0006325(chromatin organization);GO:0006338(chromatin remodeling);GO:0016491(oxidoreductase activity);GO:0016706(2-oxoglutarate-dependent dioxygenase activity);GO:0032453(histone demethylase activity (H3-K4 specific));GO:0034720(histone H3-K4 demethylation);GO:0042254(ribos…	NA	K16914	1.14.11.27;EC:1.14.11.-
1	ENSMUSG00000056917	Sipa1	1.35399	1.20816	0.164396	0.663	0.641	2.96294e-11	7.60143e-07	signal-induced proliferation associated gene 1 [Source:MGI Symbol;Acc:MGI:107576]	GO:0005096(GTPase activator activity);GO:0005515(protein binding);GO:0008022(protein C-terminus binding);GO:0030133(transport vesicle);GO:0032991(protein-containing complex);GO:0042631(cellular response to water deprivation);GO:0043547(positive regulation of GTPase activity);GO:0051056(regulation of small GTPase mediated signal transduction)	04015(Rap1 signaling pathway);04670(Leukocyte transendothelial migration)	K08013	NA
1	ENSMUSG00000008348	Ubc	6.41702	5.78922	0.148535	0.918	0.959	2.96326e-11	7.60224e-07	ubiquitin C [Source:MGI Symbol;Acc:MGI:98889]	GO:0002020(protease binding);GO:0005515(protein binding);GO:0005634(nucleus);GO:0005654(nucleoplasm);GO:0005737(cytoplasm);GO:0005829(cytosol);GO:0016567(protein ubiquitination);GO:0019941(modification-dependent protein catabolic process);GO:0031386(protein tag);GO:0031625(ubiquitin protein ligase binding);GO:0043209(myelin sheath)	03320(PPAR signaling pathway)	K08770	NA
1	ENSMUSG00000032434	Cmtm6	1.21773	1.01722	0.25956	0.653	0.547	3.01408e-11	7.73263e-07	CKLF-like MARVEL transmembrane domain containing 6 [Source:MGI Symbol;Acc:MGI:2447165]	GO:0003674(molecular_function);GO:0005768(endosome);GO:0005886(plasma membrane);GO:0015031(protein transport);GO:0016020(membrane);GO:0016021(integral component of membrane);GO:0031647(regulation of protein stability);GO:0031901(early endosome membrane);GO:0032456(endocytic recycling);GO:0055038(recycling endosome membrane)	NA	NA	NA
1	ENSMUSG00000026158	Ogfrl1	2.14098	1.78233	0.264506	0.789	0.744	3.1026e-11	7.95973e-07	opioid growth factor receptor-like 1 [Source:MGI Symbol;Acc:MGI:1917405]	GO:0004985(opioid receptor activity);GO:0005575(cellular_component);GO:0008150(biological_process);GO:0016020(membrane);GO:0038003(opioid receptor signaling pathway);GO:0038023(signaling receptor activity)	NA	NA	NA
1	ENSMUSG00000048234	Rnf149	0.685552	0.594975	0.204437	0.503	0.322	3.42125e-11	8.77722e-07	ring finger protein 149 [Source:MGI Symbol;Acc:MGI:2677438]	GO:0005515(protein binding);GO:0006511(ubiquitin-dependent protein catabolic process);GO:0016020(membrane);GO:0016021(integral component of membrane);GO:0016567(protein ubiquitination);GO:0016740(transferase activity);GO:0031647(regulation of protein stability);GO:0035690(cellular response to drug);GO:0043409(negative regulation of MAPK cascade);GO:0046872(metal ion binding);GO:0061630(ubiquitin …	NA	K15704	EC:2.3.2.27
1	ENSMUSG00000063065	Mapk3	2.01694	1.80115	0.163248	0.76	0.763	3.5208e-11	9.03262e-07	mitogen-activated protein kinase 3 [Source:MGI Symbol;Acc:MGI:1346859]	GO:0000165(MAPK cascade);GO:0000166(nucleotide binding);GO:0000187(activation of MAPK activity);GO:0001784(phosphotyrosine residue binding);GO:0001934(positive regulation of protein phosphorylation);GO:0002741(positive regulation of cytokine secretion involved in immune response);GO:0004672(protein kinase activity);GO:0004674(protein serine/threonine kinase activity);GO:0004707(MAP kinase activit…	01521(EGFR tyrosine kinase inhibitor resistance);01522(Endocrine resistance);01524(Platinum drug resistance);04010(MAPK signaling pathway);04012(ErbB signaling pathway);04014(Ras signaling pathway);04015(Rap1 signaling pathway);04022(cGMP-PKG signaling pathway);04024(cAMP signaling pathway);04062(Chemokine signaling pathway);04066(HIF-1 signaling pathway);04068(FoxO signaling pathway);04071(Sphin…	K04371	EC:2.7.11.24
1	ENSMUSG00000037685	Atp8a1	0.758637	0.645576	0.232823	0.489	0.357	3.84575e-11	9.86627e-07	ATPase, aminophospholipid transporter (APLT), class I, type 8A, member 1 [Source:MGI Symbol;Acc:MGI:1330848]	GO:0000166(nucleotide binding);GO:0000287(magnesium ion binding);GO:0004012(phospholipid-translocating ATPase activity);GO:0005515(protein binding);GO:0005524(ATP binding);GO:0005783(endoplasmic reticulum);GO:0005794(Golgi apparatus);GO:0005802(trans-Golgi network);GO:0005886(plasma membrane);GO:0006869(lipid transport);GO:0007612(learning);GO:0015914(phospholipid transport);GO:0016020(membrane);…	NA	K14802	EC:7.6.2.1
1	ENSMUSG00000034042	Gpbp1l1	0.591832	0.546052	0.11615	0.409	0.368	3.89062e-11	9.98139e-07	GC-rich promoter binding protein 1-like 1 [Source:MGI Symbol;Acc:MGI:1924360]	GO:0003677(DNA binding);GO:0003700(DNA-binding transcription factor activity);GO:0005634(nucleus);GO:0006351(transcription, DNA-templated);GO:0006355(regulation of transcription, DNA-templated);GO:0045893(positive regulation of transcription, DNA-templated)	NA	NA	NA
1	ENSMUSG00000052423	B4galt3	0.44466	0.388773	0.193774	0.376	0.224	4.12701e-11	1.05878e-06	UDP-Gal:betaGlcNAc beta 1,4-galactosyltransferase, polypeptide 3 [Source:MGI Symbol;Acc:MGI:1928767]	GO:0003831(beta-N-acetylglucosaminylglycopeptide beta-1,4-galactosyltransferase activity);GO:0003945(N-acetyllactosamine synthase activity);GO:0005794(Golgi apparatus);GO:0005829(cytosol);GO:0005975(carbohydrate metabolic process);GO:0006486(protein glycosylation);GO:0006682(galactosylceramide biosynthetic process);GO:0008378(galactosyltransferase activity);GO:0016020(membrane);GO:0016021(integra…	00510(N-Glycan biosynthesis);00514(Other types of O-glycan biosynthesis);00515(Mannose type O-glycan biosynthesis);00533(Glycosaminoglycan biosynthesis - keratan sulfate);00601(Glycosphingolipid biosynthesis - lacto and neolacto series)	K07968	2.4.1.-;2.4.1.38;EC:2.4.1.90
1	ENSMUSG00000036275	9530068E07Rik	0.84847	0.76743	0.144829	0.542	0.467	4.46416e-11	1.14528e-06	RIKEN cDNA 9530068E07 gene [Source:MGI Symbol;Acc:MGI:2654705]	GO:0003674(molecular_function);GO:0005575(cellular_component);GO:0008150(biological_process);GO:0016020(membrane);GO:0016021(integral component of membrane)	NA	NA	NA
1	ENSMUSG00000091337	Eid1	1.00451	0.886324	0.180584	0.571	0.495	4.51039e-11	1.15714e-06	EP300 interacting inhibitor of differentiation 1 [Source:MGI Symbol;Acc:MGI:1889651]	GO:0000122(negative regulation of transcription by RNA polymerase II);GO:0003714(transcription corepressor activity);GO:0005515(protein binding);GO:0005634(nucleus);GO:0005654(nucleoplasm);GO:0005737(cytoplasm);GO:0007049(cell cycle);GO:0030154(cell differentiation);GO:0035034(histone acetyltransferase regulator activity);GO:0035035(histone acetyltransferase binding);GO:0035065(regulation of hist…	NA	NA	NA
1	ENSMUSG00000041642	Kif21b	0.72933	0.617852	0.239312	0.517	0.339	4.66463e-11	1.19671e-06	kinesin family member 21B [Source:MGI Symbol;Acc:MGI:109234]	GO:0000166(nucleotide binding);GO:0003774(motor activity);GO:0003777(microtubule motor activity);GO:0005515(protein binding);GO:0005524(ATP binding);GO:0007018(microtubule-based movement);GO:0008017(microtubule binding)	NA	K10395	NA
1	ENSMUSG00000062526	Mppe1	0.593496	0.498906	0.250471	0.417	0.282	4.80702e-11	1.23324e-06	metallophosphoesterase 1 [Source:MGI Symbol;Acc:MGI:2661311]	GO:0003674(molecular_function);GO:0005654(nucleoplasm);GO:0005783(endoplasmic reticulum);GO:0005793(endoplasmic reticulum-Golgi intermediate compartment);GO:0005794(Golgi apparatus);GO:0005801(cis-Golgi network);GO:0006506(GPI anchor biosynthetic process);GO:0006888(endoplasmic reticulum to Golgi vesicle-mediated transport);GO:0008081(phosphoric diester hydrolase activity);GO:0016020(membrane);GO…	NA	NA	NA
1	ENSMUSG00000031389	Arhgap4	0.738414	0.640896	0.204339	0.495	0.39	5.24808e-11	1.3464e-06	Rho GTPase activating protein 4 [Source:MGI Symbol;Acc:MGI:2159577]	GO:0005096(GTPase activator activity);GO:0005515(protein binding);GO:0005737(cytoplasm);GO:0005794(Golgi apparatus);GO:0005874(microtubule);GO:0007165(signal transduction);GO:0007399(nervous system development);GO:0010764(negative regulation of fibroblast migration);GO:0030336(negative regulation of cell migration);GO:0030426(growth cone);GO:0030517(negative regulation of axon extension);GO:00428…	NA	K20122	NA
1	ENSMUSG00000019907	Ppp1r12a	2.23269	1.83709	0.281355	0.791	0.754	6.03603e-11	1.54854e-06	protein phosphatase 1, regulatory subunit 12A [Source:MGI Symbol;Acc:MGI:1309528]	GO:0000278(mitotic cell cycle);GO:0000776(kinetochore);GO:0004857(enzyme inhibitor activity);GO:0005515(protein binding);GO:0005737(cytoplasm);GO:0005813(centrosome);GO:0005829(cytosol);GO:0005856(cytoskeleton);GO:0006470(protein dephosphorylation);GO:0007098(centrosome cycle);GO:0007165(signal transduction);GO:0015629(actin cytoskeleton);GO:0019208(phosphatase regulator activity);GO:0019901(prot…	04022(cGMP-PKG signaling pathway);04024(cAMP signaling pathway);04270(Vascular smooth muscle contraction);04510(Focal adhesion);04611(Platelet activation);04810(Regulation of actin cytoskeleton);04921(Oxytocin signaling pathway);05205(Proteoglycans in cancer)	K06270	NA
1	ENSMUSG00000043881	Kbtbd7	0.186155	0.169118	0.138467	0.195	0.084	6.0875e-11	1.56175e-06	kelch repeat and BTB (POZ) domain containing 7 [Source:MGI Symbol;Acc:MGI:2685141]	GO:0005515(protein binding)	NA	K10474	NA
1	ENSMUSG00000047824	Pygo2	0.287966	0.266134	0.113745	0.259	0.187	6.60685e-11	1.69499e-06	pygopus 2 [Source:MGI Symbol;Acc:MGI:1916161]	GO:0001701(in utero embryonic development);GO:0001822(kidney development);GO:0002088(lens development in camera-type eye);GO:0003682(chromatin binding);GO:0005515(protein binding);GO:0005634(nucleus);GO:0007286(spermatid development);GO:0007289(spermatid nucleus differentiation);GO:0007420(brain development);GO:0009791(post-embryonic development);GO:0030879(mammary gland development);GO:0033599(r…	NA	NA	NA
1	ENSMUSG00000021428	Riok1	0.582474	0.529903	0.136466	0.374	0.337	7.22021e-11	1.85235e-06	RIO kinase 1 [Source:MGI Symbol;Acc:MGI:1918590]	GO:0000166(nucleotide binding);GO:0004674(protein serine/threonine kinase activity);GO:0005524(ATP binding);GO:0005737(cytoplasm);GO:0005829(cytosol);GO:0006468(protein phosphorylation);GO:0016301(kinase activity);GO:0016310(phosphorylation);GO:0016740(transferase activity);GO:0016787(hydrolase activity);GO:0030490(maturation of SSU-rRNA);GO:0030688(preribosome, small subunit precursor);GO:003470…	03008(Ribosome biogenesis in eukaryotes)	K07178	EC:2.7.11.1
1	ENSMUSG00000018736	Ndel1	1.20624	0.973294	0.309576	0.628	0.474	7.9386e-11	2.03665e-06	nudE neurodevelopment protein 1 like 1 [Source:MGI Symbol;Acc:MGI:1932915]	GO:0000132(establishment of mitotic spindle orientation);GO:0000226(microtubule cytoskeleton organization);GO:0000775(chromosome, centromeric region);GO:0000776(kinetochore);GO:0000777(condensed chromosome kinetochore);GO:0001764(neuron migration);GO:0001833(inner cell mass cell proliferation);GO:0005515(protein binding);GO:0005635(nuclear envelope);GO:0005694(chromosome);GO:0005737(cytoplasm);GO…	NA	K16739	NA
1	ENSMUSG00000037822	Smim14	1.35707	1.13818	0.253769	0.678	0.59	8.40756e-11	2.15696e-06	small integral membrane protein 14 [Source:MGI Symbol;Acc:MGI:1915802]	GO:0001835(blastocyst hatching);GO:0003674(molecular_function);GO:0005783(endoplasmic reticulum);GO:0005789(endoplasmic reticulum membrane);GO:0016020(membrane);GO:0016021(integral component of membrane)	NA	NA	NA
1	ENSMUSG00000029449	Rhof	0.165463	0.150911	0.132807	0.158	0.055	9.03267e-11	2.31733e-06	ras homolog family member F (in filopodia) [Source:MGI Symbol;Acc:MGI:1345629]	GO:0000166(nucleotide binding);GO:0003924(GTPase activity);GO:0005525(GTP binding);GO:0005622(intracellular);GO:0005737(cytoplasm);GO:0005856(cytoskeleton);GO:0005886(plasma membrane);GO:0005938(cell cortex);GO:0007015(actin filament organization);GO:0007264(small GTPase mediated signal transduction);GO:0007266(Rho protein signal transduction);GO:0008360(regulation of cell shape);GO:0016020(membr…	NA	NA	NA
1	ENSMUSG00000034850	Tmem127	0.528939	0.465383	0.184683	0.396	0.278	9.32726e-11	2.39291e-06	transmembrane protein 127 [Source:MGI Symbol;Acc:MGI:1916720]	GO:0005737(cytoplasm);GO:0005769(early endosome);GO:0005886(plasma membrane);GO:0007032(endosome organization);GO:0008285(negative regulation of cell population proliferation);GO:0016020(membrane);GO:0016021(integral component of membrane);GO:0017137(Rab GTPase binding);GO:0032006(regulation of TOR signaling);GO:0032007(negative regulation of TOR signaling)	NA	NA	NA
1	ENSMUSG00000006705	Pknox1	0.364353	0.334075	0.125166	0.273	0.23	9.53017e-11	2.44496e-06	Pbx/knotted 1 homeobox [Source:MGI Symbol;Acc:MGI:1201409]	GO:0000981(DNA-binding transcription factor activity, RNA polymerase II-specific);GO:0001228(DNA-binding transcription activator activity, RNA polymerase II-specific);GO:0001525(angiogenesis);GO:0003677(DNA binding);GO:0005515(protein binding);GO:0005634(nucleus);GO:0005654(nucleoplasm);GO:0005667(transcription factor complex);GO:0005737(cytoplasm);GO:0006355(regulation of transcription, DNA-temp…	NA	NA	NA
1	ENSMUSG00000038393	Txnip	2.93599	2.26964	0.371384	0.811	0.728	9.80067e-11	2.51436e-06	thioredoxin interacting protein [Source:MGI Symbol;Acc:MGI:1889549]	GO:0000122(negative regulation of transcription by RNA polymerase II);GO:0004857(enzyme inhibitor activity);GO:0005515(protein binding);GO:0005634(nucleus);GO:0005737(cytoplasm);GO:0005758(mitochondrial intermembrane space);GO:0005829(cytosol);GO:0006606(protein import into nucleus);GO:0006979(response to oxidative stress);GO:0007049(cell cycle);GO:0009612(response to mechanical stimulus);GO:0009…	04621(NOD-like receptor signaling pathway)	K20910	NA
1	ENSMUSG00000030720	Cln3	0.899438	0.749387	0.263313	0.567	0.411	1.08942e-10	2.79491e-06	ceroid lipofuscinosis, neuronal 3, juvenile (Batten, Spielmeyer-Vogt disease) [Source:MGI Symbol;Acc:MGI:107537]	GO:0000139(Golgi membrane);GO:0001508(action potential);GO:0001575(globoside metabolic process);GO:0001934(positive regulation of protein phosphorylation);GO:0005515(protein binding);GO:0005634(nucleus);GO:0005654(nucleoplasm);GO:0005737(cytoplasm);GO:0005764(lysosome);GO:0005765(lysosomal membrane);GO:0005768(endosome);GO:0005769(early endosome);GO:0005770(late endosome);GO:0005776(autophagosome…	04142(Lysosome)	K12389	NA
1	ENSMUSG00000030162	Olr1	0.107897	0.100127	0.107821	0.111	0.032	1.14817e-10	2.94564e-06	oxidized low density lipoprotein (lectin-like) receptor 1 [Source:MGI Symbol;Acc:MGI:1261434]	GO:0002376(immune system process);GO:0005041(low-density lipoprotein particle receptor activity);GO:0005576(extracellular region);GO:0005654(nucleoplasm);GO:0005886(plasma membrane);GO:0006898(receptor-mediated endocytosis);GO:0006954(inflammatory response);GO:0007155(cell adhesion);GO:0007159(leukocyte cell-cell adhesion);GO:0008219(cell death);GO:0010629(negative regulation of gene expression);…	03320(PPAR signaling pathway);04145(Phagosome)	K08763	NA
1	ENSMUSG00000047881	Rell1	0.698928	0.62117	0.170154	0.441	0.393	1.17124e-10	3.00481e-06	RELT-like 1 [Source:MGI Symbol;Acc:MGI:2140767]	GO:0003674(molecular_function);GO:0005886(plasma membrane);GO:0015630(microtubule cytoskeleton);GO:0016020(membrane);GO:0016021(integral component of membrane);GO:1900745(positive regulation of p38MAPK cascade)	NA	NA	NA
1	ENSMUSG00000073982	Rhog	3.07718	2.66303	0.20854	0.85	0.867	1.18848e-10	3.04905e-06	ras homolog family member G [Source:MGI Symbol;Acc:MGI:1928370]	GO:0000166(nucleotide binding);GO:0003924(GTPase activity);GO:0005515(protein binding);GO:0005525(GTP binding);GO:0005622(intracellular);GO:0005737(cytoplasm);GO:0005886(plasma membrane);GO:0005938(cell cortex);GO:0007015(actin filament organization);GO:0007163(establishment or maintenance of cell polarity);GO:0007264(small GTPase mediated signal transduction);GO:0007266(Rho protein signal transd…	05100(Bacterial invasion of epithelial cells);05132(Salmonella infection)	K07863	NA
1	ENSMUSG00000024238	Zeb1	0.222162	0.199421	0.1558	0.197	0.078	1.19974e-10	3.07793e-06	zinc finger E-box binding homeobox 1 [Source:MGI Symbol;Acc:MGI:1344313]	GO:0000122(negative regulation of transcription by RNA polymerase II);GO:0001227(DNA-binding transcription repressor activity, RNA polymerase II-specific);GO:0003676(nucleic acid binding);GO:0003677(DNA binding);GO:0003682(chromatin binding);GO:0003690(double-stranded DNA binding);GO:0003700(DNA-binding transcription factor activity);GO:0005515(protein binding);GO:0005634(nucleus);GO:0005654(nucl…	05202(Transcriptional misregulation in cancer);05206(MicroRNAs in cancer);05215(Prostate cancer)	K09299	NA
1	ENSMUSG00000031776	Arl2bp	0.601426	0.528012	0.187816	0.466	0.328	1.21525e-10	3.11773e-06	ADP-ribosylation factor-like 2 binding protein [Source:MGI Symbol;Acc:MGI:1349429]	GO:0003713(transcription coactivator activity);GO:0005515(protein binding);GO:0005634(nucleus);GO:0005737(cytoplasm);GO:0005739(mitochondrion);GO:0005758(mitochondrial intermembrane space);GO:0005813(centrosome);GO:0005815(microtubule organizing center);GO:0005856(cytoskeleton);GO:0005929(cilium);GO:0030496(midbody);GO:0030695(GTPase regulator activity);GO:0042531(positive regulation of tyrosine …	NA	K16742	NA
1	ENSMUSG00000019823	Mical1	0.584911	0.502993	0.217679	0.452	0.291	1.21659e-10	3.12117e-06	microtubule associated monooxygenase, calponin and LIM domain containing 1 [Source:MGI Symbol;Acc:MGI:2385847]	GO:0001933(negative regulation of protein phosphorylation);GO:0003779(actin binding);GO:0004497(monooxygenase activity);GO:0005515(protein binding);GO:0005737(cytoplasm);GO:0005856(cytoskeleton);GO:0016174(NAD(P)H oxidase activity);GO:0016491(oxidoreductase activity);GO:0016709(oxidoreductase activity, acting on paired donors, with incorporation or reduction of molecular oxygen, NAD(P)H as one do…	NA	K19947	EC:1.14.13.225
1	ENSMUSG00000020719	Ddx5	8.27768	7.51233	0.139966	0.938	0.979	1.36391e-10	3.49911e-06	DEAD (Asp-Glu-Ala-Asp) box polypeptide 5 [Source:MGI Symbol;Acc:MGI:105037]	GO:0000122(negative regulation of transcription by RNA polymerase II);GO:0000166(nucleotide binding);GO:0000380(alternative mRNA splicing, via spliceosome);GO:0000381(regulation of alternative mRNA splicing, via spliceosome);GO:0000956(nuclear-transcribed mRNA catabolic process);GO:0001837(epithelial to mesenchymal transition);GO:0003676(nucleic acid binding);GO:0003724(RNA helicase activity);GO:…	03040(Spliceosome);05202(Transcriptional misregulation in cancer);05205(Proteoglycans in cancer)	K12823	EC:3.6.4.13
1	ENSMUSG00000009647	Mcu	0.232089	0.207162	0.163915	0.226	0.105	1.3783e-10	3.53602e-06	mitochondrial calcium uniporter [Source:MGI Symbol;Acc:MGI:3026965]	GO:0005262(calcium channel activity);GO:0005515(protein binding);GO:0005739(mitochondrion);GO:0005743(mitochondrial inner membrane);GO:0006811(ion transport);GO:0006816(calcium ion transport);GO:0006851(mitochondrial calcium ion transmembrane transport);GO:0015292(uniporter activity);GO:0016020(membrane);GO:0016021(integral component of membrane);GO:0019722(calcium-mediated signaling);GO:0031305(…	04020(Calcium signaling pathway);04218(Cellular senescence);04621(NOD-like receptor signaling pathway)	K20858	NA
1	ENSMUSG00000026430	Rassf5	1.4899	1.23333	0.272649	0.71	0.59	1.51724e-10	3.89247e-06	Ras association (RalGDS/AF-6) domain family member 5 [Source:MGI Symbol;Acc:MGI:1926375]	GO:0005515(protein binding);GO:0005634(nucleus);GO:0005737(cytoplasm);GO:0005856(cytoskeleton);GO:0005874(microtubule);GO:0006915(apoptotic process);GO:0007165(signal transduction);GO:0008285(negative regulation of cell population proliferation);GO:0017016(Ras GTPase binding);GO:0031398(positive regulation of protein ubiquitination);GO:0035556(intracellular signal transduction);GO:0042802(identic…	04014(Ras signaling pathway);04015(Rap1 signaling pathway);04218(Cellular senescence);04670(Leukocyte transendothelial migration);05200(Pathways in cancer);05223(Non-small cell lung cancer)	K08015	NA
1	ENSMUSG00000021823	Vcl	1.04923	0.92146	0.187339	0.571	0.52	1.52882e-10	3.92219e-06	vinculin [Source:MGI Symbol;Acc:MGI:98927]	GO:0001725(stress fiber);GO:0002009(morphogenesis of an epithelium);GO:0002102(podosome);GO:0002162(dystroglycan binding);GO:0003779(actin binding);GO:0005198(structural molecule activity);GO:0005515(protein binding);GO:0005737(cytoplasm);GO:0005856(cytoskeleton);GO:0005884(actin filament);GO:0005886(plasma membrane);GO:0005903(brush border);GO:0005911(cell-cell junction);GO:0005912(adherens junc…	04510(Focal adhesion);04520(Adherens junction);04670(Leukocyte transendothelial migration);04810(Regulation of actin cytoskeleton);05100(Bacterial invasion of epithelial cells);05146(Amoebiasis)	K05700	NA
1	ENSMUSG00000045302	Preb	0.880128	0.766744	0.198968	0.552	0.448	1.54278e-10	3.958e-06	prolactin regulatory element binding [Source:MGI Symbol;Acc:MGI:1355326]	GO:0000139(Golgi membrane);GO:0001228(DNA-binding transcription activator activity, RNA polymerase II-specific);GO:0003400(regulation of COPII vesicle coating);GO:0003677(DNA binding);GO:0003700(DNA-binding transcription factor activity);GO:0005090(Sar guanyl-nucleotide exchange factor activity);GO:0005096(GTPase activator activity);GO:0005515(protein binding);GO:0005634(nucleus);GO:0005783(endop…	04141(Protein processing in endoplasmic reticulum)	K14003	NA
1	ENSMUSG00000037683	Armc3	0.221098	0.205975	0.102219	0.181	0.114	1.55378e-10	3.98623e-06	armadillo repeat containing 3 [Source:MGI Symbol;Acc:MGI:1918132]	GO:0003674(molecular_function);GO:0005515(protein binding);GO:0008150(biological_process)	NA	NA	NA
1	ENSMUSG00000053091	Lins1	0.116544	0.108119	0.108251	0.127	0.039	1.69656e-10	4.35252e-06	lines homolog 1 [Source:MGI Symbol;Acc:MGI:1919885]	GO:0003674(molecular_function);GO:0005575(cellular_component);GO:0050890(cognition)	NA	K22533	NA
1	ENSMUSG00000025354	Dnajc14	0.428442	0.398131	0.105857	0.329	0.29	1.71926e-10	4.41076e-06	DnaJ heat shock protein family (Hsp40) member C14 [Source:MGI Symbol;Acc:MGI:1921580]	GO:0001664(G protein-coupled receptor binding);GO:0005783(endoplasmic reticulum);GO:0005789(endoplasmic reticulum membrane);GO:0008150(biological_process);GO:0015031(protein transport);GO:0016020(membrane);GO:0016021(integral component of membrane);GO:0050780(dopamine receptor binding)	NA	K09534	NA
1	ENSMUSG00000011256	Adam19	0.315894	0.279344	0.177399	0.265	0.129	1.85686e-10	4.76378e-06	a disintegrin and metallopeptidase domain 19 (meltrin beta) [Source:MGI Symbol;Acc:MGI:105377]	GO:0001890(placenta development);GO:0004222(metalloendopeptidase activity);GO:0005515(protein binding);GO:0005634(nucleus);GO:0005794(Golgi apparatus);GO:0006508(proteolysis);GO:0006509(membrane protein ectodomain proteolysis);GO:0007229(integrin-mediated signaling pathway);GO:0007507(heart development);GO:0008233(peptidase activity);GO:0008237(metallopeptidase activity);GO:0010628(positive regul…	NA	K08608	EC:3.4.24.-
1	ENSMUSG00000018820	Zfyve27	0.385221	0.340547	0.177831	0.312	0.169	1.99363e-10	5.11465e-06	zinc finger, FYVE domain containing 27 [Source:MGI Symbol;Acc:MGI:1919602]	GO:0005515(protein binding);GO:0005654(nucleoplasm);GO:0005737(cytoplasm);GO:0005768(endosome);GO:0005783(endoplasmic reticulum);GO:0005789(endoplasmic reticulum membrane);GO:0005829(cytosol);GO:0005886(plasma membrane);GO:0016020(membrane);GO:0016021(integral component of membrane);GO:0016192(vesicle-mediated transport);GO:0030176(integral component of endoplasmic reticulum membrane);GO:0030424(…	04144(Endocytosis)	K19368	NA
1	ENSMUSG00000029578	Wipi2	0.530041	0.478965	0.146182	0.357	0.303	2.02855e-10	5.20425e-06	WD repeat domain, phosphoinositide interacting 2 [Source:MGI Symbol;Acc:MGI:1923831]	GO:0000045(autophagosome assembly);GO:0000407(phagophore assembly site);GO:0000422(autophagy of mitochondrion);GO:0005515(protein binding);GO:0005654(nucleoplasm);GO:0005776(autophagosome);GO:0005829(cytosol);GO:0006497(protein lipidation);GO:0006914(autophagy);GO:0008289(lipid binding);GO:0009267(cellular response to starvation);GO:0010314(phosphatidylinositol-5-phosphate binding);GO:0016020(mem…	04136(Autophagy - other);04140(Autophagy - animal)	K17908	NA
1	ENSMUSG00000032202	Rab27a	0.946251	0.79503	0.251213	0.579	0.434	2.05749e-10	5.2785e-06	RAB27A, member RAS oncogene family [Source:MGI Symbol;Acc:MGI:1861441]	GO:0000166(nucleotide binding);GO:0001750(photoreceptor outer segment);GO:0003924(GTPase activity);GO:0005515(protein binding);GO:0005525(GTP binding);GO:0005764(lysosome);GO:0005768(endosome);GO:0005770(late endosome);GO:0005794(Golgi apparatus);GO:0006605(protein targeting);GO:0006886(intracellular protein transport);GO:0006887(exocytosis);GO:0007596(blood coagulation);GO:0010628(positive regul…	NA	K07885	NA
1	ENSMUSG00000031400	G6pdx	1.59351	1.43944	0.146692	0.688	0.705	2.08136e-10	5.33973e-06	glucose-6-phosphate dehydrogenase X-linked [Source:MGI Symbol;Acc:MGI:105979]	GO:0001816(cytokine production);GO:0001998(angiotensin-mediated vasoconstriction involved in regulation of systemic arterial blood pressure);GO:0002033(angiotensin-mediated vasodilation involved in regulation of systemic arterial blood pressure);GO:0004345(glucose-6-phosphate dehydrogenase activity);GO:0005536(glucose binding);GO:0005634(nucleus);GO:0005737(cytoplasm);GO:0005829(cytosol);GO:00059…	00030(Pentose phosphate pathway);00480(Glutathione metabolism);05230(Central carbon metabolism in cancer)	K00036	1.1.1.363;EC:1.1.1.49
1	ENSMUSG00000053338	Tarm1	0.249146	0.227257	0.132671	0.253	0.126	2.15442e-10	5.52716e-06	T cell-interacting, activating receptor on myeloid cells 1 [Source:MGI Symbol;Acc:MGI:2442280]	GO:0002250(adaptive immune response);GO:0002376(immune system process);GO:0005886(plasma membrane);GO:0016020(membrane);GO:0016021(integral component of membrane);GO:0034987(immunoglobulin receptor binding);GO:0045087(innate immune response);GO:1900017(positive regulation of cytokine production involved in inflammatory response);GO:2000515(negative regulation of CD4-positive, alpha-beta T cell ac…	NA	NA	NA
1	ENSMUSG00000064179	Tnnt1	0.131629	0.121464	0.11595	0.146	0.05	2.2178e-10	5.68976e-06	troponin T1, skeletal, slow [Source:MGI Symbol;Acc:MGI:1333868]	GO:0003009(skeletal muscle contraction);GO:0005509(calcium ion binding);GO:0005515(protein binding);GO:0005523(tropomyosin binding);GO:0005861(troponin complex);GO:0006936(muscle contraction);GO:0006937(regulation of muscle contraction);GO:0014883(transition between fast and slow fiber);GO:0030899(calcium-dependent ATPase activity);GO:0031014(troponin T binding);GO:0031444(slow-twitch skeletal mu…	NA	K10372	NA
1	ENSMUSG00000029577	Ube3b	0.412019	0.382402	0.10762	0.314	0.277	2.3566e-10	6.04585e-06	ubiquitin protein ligase E3B [Source:MGI Symbol;Acc:MGI:1891295]	GO:0000209(protein polyubiquitination);GO:0004842(ubiquitin-protein transferase activity);GO:0005515(protein binding);GO:0006511(ubiquitin-dependent protein catabolic process);GO:0016567(protein ubiquitination);GO:0016740(transferase activity);GO:0016874(ligase activity);GO:0061631(ubiquitin conjugating enzyme activity)	04120(Ubiquitin mediated proteolysis)	K10588	EC:2.3.2.26
1	ENSMUSG00000000732	Icosl	0.273159	0.253635	0.106985	0.197	0.17	2.37674e-10	6.09751e-06	icos ligand [Source:MGI Symbol;Acc:MGI:1354701]	GO:0002250(adaptive immune response);GO:0002376(immune system process);GO:0005102(signaling receptor binding);GO:0005515(protein binding);GO:0005886(plasma membrane);GO:0005887(integral component of plasma membrane);GO:0007165(signal transduction);GO:0009897(external side of plasma membrane);GO:0016020(membrane);GO:0016021(integral component of membrane);GO:0036464(cytoplasmic ribonucleoprotein g…	04514(Cell adhesion molecules (CAMs));04672(Intestinal immune network for IgA production)	K06710	NA
1	ENSMUSG00000020948	Klhl28	0.279224	0.25683	0.12061	0.214	0.153	2.56015e-10	6.56807e-06	kelch-like 28 [Source:MGI Symbol;Acc:MGI:1913939]	GO:0005515(protein binding)	NA	K10464	NA
1	ENSMUSG00000026927	Entr1	0.386111	0.357717	0.110196	0.269	0.252	2.65555e-10	6.81281e-06	endosome associated trafficking regulator 1 [Source:MGI Symbol;Acc:MGI:1915362]	GO:0003674(molecular_function);GO:0005737(cytoplasm);GO:0005768(endosome);GO:0005769(early endosome);GO:0005813(centrosome);GO:0005815(microtubule organizing center);GO:0005856(cytoskeleton);GO:0007049(cell cycle);GO:0015031(protein transport);GO:0030030(cell projection organization);GO:0030496(midbody);GO:0030904(retromer complex);GO:0032465(regulation of cytokinesis);GO:0036064(ciliary basal bo…	NA	K22938	NA
1	ENSMUSG00000036599	Chst12	0.871675	0.787147	0.147156	0.536	0.497	2.67486e-10	6.86236e-06	carbohydrate sulfotransferase 12 [Source:MGI Symbol;Acc:MGI:1929064]	GO:0000139(Golgi membrane);GO:0005794(Golgi apparatus);GO:0005975(carbohydrate metabolic process);GO:0008146(sulfotransferase activity);GO:0016020(membrane);GO:0016021(integral component of membrane);GO:0016051(carbohydrate biosynthetic process);GO:0016740(transferase activity);GO:0030206(chondroitin sulfate biosynthetic process);GO:0030208(dermatan sulfate biosynthetic process);GO:0047756(chondr…	00532(Glycosaminoglycan biosynthesis - chondroitin sulfate / dermatan sulfate)	K04742	EC:2.8.2.5
1	ENSMUSG00000037638	Zbtb42	0.195306	0.179021	0.125605	0.175	0.091	2.86632e-10	7.35355e-06	zinc finger and BTB domain containing 42 [Source:MGI Symbol;Acc:MGI:3644133]	GO:0000122(negative regulation of transcription by RNA polymerase II);GO:0003676(nucleic acid binding);GO:0003677(DNA binding);GO:0005515(protein binding);GO:0005634(nucleus);GO:0005654(nucleoplasm);GO:0005737(cytoplasm);GO:0005886(plasma membrane);GO:0006974(cellular response to DNA damage stimulus);GO:0007517(muscle organ development);GO:0046872(metal ion binding)	NA	NA	NA
1	ENSMUSG00000024014	Pim1	4.75054	3.77312	0.332334	0.858	0.866	2.89037e-10	7.41525e-06	proviral integration site 1 [Source:MGI Symbol;Acc:MGI:97584]	GO:0000166(nucleotide binding);GO:0004672(protein kinase activity);GO:0004674(protein serine/threonine kinase activity);GO:0005515(protein binding);GO:0005524(ATP binding);GO:0005634(nucleus);GO:0005730(nucleolus);GO:0005737(cytoplasm);GO:0005829(cytosol);GO:0005886(plasma membrane);GO:0006468(protein phosphorylation);GO:0006915(apoptotic process);GO:0007049(cell cycle);GO:0008134(transcription f…	04630(Jak-STAT signaling pathway);04933(AGE-RAGE signaling pathway in diabetic complications);05200(Pathways in cancer);05206(MicroRNAs in cancer);05221(Acute myeloid leukemia)	K04702	EC:2.7.11.1
1	ENSMUSG00000032462	Pik3cb	0.360441	0.315482	0.192206	0.3	0.177	2.95727e-10	7.58689e-06	phosphatidylinositol-4,5-bisphosphate 3-kinase catalytic subunit beta [Source:MGI Symbol;Acc:MGI:1922019]	GO:0000166(nucleotide binding);GO:0001935(endothelial cell proliferation);GO:0001952(regulation of cell-matrix adhesion);GO:0005515(protein binding);GO:0005524(ATP binding);GO:0005634(nucleus);GO:0005730(nucleolus);GO:0005737(cytoplasm);GO:0005829(cytosol);GO:0005886(plasma membrane);GO:0005942(phosphatidylinositol 3-kinase complex);GO:0006468(protein phosphorylation);GO:0006874(cellular calcium …	00562(Inositol phosphate metabolism);01521(EGFR tyrosine kinase inhibitor resistance);01522(Endocrine resistance);01524(Platinum drug resistance);04012(ErbB signaling pathway);04014(Ras signaling pathway);04015(Rap1 signaling pathway);04024(cAMP signaling pathway);04062(Chemokine signaling pathway);04066(HIF-1 signaling pathway);04068(FoxO signaling pathway);04070(Phosphatidylinositol signaling s…	K00922	EC:2.7.1.153
1	ENSMUSG00000026360	Rgs2	7.58336	6.26651	0.275176	0.934	0.96	3.09458e-10	7.93914e-06	regulator of G-protein signaling 2 [Source:MGI Symbol;Acc:MGI:1098271]	GO:0001965(G-protein alpha-subunit binding);GO:0001975(response to amphetamine);GO:0005096(GTPase activator activity);GO:0005515(protein binding);GO:0005634(nucleus);GO:0005730(nucleolus);GO:0005737(cytoplasm);GO:0005829(cytosol);GO:0005886(plasma membrane);GO:0006417(regulation of translation);GO:0007049(cell cycle);GO:0007186(G protein-coupled receptor signaling pathway);GO:0007283(spermatogene…	04022(cGMP-PKG signaling pathway);04740(Olfactory transduction);04921(Oxytocin signaling pathway)	K18154	NA
1	ENSMUSG00000021171	Esyt2	0.402533	0.360065	0.160848	0.351	0.245	3.40073e-10	8.72457e-06	extended synaptotagmin-like protein 2 [Source:MGI Symbol;Acc:MGI:1261845]	GO:0005509(calcium ion binding);GO:0005544(calcium-dependent phospholipid binding);GO:0005783(endoplasmic reticulum);GO:0005789(endoplasmic reticulum membrane);GO:0005886(plasma membrane);GO:0005887(integral component of plasma membrane);GO:0006869(lipid transport);GO:0006897(endocytosis);GO:0008289(lipid binding);GO:0008429(phosphatidylethanolamine binding);GO:0016020(membrane);GO:0016021(integr…	NA	NA	NA
1	ENSMUSG00000050619	Zscan29	0.297555	0.267931	0.151294	0.275	0.159	3.40524e-10	8.73615e-06	zinc finger SCAN domains 29 [Source:MGI Symbol;Acc:MGI:2139317]	GO:0003676(nucleic acid binding);GO:0003700(DNA-binding transcription factor activity);GO:0005634(nucleus);GO:0006355(regulation of transcription, DNA-templated);GO:0046872(metal ion binding)	NA	K09230	NA
1	ENSMUSG00000034801	Sos2	0.570938	0.510732	0.160768	0.462	0.317	3.45595e-10	8.86624e-06	SOS Ras/Rho guanine nucleotide exchange factor 2 [Source:MGI Symbol;Acc:MGI:98355]	GO:0000786(nucleosome);GO:0001782(B cell homeostasis);GO:0002260(lymphocyte homeostasis);GO:0003677(DNA binding);GO:0005085(guanyl-nucleotide exchange factor activity);GO:0005088(Ras guanyl-nucleotide exchange factor activity);GO:0005089(Rho guanyl-nucleotide exchange factor activity);GO:0005515(protein binding);GO:0005622(intracellular);GO:0007264(small GTPase mediated signal transduction);GO:00…	01521(EGFR tyrosine kinase inhibitor resistance);01522(Endocrine resistance);04010(MAPK signaling pathway);04012(ErbB signaling pathway);04014(Ras signaling pathway);04062(Chemokine signaling pathway);04068(FoxO signaling pathway);04072(Phospholipase D signaling pathway);04150(mTOR signaling pathway);04151(PI3K-Akt signaling pathway);04510(Focal adhesion);04540(Gap junction);04630(Jak-STAT signal…	K03099	NA
1	ENSMUSG00000039361	Picalm	2.73867	2.18652	0.324835	0.807	0.77	3.47073e-10	8.90416e-06	phosphatidylinositol binding clathrin assembly protein [Source:MGI Symbol;Acc:MGI:2385902]	GO:0000149(SNARE binding);GO:0005543(phospholipid binding);GO:0005545(1-phosphatidylinositol binding);GO:0005546(phosphatidylinositol-4,5-bisphosphate binding);GO:0005634(nucleus);GO:0005768(endosome);GO:0005769(early endosome);GO:0005794(Golgi apparatus);GO:0005886(plasma membrane);GO:0005905(clathrin-coated pit);GO:0006897(endocytosis);GO:0006898(receptor-mediated endocytosis);GO:0006900(vesicl…	NA	K20044	NA
1	ENSMUSG00000020733	Slc9a3r1	0.995787	0.891952	0.158871	0.608	0.537	3.72369e-10	9.55314e-06	solute carrier family 9 (sodium/hydrogen exchanger), member 3 regulator 1 [Source:MGI Symbol;Acc:MGI:1349482]	GO:0001726(ruffle);GO:0003096(renal sodium ion transport);GO:0005102(signaling receptor binding);GO:0005515(protein binding);GO:0005737(cytoplasm);GO:0005886(plasma membrane);GO:0005902(microvillus);GO:0007097(nuclear migration);GO:0007191(adenylate cyclase-activating dopamine receptor signaling pathway);GO:0007605(sensory perception of sound);GO:0008013(beta-catenin binding);GO:0008285(negative …	04530(Tight junction);04928(Parathyroid hormone synthesis, secretion and action);05165(Human papillomavirus infection)	K13365	NA
1	ENSMUSG00000024404	Riok3	1.70002	1.38014	0.300739	0.741	0.645	3.76629e-10	9.66241e-06	RIO kinase 3 [Source:MGI Symbol;Acc:MGI:1914128]	GO:0000166(nucleotide binding);GO:0002376(immune system process);GO:0004674(protein serine/threonine kinase activity);GO:0005524(ATP binding);GO:0005737(cytoplasm);GO:0005829(cytosol);GO:0006468(protein phosphorylation);GO:0016301(kinase activity);GO:0016310(phosphorylation);GO:0016740(transferase activity);GO:0030490(maturation of SSU-rRNA);GO:0030688(preribosome, small subunit precursor);GO:003…	NA	K08872	EC:2.7.11.1
1	ENSMUSG00000026107	Nabp1	0.759369	0.644634	0.236322	0.478	0.314	3.80204e-10	9.75414e-06	nucleic acid binding protein 1 [Source:MGI Symbol;Acc:MGI:1923258]	GO:0000724(double-strand break repair via homologous recombination);GO:0000784(nuclear chromosome, telomeric region);GO:0003677(DNA binding);GO:0003697(single-stranded DNA binding);GO:0003723(RNA binding);GO:0005634(nucleus);GO:0005654(nucleoplasm);GO:0005829(cytosol);GO:0006281(DNA repair);GO:0006974(cellular response to DNA damage stimulus);GO:0007093(mitotic cell cycle checkpoint);GO:0010212(r…	NA	NA	NA
1	ENSMUSG00000029570	Lfng	0.439193	0.390261	0.170415	0.312	0.212	3.83339e-10	9.83456e-06	LFNG O-fucosylpeptide 3-beta-N-acetylglucosaminyltransferase [Source:MGI Symbol;Acc:MGI:1095413]	GO:0000139(Golgi membrane);GO:0001541(ovarian follicle development);GO:0001756(somitogenesis);GO:0002315(marginal zone B cell differentiation);GO:0005794(Golgi apparatus);GO:0007275(multicellular organism development);GO:0007386(compartment pattern specification);GO:0007389(pattern specification process);GO:0008375(acetylglucosaminyltransferase activity);GO:0008593(regulation of Notch signaling p…	00514(Other types of O-glycan biosynthesis);04330(Notch signaling pathway);05165(Human papillomavirus infection)	K05948	EC:2.4.1.222
1	ENSMUSG00000032727	Mier3	0.382505	0.335191	0.190495	0.31	0.188	4.00886e-10	1.02847e-05	MIER family member 3 [Source:MGI Symbol;Acc:MGI:2442317]	GO:0000122(negative regulation of transcription by RNA polymerase II);GO:0001103(RNA polymerase II repressing transcription factor binding);GO:0003677(DNA binding);GO:0003714(transcription corepressor activity);GO:0005634(nucleus);GO:0005654(nucleoplasm);GO:0032991(protein-containing complex);GO:0042826(histone deacetylase binding)	NA	NA	NA
1	ENSMUSG00000028793	Rnf19b	0.492478	0.437565	0.170563	0.396	0.249	4.07504e-10	1.04545e-05	ring finger protein 19B [Source:MGI Symbol;Acc:MGI:1922484]	GO:0000151(ubiquitin ligase complex);GO:0000209(protein polyubiquitination);GO:0002250(adaptive immune response);GO:0002376(immune system process);GO:0004842(ubiquitin-protein transferase activity);GO:0005737(cytoplasm);GO:0005783(endoplasmic reticulum);GO:0005789(endoplasmic reticulum membrane);GO:0005829(cytosol);GO:0006511(ubiquitin-dependent protein catabolic process);GO:0016020(membrane);GO:…	NA	K11973	EC:2.3.2.31
1	ENSMUSG00000023010	Tmbim6	4.07833	3.64906	0.160455	0.887	0.929	4.16395e-10	1.06826e-05	transmembrane BAX inhibitor motif containing 6 [Source:MGI Symbol;Acc:MGI:99682]	GO:0005737(cytoplasm);GO:0005783(endoplasmic reticulum);GO:0005789(endoplasmic reticulum membrane);GO:0006914(autophagy);GO:0006915(apoptotic process);GO:0006986(response to unfolded protein);GO:0010523(negative regulation of calcium ion transport into cytosol);GO:0016020(membrane);GO:0016021(integral component of membrane);GO:0019899(enzyme binding);GO:0031625(ubiquitin protein ligase binding);G…	NA	K21889	NA
1	ENSMUSG00000033502	Cdc14a	0.333535	0.297715	0.163904	0.306	0.169	4.20343e-10	1.07839e-05	CDC14 cell division cycle 14A [Source:MGI Symbol;Acc:MGI:2442676]	GO:0000226(microtubule cytoskeleton organization);GO:0000278(mitotic cell cycle);GO:0000922(spindle pole);GO:0004721(phosphoprotein phosphatase activity);GO:0004722(protein serine/threonine phosphatase activity);GO:0004725(protein tyrosine phosphatase activity);GO:0005634(nucleus);GO:0005654(nucleoplasm);GO:0005730(nucleolus);GO:0005737(cytoplasm);GO:0005813(centrosome);GO:0005815(microtubule org…	04110(Cell cycle)	K06639	3.1.3.48;EC:3.1.3.16
1	ENSMUSG00000029148	Nrbp1	0.965067	0.883794	0.126919	0.573	0.536	4.23369e-10	1.08615e-05	nuclear receptor binding protein 1 [Source:MGI Symbol;Acc:MGI:2183436]	GO:0004672(protein kinase activity);GO:0004674(protein serine/threonine kinase activity);GO:0005515(protein binding);GO:0005524(ATP binding);GO:0005737(cytoplasm);GO:0005938(cell cortex);GO:0006468(protein phosphorylation);GO:0006888(endoplasmic reticulum to Golgi vesicle-mediated transport);GO:0012505(endomembrane system);GO:0016020(membrane);GO:0030027(lamellipodium);GO:0035556(intracellular si…	NA	K08875	NA
1	ENSMUSG00000025795	Rassf3	1.97603	1.64103	0.268007	0.743	0.691	4.2387e-10	1.08744e-05	Ras association (RalGDS/AF-6) domain family member 3 [Source:MGI Symbol;Acc:MGI:2179722]	GO:0005737(cytoplasm);GO:0005829(cytosol);GO:0005856(cytoskeleton);GO:0005874(microtubule);GO:0005886(plasma membrane);GO:0007165(signal transduction);GO:0042802(identical protein binding);GO:0042981(regulation of apoptotic process)	NA	K09852	NA
1	ENSMUSG00000002668	Dennd1c	0.883995	0.73184	0.27251	0.528	0.364	4.73413e-10	1.21454e-05	DENN/MADD domain containing 1C [Source:MGI Symbol;Acc:MGI:1918035]	GO:0005085(guanyl-nucleotide exchange factor activity);GO:0005737(cytoplasm);GO:0005829(cytosol);GO:0006897(endocytosis);GO:0017112(Rab guanyl-nucleotide exchange factor activity);GO:0017137(Rab GTPase binding);GO:0030136(clathrin-coated vesicle);GO:0031410(cytoplasmic vesicle);GO:0032456(endocytic recycling);GO:0043231(intracellular membrane-bounded organelle);GO:1901981(phosphatidylinositol pho…	NA	K20160	NA
1	ENSMUSG00000054676	1600014C10Rik	0.622341	0.572383	0.120724	0.427	0.36	5.23327e-10	1.34259e-05	RIKEN cDNA 1600014C10 gene [Source:MGI Symbol;Acc:MGI:1919494]	GO:0003674(molecular_function);GO:0005737(cytoplasm);GO:0005739(mitochondrion);GO:0005783(endoplasmic reticulum);GO:0005829(cytosol);GO:0006914(autophagy);GO:0006915(apoptotic process);GO:0006979(response to oxidative stress);GO:0016020(membrane);GO:0016021(integral component of membrane);GO:0031966(mitochondrial membrane);GO:0051560(mitochondrial calcium ion homeostasis)	NA	K23168	NA
1	ENSMUSG00000037111	Setd7	0.419164	0.378339	0.147834	0.351	0.215	5.96631e-10	1.53066e-05	SET domain containing (lysine methyltransferase) 7 [Source:MGI Symbol;Acc:MGI:1920501]	GO:0002039(p53 binding);GO:0003682(chromatin binding);GO:0005515(protein binding);GO:0005634(nucleus);GO:0005694(chromosome);GO:0005730(nucleolus);GO:0006325(chromatin organization);GO:0006355(regulation of transcription, DNA-templated);GO:0006974(cellular response to DNA damage stimulus);GO:0008168(methyltransferase activity);GO:0016279(protein-lysine N-methyltransferase activity);GO:0016740(tra…	00310(Lysine degradation);04068(FoxO signaling pathway)	K11431	EC:2.1.1.43
1	ENSMUSG00000022439	Parvg	0.521126	0.462062	0.173546	0.388	0.295	6.05457e-10	1.5533e-05	parvin, gamma [Source:MGI Symbol;Acc:MGI:2158329]	GO:0003779(actin binding);GO:0005515(protein binding);GO:0005737(cytoplasm);GO:0005856(cytoskeleton);GO:0005886(plasma membrane);GO:0005925(focal adhesion);GO:0007155(cell adhesion);GO:0007163(establishment or maintenance of cell polarity);GO:0015629(actin cytoskeleton);GO:0016020(membrane);GO:0030031(cell projection assembly);GO:0030054(cell junction);GO:0031532(actin cytoskeleton reorganization…	04510(Focal adhesion)	K06275	NA
1	ENSMUSG00000037062	Sh3glb1	3.78821	3.48554	0.120132	0.864	0.93	6.16639e-10	1.58199e-05	SH3-domain GRB2-like B1 (endophilin) [Source:MGI Symbol;Acc:MGI:1859730]	GO:0000139(Golgi membrane);GO:0000421(autophagosome membrane);GO:0005504(fatty acid binding);GO:0005515(protein binding);GO:0005737(cytoplasm);GO:0005739(mitochondrion);GO:0005740(mitochondrial envelope);GO:0005741(mitochondrial outer membrane);GO:0005769(early endosome);GO:0005783(endoplasmic reticulum);GO:0005794(Golgi apparatus);GO:0005829(cytosol);GO:0006654(phosphatidic acid biosynthetic pro…	04140(Autophagy - animal);04144(Endocytosis)	K11248	NA
1	ENSMUSG00000028266	Lmo4	2.94092	2.47842	0.246848	0.817	0.807	7.43254e-10	1.90682e-05	LIM domain only 4 [Source:MGI Symbol;Acc:MGI:109360]	GO:0001158(enhancer sequence-specific DNA binding);GO:0001843(neural tube closure);GO:0003281(ventricular septum development);GO:0005515(protein binding);GO:0005667(transcription factor complex);GO:0006366(transcription by RNA polymerase II);GO:0008134(transcription factor binding);GO:0021514(ventral spinal cord interneuron differentiation);GO:0021522(spinal cord motor neuron differentiation);GO:…	NA	NA	NA
1	ENSMUSG00000028906	Epb41	0.690638	0.617734	0.160943	0.48	0.396	7.61404e-10	1.95338e-05	erythrocyte membrane protein band 4.1 [Source:MGI Symbol;Acc:MGI:95401]	GO:0001558(regulation of cell growth);GO:0003779(actin binding);GO:0005198(structural molecule activity);GO:0005515(protein binding);GO:0005516(calmodulin binding);GO:0005545(1-phosphatidylinositol binding);GO:0005634(nucleus);GO:0005737(cytoplasm);GO:0005829(cytosol);GO:0005856(cytoskeleton);GO:0005886(plasma membrane);GO:0005911(cell-cell junction);GO:0005938(cell cortex);GO:0007010(cytoskeleto…	NA	K06107	NA
1	ENSMUSG00000035783	Acta2	0.282284	0.249763	0.176587	0.214	0.113	7.90283e-10	2.02747e-05	actin, alpha 2, smooth muscle, aorta [Source:MGI Symbol;Acc:MGI:87909]	GO:0000166(nucleotide binding);GO:0001725(stress fiber);GO:0005515(protein binding);GO:0005524(ATP binding);GO:0005737(cytoplasm);GO:0005856(cytoskeleton);GO:0006936(muscle contraction);GO:0008217(regulation of blood pressure);GO:0009615(response to virus);GO:0010628(positive regulation of gene expression);GO:0014829(vascular smooth muscle contraction);GO:0015629(actin cytoskeleton);GO:0019901(pr…	04270(Vascular smooth muscle contraction);04371(Apelin signaling pathway);04926(Relaxin signaling pathway)	K12313	NA
1	ENSMUSG00000018572	Phf23	0.606841	0.558384	0.120061	0.439	0.378	8.46152e-10	2.1708e-05	PHD finger protein 23 [Source:MGI Symbol;Acc:MGI:1925496]	GO:0003682(chromatin binding);GO:0005634(nucleus);GO:0005654(nucleoplasm);GO:0005737(cytoplasm);GO:0006914(autophagy);GO:0007076(mitotic chromosome condensation);GO:0031398(positive regulation of protein ubiquitination);GO:0046872(metal ion binding);GO:1901097(negative regulation of autophagosome maturation);GO:1902902(negative regulation of autophagosome assembly)	NA	NA	NA
1	ENSMUSG00000027878	Notch2	1.13558	1.05869	0.101155	0.565	0.584	8.81231e-10	2.2608e-05	notch 2 [Source:MGI Symbol;Acc:MGI:97364]	GO:0003184(pulmonary valve morphogenesis);GO:0005509(calcium ion binding);GO:0005515(protein binding);GO:0005634(nucleus);GO:0005654(nucleoplasm);GO:0005886(plasma membrane);GO:0005887(integral component of plasma membrane);GO:0006355(regulation of transcription, DNA-templated);GO:0007050(cell cycle arrest);GO:0007219(Notch signaling pathway);GO:0007275(multicellular organism development);GO:0009…	01522(Endocrine resistance);04330(Notch signaling pathway);04658(Th1 and Th2 cell differentiation);04919(Thyroid hormone signaling pathway);05165(Human papillomavirus infection);05200(Pathways in cancer);05206(MicroRNAs in cancer);05224(Breast cancer)	K20994	NA
1	ENSMUSG00000020064	Herc4	1.62634	1.32527	0.295343	0.7	0.602	8.89959e-10	2.28319e-05	hect domain and RLD 4 [Source:MGI Symbol;Acc:MGI:1914595]	GO:0001650(fibrillar center);GO:0004842(ubiquitin-protein transferase activity);GO:0005737(cytoplasm);GO:0005829(cytosol);GO:0007283(spermatogenesis);GO:0016567(protein ubiquitination);GO:0016740(transferase activity);GO:0030154(cell differentiation);GO:0061630(ubiquitin protein ligase activity)	04120(Ubiquitin mediated proteolysis)	K10615	EC:2.3.2.26
1	ENSMUSG00000066258	Trim12a	1.04148	0.875036	0.251222	0.614	0.462	9.06991e-10	2.32689e-05	tripartite motif-containing 12A [Source:MGI Symbol;Acc:MGI:1923931]	GO:0004842(ubiquitin-protein transferase activity);GO:0005737(cytoplasm);GO:0006914(autophagy);GO:0008150(biological_process);GO:0008270(zinc ion binding);GO:0016567(protein ubiquitination);GO:0045087(innate immune response);GO:0046872(metal ion binding);GO:0051607(defense response to virus)	NA	NA	NA
1	ENSMUSG00000033478	Fam160b1	0.582162	0.510516	0.189465	0.435	0.303	9.57303e-10	2.45596e-05	family with sequence similarity 160, member B1 [Source:MGI Symbol;Acc:MGI:2147545]	GO:0003674(molecular_function);GO:0005575(cellular_component);GO:0008150(biological_process)	NA	NA	NA
1	ENSMUSG00000004771	Rab11a	1.10228	1.02626	0.103095	0.624	0.608	1.03567e-09	2.65702e-05	RAB11A, member RAS oncogene family [Source:MGI Symbol;Acc:MGI:1858202]	GO:0000166(nucleotide binding);GO:0000922(spindle pole);GO:0003924(GTPase activity);GO:0005515(protein binding);GO:0005525(GTP binding);GO:0005737(cytoplasm);GO:0005739(mitochondrion);GO:0005768(endosome);GO:0005771(multivesicular body);GO:0005802(trans-Golgi network);GO:0005813(centrosome);GO:0005815(microtubule organizing center);GO:0005828(kinetochore microtubule);GO:0005886(plasma membrane);G…	04144(Endocytosis);04961(Endocrine and other factor-regulated calcium reabsorption);04962(Vasopressin-regulated water reabsorption);04972(Pancreatic secretion)	K07904	NA
1	ENSMUSG00000039770	Ypel5	0.846303	0.781215	0.115455	0.567	0.481	1.07703e-09	2.76312e-05	yippee like 5 [Source:MGI Symbol;Acc:MGI:1916937]	GO:0000151(ubiquitin ligase complex);GO:0000922(spindle pole);GO:0003674(molecular_function);GO:0005634(nucleus);GO:0005737(cytoplasm);GO:0005813(centrosome);GO:0005815(microtubule organizing center);GO:0005856(cytoskeleton);GO:0008150(biological_process);GO:0008283(cell population proliferation);GO:0030496(midbody);GO:0046872(metal ion binding);GO:0097431(mitotic spindle pole)	NA	NA	NA
1	ENSMUSG00000005824	Tnfsf14	0.193066	0.176406	0.130189	0.193	0.083	1.0841e-09	2.78127e-05	tumor necrosis factor (ligand) superfamily, member 14 [Source:MGI Symbol;Acc:MGI:1355317]	GO:0005102(signaling receptor binding);GO:0005125(cytokine activity);GO:0005164(tumor necrosis factor receptor binding);GO:0005515(protein binding);GO:0005576(extracellular region);GO:0005615(extracellular space);GO:0005886(plasma membrane);GO:0006915(apoptotic process);GO:0006955(immune response);GO:0010469(regulation of signaling receptor activity);GO:0010820(positive regulation of T cell chemo…	04060(Cytokine-cytokine receptor interaction);04064(NF-kappa B signaling pathway);05168(Herpes simplex virus 1 infection)	K05477	NA
1	ENSMUSG00000026568	Mpc2	2.1133	1.95466	0.112578	0.78	0.797	1.18728e-09	3.04597e-05	mitochondrial pyruvate carrier 2 [Source:MGI Symbol;Acc:MGI:1917706]	GO:0005739(mitochondrion);GO:0005743(mitochondrial inner membrane);GO:0006850(mitochondrial pyruvate transmembrane transport);GO:0016020(membrane);GO:0016021(integral component of membrane);GO:0031305(integral component of mitochondrial inner membrane);GO:0035774(positive regulation of insulin secretion involved in cellular response to glucose stimulus);GO:0050833(pyruvate transmembrane transport…	NA	K22139	NA
1	ENSMUSG00000019920	Lims1	2.39976	2.20933	0.11928	0.78	0.845	1.20559e-09	3.09295e-05	LIM and senescent cell antigen-like domains 1 [Source:MGI Symbol;Acc:MGI:1195263]	GO:0005886(plasma membrane);GO:0005925(focal adhesion);GO:0016020(membrane);GO:0030054(cell junction);GO:0032991(protein-containing complex);GO:0046872(metal ion binding);GO:0051291(protein heterooligomerization)	NA	NA	NA
1	ENSMUSG00000011114	Tbrg1	0.354696	0.317322	0.160636	0.314	0.189	1.21393e-09	3.11435e-05	transforming growth factor beta regulated gene 1 [Source:MGI Symbol;Acc:MGI:1100877]	GO:0003674(molecular_function);GO:0005634(nucleus);GO:0006260(DNA replication);GO:0007049(cell cycle);GO:0007050(cell cycle arrest);GO:0008285(negative regulation of cell population proliferation);GO:0050821(protein stabilization);GO:1990173(protein localization to nucleoplasm)	NA	NA	NA
[truncated: 342 more rows]
