# Supplementary material for: Defining the marker and developmental trajectory of myeloid-derived suppressor cells in aging by single-cell transcriptomics
Source: NPJ Aging. 2025 Dec 24;12(1):18. doi: 10.1038/s41514-025-00317-x (PMC12855942; doi:10.1038/s41514-025-00317-x)
Supplement: Supplementary file 5 — Supplementary Data 4 [file 41514_2025_317_MOESM5_ESM.xlsx]

## Sheet: Sheet1
Wfdc17
Ifitm1
Ccl6
Il1b
Retnlg
Gm5483
Junb
Stfa2l1
Dusp1
Fxyd5
Srgn
Csf3r
Asprv1
Clec7a
Jaml
Cxcr2
Pla2g7
Btg1
Cebpb
Slpi
S100a6
Fth1
Cxcl2
Clec4d
Stk17b
Selplg
Cyp4f18
Grina
Marcks
Rgs2
Pim1
Cd300ld
Mcl1
Ccr1
Btg2
Msrb1
Map1lc3b
Neat1
Ypel3
Ctsd
S100a11
Trim30b
Picalm
Txnip
Zfp36
Jund
Gda
Fbxl5
Tyrobp
H2-Q10
Tnfaip2
Fyb
Il1f9
Clec4e
Slfn1
Ier5
Malat1
Timp2
Lsp1
Egr1
Slc7a11
Hacd4
Gcnt2
Mxd1
Tspan13
Prr13
Cd84
Resf1
Fgl2
Taldo1
Snap23
Mirt2
Arg2
Plek
Gm45223
Gpcpd1
Kctd12
Bst1
Cpd
Lilr4b
Neurl3
Gm5150
Osm
Gsr
Gm16556
Trpm2
Slc15a3
Ogt
Tmcc1
Cd300lb
Ptprc
Gm26740
Sephs2
Hdc
Adipor1
Ltb
Oasl2
Nudt4
Por
Ssh2
Sh3glb1
Hist1h1c
Slc16a3
Litaf
Rassf3
Dhrs9
Adam8
Txn1
Atp6v1g1
Xpo6
Apbb1ip
Fpr1
1600010M07Rik
Gadd45a
Ube2b
Lyst
Ankrd33b
Slc2a3
2310001H17Rik
Ccpg1
D1Ertd622e
Cd33
Rdh12
Atg3
Lst1
Pten
Ncf2
Rnf149
Kdm7a
C5ar1
Basp1
Usp32
Serp1
Ddx60
Cd300c2
Rtp4
Lilrb4a
Dazap2
Cd52
Lpcat2
Sorl1
Rsrp1
Fgr
Eid1
Tmem71
Fam32a
Sfxn5
Trp53inp1
Zyx
Nfam1
Sirpb1b
Lcp1
Gabarap
Ndel1
Sh2d3c
Mov10
Pnrc1
Iqgap1
Pilra
Socs3
Raf1
Gm43181
Cdc42se1
Abtb1
Gm44292
Osgin1
Mmp9
Slc40a1
Prex1
Dck
Fam129a
Jak1
Rnf144a
Mirt1
Ier2
Cdk2ap2
Cebpd
Adam19
Elp1
Ncor1
Fas
Cd101
Cd300lf
Rnasel
Gm45221
Spi1
Fosl2
Trem1
Rin3
Entpd1
Hcar2
March7
Rnf11
Nabp1
Mpzl3
Pnpla2
Gm17619
Kdm6b
Mtus1
Retreg1
Amer2
Klhl2
Sesn2
Csnk1e
Pdlim7
G0s2
Plk3
R3hdm4
Mmp8
Nlrp12
Nfkbiz
Tbc1d14
St3gal6
Cd44
Nampt
Dusp6
Max
Gm34084
Preb
Tut7
Gadd45b
Osbpl9
Arhgap25
Il1r2
Rabac1
Rab11fip1
Ubc
Tacstd2
Pbxip1
Ankrd44
Mir22hg
Upp1
Trim12a
Rasgrp4
Dhrs7
Asb7
Ehd1
Stx11
Rgs3
Irf1
Srpk2
Arhgap45
Trim12c
Clk1
Gk
Pi16
Cmtm6
Herc4
Ceacam10
Gpr137b-ps
Mindy1
Itgal
Iqsec1
Ggt5
Ube2h
Gm37558
Ddx6
Mcemp1
Pfkfb4
Tmem154
Ppp1r3b
Gm31814
Pag1
AB124611
Tprgl
Myd88
Ripor2
Pxn
Braf
Nfkbid
Il1rn
Hbp1
Sgms1
Fcgr4
Dmxl2
Ddx5
Oas3
Snrk
Ttyh3
Svil
Ppp1r3d
Msl1
Atp11b
A530064D06Rik
Chd7
Midn
Vmp1
Gpsm3
Mfsd6
Il4ra
Gng12
Capn1
Lfng
Carhsp1
Pgd
Zfp652
Hcst
Ets2
Phf21a
Ier3
Arap3
Rhoc
Tarm1
Gm20406
N4bp1
Notch2
Hcls1
Bmx
Map3k3
Nfat5
Ndst1
4833407H14Rik
Atg2a
Xdh
Hdac4
Bcl6
C230096K16Rik
Ppp1r18
Akna
Ptafr
Nedd9
Snx18
Scnn1a
Ogfrl1
Cd37
Pygl
Mfsd14a
Phyh
Siglece
Lnpep
Cd82
Rnf44
Washc2
Pacs1
Cdc42ep3
Stat3
Padi4
Sbno1
5830428M24Rik
Slc35a5
Slfn4
Nbeal2
Actn1
Sec14l1
Clip1
Dennd1c
4930581F22Rik
Tnfsf14
Rbm38
Nadk
Trib1
B430306N03Rik
Myl12b
Tmsb4x
Rchy1
Pbx1
Rab11fip4
Scrg1
Kdm5b
Cap1
Mir142hg
Dedd2
Ccdc180
Dennd3
Adrb2
Ddx3x
Ppt1
Cds2
Rap1b
Pbx2
Apobr
Rassf5
Akt1
Gsap
Rhog
Chp1
Mctp2
Sema4a
Selenon
Phf1
Zdhhc18
Rnf13
Grk2
Mgea5
Il16
Atg7
Tnrc18
Ptk2b
C5ar2
Rcsd1
Zmynd11
Sft2d2
Mob3a
Setd7
Abcg1
Arhgap9
Cxcr4
Arhgap30
1810026B05Rik
Adipor2
AI467606
Tmem120a
Nfatc1
Ulk1
Mgam
Pik3r5
Cd53
Phf20l1
Tle3
Klhdc4
Gm39556
Ptpn12
Itprip
Notch1
Hexim1
Tctex1d2
Cln3
Zfand3
Nisch
Gripap1
Amfr
Zfp516
Gfod1
Chst15
Antxr2
Pnpla7
Tbc1d10c
Foxo3
Arid4b
Ctdsp2
Rab31
Fbxl3
Prkar2b
Rell1
Plekhg3
Clec2d
Kat6a
Ipcef1
Mical1
Stat1
Cop1
Limd2
Tgfbr2
Prr5l
AC132455.2
Gm42759
Aqp9
Ctse
Gm45220
Hmox1
Zfp36l1
Gm34589
Slc44a1
Gm39321
Acta2
Gmfg
Hp
Ptgs2
Gm45266
Cdc42ep2
Arpc5
Myl2
Klra17
Gngt2
Ifit1bl2
Acod1
Gpr27
Ostf1
Rsad2
Dusp5
Myh9
Apoe
