# Supplementary material for: Defining the marker and developmental trajectory of myeloid-derived suppressor cells in aging by single-cell transcriptomics
Source: NPJ Aging. 2025 Dec 24;12(1):18. doi: 10.1038/s41514-025-00317-x (PMC12855942; doi:10.1038/s41514-025-00317-x)
Supplement: Supplementary file 6 — Supplementary Data 5 [file 41514_2025_317_MOESM6_ESM.xlsx]

## Sheet: Sheet1
Ifitm1
Fxyd5
Clec7a
Jaml
Cxcr2
S100a6
Clec4d
Stk17b
Selplg
Marcks
Rgs2
Pim1
Cd300ld
Ccr1
Picalm
Tyrobp
Clec4e
Lsp1
Slc7a11
Snap23
Kctd12
Bst1
Cpd
Trpm2
Ogt
Cd300lb
Ptprc
Adipor1
Slc16a3
Litaf
Atp6v1g1
Apbb1ip
Fpr1
Ube2b
Slc2a3
Cd33
C5ar1
Basp1
Cd300c2
Lilrb4a
Cd52
Lpcat2
Sorl1
Fgr
Nfam1
Sh2d3c
Iqgap1
Raf1
Cdc42se1
Slc40a1
Prex1
Rnf144a
Fas
Cd300lf
Trem1
Hcar2
Pnpla2
Mtus1
Amer2
Cd44
Il1r2
Rabac1
Rasgrp4
Ehd1
Rgs3
Cmtm6
Itgal
Pag1
Ripor2
Braf
Ttyh3
Svil
Vmp1
Il4ra
Gng12
Capn1
Arap3
Rhoc
Tarm1
Notch2
Ptafr
Nedd9
Snx18
Scnn1a
Lnpep
Cd82
Washc2
Actn1
Tnfsf14
Cap1
Adrb2
Ddx3x
Rap1b
Apobr
Akt1
Rhog
Chp1
Sema4a
Grk2
Ptk2b
C5ar2
Abcg1
Cxcr4
Adipor2
Tmem120a
Pik3r5
Cd53
Itprip
Notch1
Nisch
Prkar2b
Rell1
Clec2d
Ipcef1
Tgfbr2
Aqp9
Slc44a1
Gngt2
Gpr27
