# Supplementary material for: Defining the marker and developmental trajectory of myeloid-derived suppressor cells in aging by single-cell transcriptomics
Source: NPJ Aging. 2025 Dec 24;12(1):18. doi: 10.1038/s41514-025-00317-x (PMC12855942; doi:10.1038/s41514-025-00317-x)
Supplement: Supplementary file 7 — Supplementary Data 6 [file 41514_2025_317_MOESM7_ESM.xlsx]

## Sheet: Sheet1
GADPH-F	5’-gtgatgggtgtgaaccacga-3’
GAPDH-R	5’-ggtcatgagcccttccacaa-3’
Grina-F	5’-ggaaccttgttgctctgtcgat-3’
Grina-R	5’-gaagtcatagcgggtctgcatg-3’
Cd37-F	5’-agactgctgacatatgtgcact-3’
Cd37-R	5’-gtcatgaagccgagctcaaga-3’
Il1b-F	5’-tacaaggagaaccaagcaacga-3’
Il1b-R	5’-ttgcttgggatccacactctc-3’
Junb-F	5’-actggagcgcttgatcgtc-3’
Junb-R	5’-gtcgtccagggctttgacaa-3’
Mxd1-F	5’-tccaccaaatagaccagcttca-3’
Mxd1-R	5’-cacgtccagttcttctctatcaga-3’
Asprv1-F	5’-tgagattcctggtggactctg-3’
Asprv1-R	5’-gctaatttctgtgtcccacaca-3’
Clec4e-F	5’-atattggactgacagaccaggtg-3’
Clec4e-R	5’-ccagcatcccagaagctca-3’
Ctsd-F	5’-gaggtgaaggagctgcaga-3’
Ctsd-R	5’-tccaccctgcgataccttg-3’
Pla2g7-F	5’-ggttcagcttttgacatgaaacag-3’
Pla2g7-R	5’-tcaagagcaactccacatctga-3’
Cd300c2-F	5’-gccttgagagtggtagagatatcc-3’
Cd300c2-R	5’-gaacaacttcagagacaccagg-3’
Slpi-F	5’-cccagtgccttaagcttgaga-3’
Slpi-R	5’-ggcttcctccacactggtt-3’
Arg2-F	5’-aggccaatccacctgagtt-3’
Arg2-R	5’-agctgacagcaaccctgtat-3’
Ifitm1-F	5’-cctgaccatgtggtctggt-3’
Ifitm1-R	5’-gtatcacccaccatcttcctgt-3’
Jaml-F	5’-gctcagtaagttctatggcttctg-3’
Jaml-R	5’-agaaggccaaactggattcatg-3’
Cd300ld-F	5’-ccaagcgctgagaacactgg-3’
Cd300ld-R	5’-atgctgctcagcagggacct-3’
Cd33-F	5’-ggaccatccagctcaatgttac-3’
Cd33-R	5’-cttctgcagaacatcacaatgaga-3’
Cxcl2-F	5’-cagtgaactgcgctgtcaatg-3’
Cxcl2-R	5’-cgcccttgagagtggctatg-3’
Gm5483-F	5’-ccaggagattgctgataaggttaa-3’
Gm5483-R	5’-ctttatgtggaggaaacaaccac-3’
Retnlg-F	aaaggtcaaggaacttcttgcca-3’
Retnlg-R	aaccagtgacagtcattccagaa-3’
